# Supplementary material for: Energetic and Structural Insights into Water Confined in Hydrophobic Nanopores
Source: J Phys Chem C Nanomater Interfaces. 2026 Jan 22;130(5):2057–71. doi: 10.1021/acs.jpcc.5c08036 (PMC13308698; doi:10.1021/acs.jpcc.5c08036)
Supplement: Supplementary file 5 [file jp5c08036_si_005.zip › CONFIG]

CONFIG                                                                  
         2         1     95376   7317000   1.0000000E-03   7.3170000E+03
       96.7331582777        0.0000000000        0.0000000000            
        0.0000000000       96.7331582777        0.0000000000            
        0.0000000000        0.0000000000       96.7331582777            
Si               1                                                      
    -18.54467678        -20.63244171        -22.73230289                
     0.000000000         0.000000000         0.000000000                
     0.000000000         0.000000000         0.000000000                
Si               2                                                      
    -15.55169541        -13.46556821        -22.73230289                
     0.000000000         0.000000000         0.000000000                
     0.000000000         0.000000000         0.000000000                
Si               3                                                      
    -15.77555679        -21.17007501        -23.74021087                
    -1.299435688         7.713487846         1.197481458                
    -1599.062651         2395.483925         12419.50496                
Si               4                                                      
    -18.44182549        -13.64484526        -23.51602118                
    -4.674108008       -0.1884956022        -2.814944781                
    -12007.72220        -13854.27507        -14681.45169                
Si               5                                                      
    -23.01119618        -18.99639014        -21.98646725                
    -1.306302646         1.516439972        -4.635455448                
     7633.117278        -159.2569650        -12098.23711                
Si               6                                                      
    -23.84852336        -15.96252026        -14.27049933                
    -2.754256685       -0.3820563975        -1.384424994                
    -5124.023186         4007.227673         4044.167273                
Si               7                                                      
    -23.08938186        -15.90300518        -21.84642769                
     2.653871114        -1.519329519         4.675062498                
    -1615.173544        -6625.747169        -3990.383427                
Si               8                                                      
    -23.74445430        -19.02118038        -14.61378393                
     2.663417794         2.464015907       -0.6445023101                
     8653.707642         1029.510377         20457.54212                
Si               9                                                      
    -21.25843656        -23.70326482        -19.60996561                
    -5.413320779        -2.236941676        -3.534845944                
    -17976.86493         14822.83066         13858.49545                
Si              10                                                      
    -14.56658409        -22.77323453        -16.21472392                
     2.531695094        0.6370026123         3.721439715                
     1973.900011        -1247.323991        -9052.224040                
Si              11                                                      
    -21.71395616        -23.51279842        -16.54153981                
     3.908149429        -3.084318845         2.252150425                
    -14074.57507        -8134.456549        -4093.519094                
Si              12                                                      
    -14.15003341        -23.13844412        -19.21985619                
     2.243966945       -0.5785009289        -1.088962660                
     9027.941387         10317.49843        -13082.81030                
Si              13                                                      
    -20.65922465        -18.72851318        -23.88879002                
    -2.818282518         4.134218833         2.741405881                
     1235.007982        -17147.81983        -4713.735452                
Si              14                                                      
    -13.65230443        -15.80148583        -23.14623045                
   -0.3848496760       -0.2647712144        -1.940238632                
    -2479.511359        -11114.39349         4935.914602                
Si              15                                                      
    -20.73718115        -15.70364658        -23.79450710                
     4.754400567       -0.8626816792        -7.416053495                
    -8535.054923         9692.325247        -4154.751045                
Si              16                                                      
    -13.87308472        -18.82407280        -23.13908022                
   -0.9018183570        -4.858374845         2.016755013                
     1068.069974        -7585.026571         8450.117296                
Si              17                                                      
    -19.58760965        -22.95425520        -14.46341734                
    -2.872211097       -0.7523419566       -0.1688387220                
     6401.853857        -11803.67852        -3809.204984                
Si              18                                                      
    -16.00434661        -23.34575690        -21.57642817                
    0.8213357784         1.425656558        0.7085445314                
     14795.78885        -2494.871784        -1143.348885                
Si              19                                                      
    -17.00181417        -21.58744441        -15.05207110                
     3.033581249        -1.485579496        -3.985602463                
     4580.680254        -1636.742713         3674.767809                
Si              20                                                      
    -19.07152876        -23.37813418        -21.63307742                
    -1.193689554         2.358896632         4.003879844                
    -2193.918505         4183.115988         4295.705698                
Si              21                                                      
    -23.71260412        -21.16597989        -16.83162011                
    -6.273573065         3.646986388        -1.356278318                
     12316.49189         3924.093650        -4096.946753                
Si              22                                                      
    -23.40609779        -13.98904498        -19.43898760                
     1.988241432        -3.749652898       -0.7725612434                
     1511.290825        -4223.136444        -3041.731484                
Si              23                                                      
    -23.14627739        -21.12049542        -19.85224696                
     3.673358337        0.4663973230E-01   -0.3469253413                
     7857.307663        -20666.64473        -10428.89858                
Si              24                                                      
    -22.64320344        -14.41649932        -16.49446986                
    -1.177270712        -2.631533934         1.653623649                
     11166.05419         6443.090981        -28095.79256                
Si              25                                                      
    -7.575741444        -21.32062519        -23.27455840                
    0.7980457892       -0.6688371787        0.2006456762E-01            
     4625.463545        -5885.192592         19.14529551                
Si              26                                                      
    -4.602497267        -13.39040231        -23.54799609                
   -0.6643777732         1.397870776       -0.7575615655                
    -5347.302824         13732.28742         10552.58035                
Si              27                                                      
    -4.491009130        -21.25072108        -23.33893311                
     1.400964320        0.2024051974        -2.819946700                
    -1904.035835         278.1892831         9856.866615                
Si              28                                                      
    -7.658191781        -13.53665315        -23.52520464                
   -0.4523663440         1.370589956        -2.681916928                
     693.0678507        -14774.44517        -1980.309390                
Si              29                                                      
    -11.68495351        -18.85687631        -21.11433736                
   -0.3251353340         2.626417439        -1.653735079                
    -9539.432236        -6509.368653         4814.834930                
Si              30                                                      
    -12.19870179        -15.75305919        -13.98375687                
   -0.4701715239         3.257897013       -0.8200871669                
    -843.4697282         6598.647459        -12045.45062                
Si              31                                                      
    -11.46868880        -15.81795559        -21.03920959                
    -6.279242501       -0.2023566279        -1.517068150                
    -19523.37408        -1182.977218        -3356.351991                
Si              32                                                      
    -12.19013599        -18.91581158        -13.97014281                
    -1.189409777        -1.243123808        -1.503472510                
    -2170.348094         15756.52112        -11969.57818                
Si              33                                                      
    -9.494873785        -23.25739355        -18.87736051                
    -2.722330929        -2.941871933        -2.766276657                
     1118.095542        -9954.871217        -4600.617983                
Si              34                                                      
    -2.286269984        -22.80205332        -15.71338282                
     2.272152375         1.997914243        -1.620554576                
    -4786.558121        -2024.146546        -14633.15236                
Si              35                                                      
    -9.607316894        -22.95680530        -15.88698605                
    -3.572423184         1.538828496         1.709248362                
     9842.583263        -14001.73972         5395.454593                
Si              36                                                      
    -2.417143137        -23.06521437        -18.77986452                
    -2.993246035         1.423717478        -1.610239595                
    -6488.657808        -2573.779350        -4363.695997                
Si              37                                                      
    -9.129507353        -18.69914257        -22.75989913                
    -6.946138097         2.200924722        0.3064065576                
    -6561.751826         10196.02439        -6306.306472                
Si              38                                                      
    -2.795686122        -15.75032562        -23.10203437                
    -2.112084736        -2.299269954         4.118198691                
     1050.469662         1943.947746        -8272.015741                
Si              39                                                      
    -8.593895957        -15.80818282        -21.80878828                
    -1.166290030       -0.6670099960         1.023456474                
     2869.231305        -13608.84492         6253.567748                
Si              40                                                      
    -2.694052127        -18.77380873        -23.41185510                
    -2.649479560       -0.3795627358        0.9203752300                
     15466.17027         4769.397445         9474.459360                
Si              41                                                      
    -7.437812538        -23.12036026        -13.69788856                
    0.6997759249         1.832093152         3.444935050                
    -7739.420616         12147.11555        -12089.48715                
Si              42                                                      
    -4.350665826        -23.36032229        -21.09099777                
     3.456678745       -0.9182243745         3.018628799                
    -14952.06120         2812.681828        -6723.705127                
Si              43                                                      
    -4.433962698        -22.94783453        -13.62339646                
     2.036756321       -0.9361812407       -0.9637789088                
     5631.777323         6448.897823         851.2803926                
Si              44                                                      
    -7.442326499        -23.63934546        -21.21706525                
   -0.9346309077         3.553595617        -1.920720808                
    -10574.31403         9609.770937        -787.3195985                
Si              45                                                      
    -11.92871039        -21.10011760        -16.09883058                
     3.363328163        0.9170117895         2.334287362                
    -17970.18382        -404.0195065         7553.779937                
Si              46                                                      
    -12.23322454        -13.47457020        -19.27720279                
    -3.623298711         2.287011694         2.102783783                
    -1252.927979         17000.10603         11051.39853                
Si              47                                                      
    -11.73158001        -21.24661757        -19.10364273                
     1.129002389         3.671809552         1.944192467                
    -9604.492588         10982.83357        -12351.71217                
Si              48                                                      
    -12.10563096        -13.46672706        -16.16616449                
     7.591959461         4.161797175         1.255241861                
    -450.6488858        -18669.67147        -3105.953621                
Si              49                                                      
     4.264651159        -20.88227044        -23.56192387                
    0.7811792940         2.271496766         1.640993974                
     1689.223643         1367.970896         2762.914406                
Si              50                                                      
     7.066022470        -13.76560892        -23.12235054                
     1.196374371         4.896604829         3.809811676                
    -2642.723586        -15331.42383         4648.925322                
Si              51                                                      
     7.334014599        -20.93123857        -23.54972477                
    0.5252746117        -3.145547013       -0.4020612019                
     4126.155270        -9632.870714        -4043.184926                
Si              52                                                      
     4.222062039        -14.26316251        -22.16740399                
   -0.6446887666       -0.2777987051       -0.5873150722                
     25041.23545         8932.633703         14846.71466                
Si              53                                                      
   -0.2453842775        -18.82103411        -21.44800629                
    -1.127740834         4.753697997        -1.898756850                
    -6587.065888        -5976.470292         6032.170806                
Si              54                                                      
   -0.6034076027E-01    -15.45437640        -13.76838451                
    -2.713673045         3.141187823         1.886911249                
    -16216.56340         776.9630342        -26270.11071                
Si              55                                                      
   -0.3517646555        -15.75639802        -21.35964490                
    -3.723080208       -0.5007074459       -0.7450661619                
     7323.713805         2263.709966         4873.071189                
Si              56                                                      
   -0.1012037419        -18.58622604        -13.91425246                
     1.929478864        -5.174526089        -1.278218744                
     14104.24583         428.9904434        -6382.963665                
Si              57                                                      
     2.181013780        -22.98036472        -19.18998892                
     3.124807706        -1.482561906        -2.908464087                
    -5483.779838         17084.66544         3763.906131                
Si              58                                                      
     9.410543772        -22.60408077        -16.15790189                
   -0.6682574222        -3.166581218         3.324774093                
    -3914.228614         3306.291367         22214.98895                
Si              59                                                      
     2.685952617        -22.02550422        -16.38052408                
    -2.914143400        -2.415484443         1.377002183                
     19488.09997        -3096.908495         6068.808038                
Si              60                                                      
     9.312245383        -22.77601782        -19.10314866                
    -2.686938941         2.493762750        0.7722128109                
    -7001.850977         3567.824090        -10559.18021                
Si              61                                                      
     2.013260292        -18.81844379        -23.44570726                
    -3.863424859        0.1294273570         1.809016482                
     9213.932484         4954.672512        -9344.355719                
Si              62                                                      
     9.425615872        -15.63793052        -23.56061270                
    -1.533308794        -4.508216345        -5.028718132                
    -4512.124474         1943.666686         12621.91421                
Si              63                                                      
     1.892978310        -15.67690587        -23.53069456                
    0.8894284435         4.280941529       -0.6966717974                
     16405.45442        -11967.03192         4536.958679                
Si              64                                                      
     9.335341323        -18.70312565        -23.49834853                
    -2.110962332         5.623901200        -1.375626833                
    -9964.525507         6233.925686         367.0192146                
Si              65                                                      
     4.385770914        -22.68062363        -13.94464662                
     4.572422411        0.2842897277        0.2201735760                
    -947.2901617         4397.536991         3414.784791                
Si              66                                                      
     7.310590906        -23.04302435        -21.36516816                
     2.871713322        0.9975873630         1.777983569                
    -120.6025462        -4201.292227        -9242.621412                
Si              67                                                      
     7.413841579        -22.64312617        -13.78844554                
     1.398266702        -6.527178459        -4.883056117                
    -7829.898504        -13519.55293         2179.437112                
Si              68                                                      
     4.298144402        -23.08193370        -21.37151498                
   -0.4869982439         2.862335217       -0.9452586447                
    -27785.73897         7264.768018        -13847.55827                
Si              69                                                      
    0.1178149031E-01    -20.78074974        -16.08463606                
    -5.374799390        -3.215092656        -5.389179978                
    -21661.53302         6701.642336         5103.060693                
Si              70                                                      
   -0.2170780416        -13.51350929        -19.25414691                
   -0.3523663540         2.125877787        0.8407604422                
    -2172.327215        -6019.823565         12494.60272                
Si              71                                                      
   -0.2287090560        -20.95019002        -19.11549169                
   -0.5236738474E-01   -0.1006429699        0.1705096073                
     7269.712715        -911.2072830        -25362.47331                
Si              72                                                      
   -0.1409327243        -13.41511537        -16.11579379                
     1.085826091        -1.833070641        0.4736732046                
    -12208.41009         4328.982662        -27038.32034                
Si              73                                                      
     16.25230373        -20.55244264        -23.65397298                
    -3.171570869        -2.798520205       -0.4585756444                
    -597.6805742        -23274.24626        -339.9801369                
Si              74                                                      
     18.96926263        -13.16562156        -23.94720639                
     2.321031514         1.461745014        0.6475001663                
    -7091.705818         2003.164347         9342.507824                
Si              75                                                      
     19.24828512        -20.53499214        -23.84906518                
   -0.2707911550         1.324556977         2.200258728                
     10163.42069         8848.512309        -11804.56901                
Si              76                                                      
     15.84073442        -13.27991786        -23.70891439                
    -3.411702977        -2.970353881       -0.3416255820                
     179.4181960        -2629.815508         10921.48507                
Si              77                                                      
     11.76676838        -18.62102889        -21.51467259                
     1.621069620        0.1148404039         2.411444133                
    -12455.86172        -19218.33754        -876.1083301                
Si              78                                                      
     11.55578543        -15.47165145        -13.94276579                
     1.740990275        0.1605130176        -4.667040843                
     4155.419063        -1495.880429         1384.010324                
Si              79                                                      
     11.72343926        -15.60005234        -21.40054685                
     2.020286436       -0.9325873699         7.780129413                
    -7515.211885        -545.0809582        -534.6567637                
Si              80                                                      
     11.75407396        -18.64927183        -13.96282137                
    -3.090014044         3.073645172        -2.262504988                
    -21520.32179         3098.453237        -15963.89594                
Si              81                                                      
     14.07570155        -22.84956280        -19.48610055                
    -1.730885607        -2.169761992         1.347310115                
     1131.231606        -4073.233786        -3044.009770                
Si              82                                                      
     21.74197132        -22.59848718        -16.42977059                
     6.083323626        -3.719388475         4.418837233                
     2826.077063         6593.827583        -4914.517725                
Si              83                                                      
     14.22091345        -22.65852970        -16.37591946                
    -2.106537977        -3.417185921        -1.264229754                
    -901.7962378        -9448.902953         175.0723276                
Si              84                                                      
     21.60344768        -22.67271773        -19.49999816                
     3.229435722         10.35151727       -0.3778313195                
     17309.51648         16.44368052        -7700.678556                
Si              85                                                      
     14.03859238        -18.60113303        -23.57805944                
     3.072441108        -2.925705319        0.9630787541                
    -8236.098823         19679.98896        -2012.749963                
Si              86                                                      
     21.18389098        -15.21110311        -23.84398346                
   -0.8193155942         6.038677112        0.8344207334                
     18471.28552         4186.583377        -129.0823172                
Si              87                                                      
     14.49386799        -15.72737589        -22.55297099                
     3.388143495        -6.817840119         1.316403371                
     1222.915276        -17744.11411         808.5766407                
Si              88                                                      
     21.28347390        -18.23462499        -23.88371557                
    -7.011452602        -2.019253207         2.579438215                
     7727.755308        -5107.250132         3063.055000                
Si              89                                                      
     16.47052393        -21.00535248        -15.28379822                
    -1.558575096        0.8488790932        -4.022346345                
     12041.64100        -12574.85204         9661.202516                
Si              90                                                      
     19.44513482        -22.70818390        -21.68427430                
    -4.239863497        0.3034455808        -3.690148503                
     3345.976819         427.9947933        -12179.89305                
Si              91                                                      
     19.26070249        -22.24216208        -14.61573908                
     3.503077218        0.7774408216       -0.1098378845E-01            
    -11569.51285         17875.71239         5808.943671                
Si              92                                                      
     16.41610914        -22.81793660        -21.51746720                
     3.418914899         1.375580604         2.958920065                
    -3029.171419         3075.239390        -5336.789853                
Si              93                                                      
     11.84749600        -20.72139369        -16.29872598                
    -2.234768563        0.1512233212         6.824039488                
     630.3534241        -7425.834334         27445.02011                
Si              94                                                      
     11.40770597        -13.34942400        -19.22989980                
    -3.122571576        0.5978604005        -1.054817144                
    -5767.670859         6719.608880        -10573.61549                
Si              95                                                      
     11.77860287        -20.88721428        -19.38285738                
    -3.758287578         5.087173941        -3.125216258                
     3919.472188        -2257.909980        -5065.111879                
Si              96                                                      
     11.54797761        -13.32527452        -16.20520037                
    0.3586110352        -3.638280030       -0.6072346082                
    -6165.944923         1402.551286         2622.835523                
Si              97                                                      
     23.47235941        -18.23457660        -21.69144750                
    -3.334535817         1.518986801         1.874300588                
    -5815.627922        -10173.21136        -6775.755664                
Si              98                                                      
     23.67654056        -15.29285700        -14.25373260                
     2.970902784         4.347418512         2.572091614                
     3880.654787        -15746.77074         18571.85278                
Si              99                                                      
     23.46793520        -15.16788998        -21.79835022                
    0.8614601943E-01    -2.756333589         1.173595597                
    -3985.928433         7404.496019        -15977.30799                
Si             100                                                      
     23.61455728        -18.43939434        -14.28805075                
     1.920786341        -1.649068246         5.889375484                
     7343.583971         12157.09722        -2994.293878                
Si             101                                                      
     23.89822168        -20.39055991        -16.54131400                
    0.5129649733        -1.822878187        0.5977529391                
     10627.97746        -7470.572804        -1572.157451                
Si             102                                                      
     23.28377391        -13.29783610        -19.37008607                
     2.855404096         3.744981511         1.436382566                
    -2034.703185        -9956.565157         3805.695867                
Si             103                                                      
     23.77323867        -20.43638859        -19.61248700                
    0.7253145089E-01     6.294834257         8.998447030                
     6947.890305         6462.455995         6067.640615                
Si             104                                                      
     22.22293518        -14.05003322        -16.62814806                
     3.842631070        -1.506006602         2.343853306                
     21156.15964        -10651.99693         6500.003646                
Si             105                                                      
    -19.51527841        -9.094967743        -23.66195641                
    -1.746426269       -0.5527367882         3.939886092                
     7056.627097         4704.008740         11238.87606                
Si             106                                                      
    -16.85643501        -2.000478910        -23.27413471                
    -2.123870470       -0.6159047261        -3.014130267                
     25867.79274        -7655.666397         9137.411366                
Si             107                                                      
    -16.53369748        -8.709140070        -23.15581368                
     5.392098697        -2.694554238         5.898421637                
     7245.059993         8337.778499         2535.401380                
Si             108                                                      
    -19.83173575        -1.853716784        -23.54298489                
    0.1913204294        -1.942454146         5.174985801                
    -17167.11210         9708.418067         1875.040576                
Si             109                                                      
    -23.85977712        -7.120060017        -21.60938825                
    0.3537803311        -5.261743822         4.901175613                
    -13195.63854         6204.052208         15844.30475                
Si             110                                                      
    -23.83329741        -4.235136555        -14.34882673                
     2.653426180        -3.321097141         1.533878176                
    -4198.165709         11707.43545        -13276.57858                
Si             111                                                      
    -23.98388612        -4.092657719        -21.44093892                
    -3.411126048       -0.7160657085         1.055905866                
    -1203.501278        -2914.414052        -6698.147086                
Si             112                                                      
    -23.69173531        -7.232848942        -14.45572684                
    0.1002808878        -1.478540159        -4.141040100                
    -957.4182871         7381.592234         2324.010751                
Si             113                                                      
    -21.51739627        -11.54468215        -19.51542009                
    -4.875820983        -2.023669425        0.2664611008                
    -759.6698008         16488.19698         13253.35244                
Si             114                                                      
    -14.18431917        -11.27946415        -15.99795932                
    -1.770848480        -7.793821318        -2.945188061                
    -3102.897802         468.8019279        -5258.644842                
Si             115                                                      
    -21.64214315        -11.48178233        -16.43317086                
     1.737735606        -1.830920194        -3.117588728                
    -11974.00211        -7438.664016        -6155.634093                
Si             116                                                      
    -14.22150857        -11.00083076        -19.08518803                
   -0.7243899971        -3.859761253        -2.119217720                
     23872.84718        -11249.33737         10632.60748                
Si             117                                                      
    -21.76860692        -7.060683852        -23.77976063                
     1.426626742         1.408293849         4.043312359                
    -10797.04430         1657.928734         6530.907503                
Si             118                                                      
    -15.47258712        -3.834993930        -21.30105147                
    -1.073461174        -2.385247055         1.417423686                
     16791.05605         3524.541134        -7833.854335                
Si             119                                                      
    -21.93620314        -4.009730039        -23.63576426                
     1.046434915        -5.070814644       -0.9575953373                
     11550.44851         2633.974928         4927.909558                
Si             120                                                      
    -15.27706441        -6.834233567        -21.12136979                
     2.547010543        -3.796931458        -4.708014589                
    -11912.62934         6539.702519        -3741.233401                
Si             121                                                      
    -19.62162394        -11.31917068        -14.15199422                
    -2.258711087        -2.888956050         2.738330066                
     2439.594182        -7420.408451         1018.428359                
Si             122                                                      
    -16.23497769        -10.96557704        -21.14432637                
     3.102485915        -7.418974198        -3.904196428                
    -23446.89989        -12591.83303        -29320.27919                
Si             123                                                      
    -16.50482840        -11.38397601        -13.99743935                
     2.415088522        -3.764794394         2.817395759                
     1721.441333         5545.190404        -12341.84793                
Si             124                                                      
    -19.21674309        -11.36792371        -21.57268077                
   -0.3734684436         3.900159332        -2.964447315                
    -2065.300775         12730.15961        -1529.578759                
Si             125                                                      
    -23.92310680        -9.344235969        -16.51265382                
    0.3772175788         1.259875192        -6.656845632                
     1182.052636        -10074.63647         9663.840093                
Si             126                                                      
    -23.84409142        -1.872535206        -19.41176870                
     6.302069330         9.044100619        -3.731836245                
    -5961.030109        -822.7239407        -554.7499482                
Si             127                                                      
    -23.56444986        -9.295204978        -19.46464964                
     4.186028360        0.1350292840         4.221179480                
     1821.526394         3105.292616        -13757.54018                
Si             128                                                      
    -23.86980299        -1.900872744        -16.33781147                
     1.055443874        -3.070665717        -3.493415387                
    -596.4850353         6497.228875        -3504.719515                
Si             129                                                      
    -7.828029552        -8.866172040        -23.12604336                
    0.1703721260        -2.340917448         1.515678256                
    -3702.058742         19639.02936        -5694.239894                
Si             130                                                      
    -5.020275233        -1.906640939        -22.93025761                
     7.189745094        0.7038956009       -0.6729743831                
     27551.25683        -1859.266257         8738.586406                
Si             131                                                      
    -4.940836157        -8.320512831        -22.37977297                
    -4.986017493        -3.608674948        -2.654957496                
     13957.36368         153.5886121        -14120.34578                
Si             132                                                      
    -7.978359749        -2.233702437        -22.36063244                
    -1.636348776        -3.578816645        0.5686101891                
    -2669.929683        -2881.335358         17235.55205                
Si             133                                                      
    -12.25655004        -6.797092624        -21.13641204                
   -0.6356888660       -0.2520119485         1.082219745                
     6170.113158         12170.39231        -6265.961241                
Si             134                                                      
    -12.23605581        -3.877655922        -13.97376280                
    -4.333193905        -1.988810419         1.102103727                
     10716.70370        -7535.865859         5189.686047                
Si             135                                                      
    -12.34519106        -3.717063583        -21.34205207                
    -6.805438150         2.703080297        -1.940703372                
     2192.096631        -2909.634059         23021.41024                
Si             136                                                      
    -12.13141694        -6.980426116        -13.92294971                
    0.7106188289        -3.908049434        -1.473614866                
    -4139.033896        -14739.41244         6192.385577                
Si             137                                                      
    -9.906821172        -11.34821408        -19.16274800                
    0.2938096193        -1.852170646        -1.793542841                
    -8146.716747         1928.340895        -16255.00353                
Si             138                                                      
    -2.417566160        -11.34165683        -16.03131279                
    -2.554766552        -1.522474295        -1.291702446                
    -12215.09639        -6207.962199        -10999.03217                
Si             139                                                      
    -9.868215883        -11.38063070        -16.10989109                
    -2.066396154         2.597440299       -0.2778032793E-02            
    -16110.61294         753.1669495        -3664.925510                
Si             140                                                      
    -2.523707133        -11.43133992        -19.11564664                
    -2.410447496        -1.020619898         6.137565766                
    -4865.560193        -2534.821107        -2955.338574                
Si             141                                                      
    -10.21944389        -6.897076254        -23.46968913                
    0.8464460926        0.5367904371E-01     4.904403007                
     1167.250925         15216.17935        -3938.347599                
Si             142                                                      
    -2.653784050        -3.838179723        -23.23752714                
    -3.262460086        -1.382566216        -3.779379209                
     14149.02647         1639.573490         4287.596234                
Si             143                                                      
    -10.33555368        -3.696719975        -23.60056257                
     8.952272395        -1.263178991       -0.7570695607                
    -11670.87307        -20914.02760         5726.010390                
Si             144                                                      
    -2.444822504        -6.876162034        -23.48794289                
    -1.696005422        0.2116226318         1.561387325                
     8243.325914         4720.921137         8348.974985                
Si             145                                                      
    -7.723140173        -11.42851639        -13.96901790                
    -1.713813287         4.102699174       -0.5410987151                
     3954.376451         22076.43555         3937.267913                
Si             146                                                      
    -4.787951448        -11.20159370        -21.32595658                
   -0.9578529784        -1.619290797         1.824245504                
     19858.86943        -565.5781130         11382.51794                
Si             147                                                      
    -4.691037705        -11.40256045        -13.92925774                
     3.056212260        -1.881283945         2.893599484                
    -1993.289158         24979.72868        -183.2151159                
Si             148                                                      
    -7.769610460        -11.30960689        -21.37364504                
    0.5209866568        -1.570637552         3.665847878                
    -12465.07041        -628.5755561        -1683.001356                
Si             149                                                      
    -12.05392657        -9.123218146        -16.02460747                
     2.055264061         1.310849382        -7.329338116                
     8155.010081        -11629.97539         7686.965725                
Si             150                                                      
    -12.18522368        -1.515897437        -19.16868311                
     1.611627778        -4.755830967         6.679597171                
     10935.88818        -8320.528780        -12276.27159                
Si             151                                                      
    -11.89339843        -8.997978729        -19.10296056                
    -5.623675538         3.693119203        -3.504486681                
     8296.640664        -11032.56065         16426.22610                
Si             152                                                      
    -12.30699727        -1.694651703        -16.16374668                
    -1.280309068         5.634875962        0.1387748078E-01            
    -3891.096351         2161.502212         2581.789048                
Si             153                                                      
     3.963340921        -8.957534679        -23.56934418                
    -5.728201824       -0.1247705248         3.218417486                
    -7885.379802         1216.223259         21932.15264                
Si             154                                                      
     6.939408532        -1.238209262        -23.40880069                
     1.610986104        0.4734022857         2.481516010                
    -17206.15934         1597.955732         5608.134944                
Si             155                                                      
     6.995706155        -8.828542174        -23.44304943                
    -2.699913381       -0.8286781840         2.536363046                
     7444.391535        -4722.900194         3559.225513                
Si             156                                                      
     3.793102299        -1.452947594        -23.31295628                
     3.152609325         2.583491617        -1.644557395                
     20749.27092        -2466.610115         14256.52184                
Si             157                                                      
   -0.3331328037        -6.950394100        -21.24224338                
    -3.450240718        -2.115775693         5.542189029                
     5181.530742         5679.598558        -1465.590349                
Si             158                                                      
   -0.6100805623        -3.744301450        -13.83762187                
     2.546752512       -0.6482481364        -2.911931513                
    -984.3948575        -7489.886118        -2570.775639                
Si             159                                                      
   -0.3294768851        -3.860564143        -21.14700153                
     3.701215174       -0.1257252111       -0.7220958894                
    -13359.16204        -4349.119173         2830.613962                
Si             160                                                      
   -0.5306390760        -6.872863825        -13.89961653                
    -3.205546371        -1.963130741         7.715028939                
     12702.93129        -11857.85117        -2946.166700                
Si             161                                                      
     1.838353120        -11.22848635        -19.19647348                
    0.8696263043        -3.681889847         4.113305158                
     10288.48206         2077.315185        -8388.369102                
Si             162                                                      
     9.325816671        -11.14516200        -16.12724567                
    0.8458988160         5.556038756         3.935803807                
    -7596.143384        -12937.83046         9754.975271                
Si             163                                                      
     1.991972741        -11.19666530        -16.15593984                
   -0.4596704843        -3.089370347        0.1919618881                
     1237.162095         7747.398408         8326.500596                
Si             164                                                      
     9.269911590        -11.06545529        -19.21415249                
    -1.832050912         1.484221188         1.831962581                
    -17185.54264        -21621.04546        -5978.738233                
Si             165                                                      
     2.685726179        -6.825292611        -21.75994225                
     2.212311366       -0.9929115396        -1.537763024                
    -12699.53572         1461.658488         4175.097343                
Si             166                                                      
     9.018991501        -3.420583034        -23.29383002                
   -0.5787696914         1.524184295        -2.370629368                
    -413.6200822        -2724.348940         8022.424952                
Si             167                                                      
     2.650491198        -3.767948648        -21.68286795                
     1.875448447         3.301505167        0.5951155624                
     6523.698782        -7106.597608        -10182.12948                
Si             168                                                      
     9.009026109        -6.525046884        -23.32963837                
     7.875172759         1.276409138       -0.2531395497                
     2629.201893        -2348.107985        -3336.637372                
Si             169                                                      
     4.074477974        -11.30216658        -13.77775136                
    -2.214406544        -4.422918495         2.841963365                
    -8601.065873         5662.708305        -7165.503793                
Si             170                                                      
     7.001452118        -11.13977405        -21.40765239                
    -4.217442203         4.213272221         5.147962420                
     8334.036956        -2441.842486        -9657.027405                
Si             171                                                      
     7.101440308        -11.26979745        -13.97515094                
    0.1817512066         4.523116843         2.734307909                
     2605.417626        -3136.474719         19224.27762                
Si             172                                                      
     3.969883318        -11.26849789        -21.47353078                
     2.337108728        0.7461657340         7.506953771                
     6448.808164        -4964.135724         7540.646156                
Si             173                                                      
   -0.3317624209        -9.124194359        -16.07377876                
    -3.114722725         1.975657017        -4.596639073                
     4613.147266         7717.697536        -163.7102278                
Si             174                                                      
   -0.6403017623        -1.582221463        -19.06742307                
    -2.440770189       -0.9185358874         3.195138842                
    -10302.19305        -5892.142022         269.2790114                
Si             175                                                      
   -0.5311805141        -9.144276158        -19.13722589                
     6.246550176         1.632517342        -2.216385713                
     10732.00845         1223.776052        -3755.879855                
Si             176                                                      
   -0.6444999509        -1.500799537        -15.96163268                
    -4.387632949         1.138188311         2.145929985                
     702.6635102        -6735.003792        -512.9221839                
Si             177                                                      
     15.80895203        -8.677479353        -23.41069777                
     2.083027638       -0.3015839558        0.2525400318                
     13110.80332        -6939.011430        -1654.882755                
Si             178                                                      
     18.72724226        -1.258797315        -23.57132251                
     3.122253499         1.352898010       -0.6997642501                
     14997.94903        -1598.392319         1896.582532                
Si             179                                                      
     18.89365440        -8.610202377        -23.41398594                
     2.006746632        -2.581170078        -4.277746917                
    -5121.289910         8812.752496         11130.23607                
Si             180                                                      
     15.69401240        -1.384548992        -23.66397440                
     5.697043665        0.6644409566        -3.534919859                
    -4152.044693         6360.876768         12457.92007                
Si             181                                                      
     11.30131611        -6.734164794        -21.40636347                
    -3.077976370        -3.450886300         1.761461153                
     6530.523022         1796.772112         12214.74643                
Si             182                                                      
     11.33982214        -3.574465413        -14.05697952                
    -1.129807649         1.441670797       -0.1241457890                
    -4987.943966        -23331.36293         33595.59664                
Si             183                                                      
     11.33681182        -3.586191518        -21.29462907                
    0.1995969914        -4.619581290         1.152671610                
     557.9997479         5286.511553        -1423.633908                
Si             184                                                      
     11.47670786        -6.687809921        -14.08199946                
   -0.7411371945        0.9545956308        0.7763854348                
    -4656.535058         529.2366025         9822.576790                
Si             185                                                      
     13.65395080        -11.06362825        -19.27894086                
     3.732869713       -0.5910370560         2.282700204                
    -7699.006112        -10836.69991        -7938.259009                
Si             186                                                      
     21.12159345        -11.18843926        -16.39312650                
     3.299427149        -1.156656877        -1.432045013                
    -1173.852247        -7750.320831         3311.522484                
Si             187                                                      
     13.78428829        -11.07150491        -16.22718263                
   -0.4824245241         3.794078690         1.227235747                
    -19840.45129        -14124.92192        -7947.031055                
Si             188                                                      
     21.06836320        -11.08497448        -19.43607786                
    0.7344251248        -1.466092409        -4.532073228                
     9495.796095        -18332.64207        -9208.539653                
Si             189                                                      
     13.84603928        -6.385361630        -23.06806838                
    -3.663743086         6.330520835        -1.314736326                
    -18409.54919        -8452.240670         6487.878865                
Si             190                                                      
     20.81954296        -3.459778579        -23.68232576                
    0.1827632533       -0.2297048722        -2.292551351                
     10192.66051         14729.62722        -319.4969971                
Si             191                                                      
     14.28864771        -3.590964039        -22.17943273                
    -1.122390921       -0.9300282223        -4.204080137                
    -2297.141702         1457.619001        -760.3408385                
Si             192                                                      
     20.92919901        -6.443956423        -23.70833452                
     1.258770243        -1.886183244         2.113834289                
     13267.22965        -8168.972906         13172.76306                
Si             193                                                      
     15.93206807        -11.22687522        -14.09218164                
    -1.265059561         4.158449401         3.146113312                
    -3445.269682        -1710.142953         2130.332015                
Si             194                                                      
     18.91057415        -11.08638517        -21.59653536                
     1.368345175        -1.862148613         3.086449793                
    -3045.217911        -136.4035115        -15941.86813                
Si             195                                                      
     19.03901549        -11.02319882        -14.11969869                
     1.656384690         4.712338322       -0.5042594914                
    -11543.61891        -1828.088823         21911.13481                
Si             196                                                      
     15.80084641        -11.09381388        -21.50523051                
    0.3175996228         4.559220804        0.8523385054                
     7874.924576        -8455.832045        -4730.567617                
Si             197                                                      
     11.47788767        -9.015763753        -16.14257480                
    -1.016774667        0.6777474555        0.2548056062                
     227.1785939         7994.956442         10587.50747                
Si             198                                                      
     11.17452950        -1.394845699        -19.21693232                
   -0.2312859226        -1.277651432        0.5279524851E-01            
     10617.41457         14472.09708         10522.51145                
Si             199                                                      
     11.43733097        -9.004413801        -19.23082598                
     2.859372545       -0.2329743400         1.645820934                
     4099.209068         9921.593207        -9535.759263                
Si             200                                                      
     11.31148169        -1.387744844        -16.09601266                
     2.398448214       -0.6053511441        -3.014397158                
     13727.00517         10928.49709        -3604.644406                
Si             201                                                      
     23.17168292        -6.399815680        -21.49549689                
    -4.597805318         4.614455888         3.050165467                
    -8748.005105        -4843.071222         761.3418016                
Si             202                                                      
     21.63275793        -3.509979157        -14.95290610                
    -3.506637573       -0.5844182709        -3.420158632                
     5464.201827        -2616.495490        -34455.30136                
Si             203                                                      
     22.88662745        -3.383009149        -21.35592437                
     1.666255588        -2.554584916        -3.100726927                
     2819.303833        -491.7752329        -3666.287782                
Si             204                                                      
     22.51158927        -6.388005233        -14.66413281                
    -3.776593573        -2.535550519        0.4302194373E-01            
    -11012.48948         13919.21944         11036.62414                
Si             205                                                      
     22.95636116        -8.677264449        -16.37800767                
    -2.160563774         4.283513257        0.9999574856                
    -2660.942414        -26367.57981         6429.001081                
Si             206                                                      
     22.97791614        -1.087566263        -19.44472169                
     2.626362068         1.002855206        -4.577230131                
     14865.71557        -15736.99166        -453.6978338                
Si             207                                                      
     22.96822025        -8.734705368        -19.48461490                
     1.814617921       -0.7808007560        -1.618851837                
    -2133.560344        -1261.035370         5733.237654                
Si             208                                                      
     23.10877870        -1.141036502        -16.38786484                
     4.812785745         2.242515839         3.120478915                
     3219.489050        -6331.907190         7290.595942                
Si             209                                                      
    -19.71667529         2.966388607        -23.37373054                
    -2.172757485        -3.195922815       -0.9136322397                
    -2361.469090         14443.64285        -12838.74812                
Si             210                                                      
    -16.86052698         10.23564134        -23.28540756                
    -5.736167856         1.110923079         2.397890734                
     7178.024180        -1128.051197        -1792.379898                
Si             211                                                      
    -16.68016121         2.960575149        -23.40235142                
     2.141531876        -2.224006033       -0.6058205011                
    -113.6074570         1486.591346        -6104.955298                
Si             212                                                      
    -19.89742125         10.19320485        -23.38542529                
    -5.961861714         4.920150964         1.876160954                
    -3346.861970        -9898.633620        -14753.92155                
Si             213                                                      
    -24.26401191         4.810153987        -21.43336627                
     2.904153351         2.154665529        0.5818141417                
    -477.3262566         8427.659693         3944.095170                
Si             214                                                      
    -23.44727679         7.751603744        -14.37610465                
     2.429191160        -2.922849395         2.439752407                
    -11986.37922        -11578.94662        -1921.590891                
Si             215                                                      
    -24.15909459         7.868563115        -21.07922491                
    -2.719671669         1.688988088         1.448055896                
     4542.967122         8230.497011         7277.772055                
Si             216                                                      
    -22.39578160         4.926622108        -14.90629854                
   -0.9569246283        -2.938978218         5.832611435                
     5004.343040         16157.68487         19118.23167                
Si             217                                                      
    -21.87836605        0.4529784924        -19.36404590                
    0.8235870059         2.046435061        -3.385909199                
     2493.342469        -9247.071345        -371.1537878                
Si             218                                                      
    -14.70157902        0.3219471447        -16.15339283                
     6.243331731         6.072858503        0.7724584554                
     22773.53392         12816.70311        -13630.17224                
Si             219                                                      
    -21.81085534        0.3519610282        -16.29691082                
    -8.858753099         5.229427645         2.288645915                
    -11506.05793        -276.4510404         12601.65214                
Si             220                                                      
    -14.54367174        0.5475556651        -19.30561444                
    -4.766149692         2.146102100        -1.241357798                
     75.41281304        -9788.671988         5921.539130                
Si             221                                                      
    -22.03286109         4.978188248        -23.48380505                
    -7.285833970        -1.758848164         1.655805250                
     23870.16838         7966.164542        -5606.263746                
Si             222                                                      
    -14.51159439         8.146423738        -23.41577727                
    -2.489428101       -0.9001541907         4.579341975                
    -8933.600906         7444.502662         9518.111007                
Si             223                                                      
    -22.06101272         8.012317375        -23.32805879                
     3.008816842         2.904985336         1.995538954                
     7733.142955         8086.250343         11627.24548                
Si             224                                                      
    -14.50955801         5.110938920        -23.27125254                
    -1.525176185        -1.873113925         3.507225749                
     7258.839133         2439.750831        -444.9131785                
Si             225                                                      
    -19.87043248        0.3212337590        -13.90603993                
    -5.229702972        -2.211544161        -1.104806579                
     6645.356860         11365.16611        -17485.72817                
Si             226                                                      
    -16.63710405        0.4775477824        -21.54940740                
     5.536284235       -0.2448286514       -0.5434162280                
    -9622.045564         13439.15633        -2475.249099                
Si             227                                                      
    -16.78512178        0.4480663122        -13.95939307                
    -3.596213053        -4.163081043        -1.491464205                
     12425.97251         6423.958647         19295.63082                
Si             228                                                      
    -19.74038776        0.5345543541        -21.54584340                
    -2.327930352        -2.376426319       -0.2808902016E-01            
    -7582.458802        -7681.556507        -15980.83133                
Si             229                                                      
    -23.85770550         2.790145737        -16.33999467                
    0.2419298588E-01    0.9824198248        -1.764816927                
    -2086.900851        -14140.72353         7192.907332                
Si             230                                                      
    -24.31667966         10.10021563        -18.99166542                
   -0.9264422031        0.7658795977         3.544877287                
     7866.519555        -10325.51369        -12997.54490                
Si             231                                                      
    -24.05517695         2.604998251        -19.35225664                
    -1.666034626       -0.8050966151         4.846090585                
    -4614.294530        -7389.294656        -1640.507626                
Si             232                                                      
    -24.22671712         10.22413997        -16.00850113                
     3.015190736        0.9800881940        -1.013997806                
     14689.26406        -7637.416357         24927.42169                
Si             233                                                      
    -8.107708461         2.912960598        -23.30351075                
     2.548915606         1.477622063        -1.440770694                
     8000.851429        -2561.525933        -26.49382045                
Si             234                                                      
    -5.114651625         10.32353677        -23.06814095                
     2.308715422        -3.581704465         2.183455742                
     4308.595503        -6138.706934        -6665.545838                
Si             235                                                      
    -5.029475621         2.669508934        -23.51126513                
    -3.192710967       -0.7039287947        -1.107545083                
     4202.671062        -2058.634154        -230.8786084                
Si             236                                                      
    -8.125725770         10.23012672        -23.22148704                
     7.234751240        -6.455079185         1.127227638                
    -4018.086210        -4232.852057         20404.28879                
Si             237                                                      
    -12.33670320         5.111778671        -21.05996856                
     6.247419461        -1.532173784       -0.1307688377                
    -8493.419882        -550.9504906        -10528.25478                
Si             238                                                      
    -12.62833989         7.856166998        -13.88409679                
     1.982121608        0.5464243813        -1.461427152                
     1934.424174         9339.746007         35.76039767                
Si             239                                                      
    -12.28370556         8.230257924        -21.27718981                
    -1.099912857         3.693128060        -4.748773325                
    -4748.340336        -657.4025979        -7123.954892                
Si             240                                                      
    -12.58931903         4.785238924        -13.83752407                
     1.827474667         2.405862763         2.069403373                
    -10194.67720         15099.46459         12276.14827                
Si             241                                                      
    -10.24828086        0.8758974853        -19.09214226                
    -1.295645001         2.975447177        -2.372882586                
    -3655.306993        -3174.433704        -9752.374059                
Si             242                                                      
    -2.768407681        0.6979682398        -15.89348323                
     2.618779939        -4.679706801         2.126357490                
    -5377.038114        -11485.13680        -1679.672683                
Si             243                                                      
    -10.27136850        0.7153131809        -16.03787906                
    -4.214860316         2.272038128        0.9807334178                
     5529.628802        -16606.41716         1200.690465                
Si             244                                                      
    -2.843176183        0.6584824264        -19.04764185                
    -1.541712518        -2.544560058        -4.560215537                
     7372.883285        -5552.593283         9530.518819                
Si             245                                                      
    -9.367477988         4.974020924        -21.42993959                
     3.797041898        -1.469241111         3.494105507                
     20867.50801        -2229.216757        -67.12349206                
Si             246                                                      
    -3.829398025         7.833935334        -21.75353897                
     1.501120865         2.104272091        0.2190050519                
    -14059.57530         5252.075644        -17345.76678                
Si             247                                                      
    -9.286925828         8.001519319        -21.68179201                
    -1.686167755         3.381166401         2.832618158                
    -1013.063989        -10951.12576        -512.7088676                
Si             248                                                      
    -3.279914430         5.137080889        -22.98806151                
    -1.576480026        -3.149043256        0.5105901004                
     504.5599447        -11712.78714        -2480.743991                
Si             249                                                      
    -8.072108269        0.5792290549        -13.82079431                
    0.3585787996         1.499102479         2.213984217                
     1035.311060        -179.0010296        -10043.07673                
Si             250                                                      
    -5.014987474        0.6045423504        -21.20888361                
   -0.8956668359        -7.133885613         1.445308877                
     10678.84587        -10896.12880        -2253.804535                
Si             251                                                      
    -4.983298560        0.6582338935        -13.78277999                
    -6.135299806        -8.344961492         3.667174758                
    -7426.204038        -7925.858506         9557.540418                
Si             252                                                      
    -8.112036946        0.6092329552        -21.28532833                
    -4.725736765        -2.698988751       -0.3585778944                
    -7710.239822         8155.312590        -2994.678807                
Si             253                                                      
    -12.63241686         2.652812109        -15.99934155                
     2.301746135        -1.020085739        -1.984213900                
    -9922.299849        -9986.880257         3746.969396                
Si             254                                                      
    -12.53500399         10.32230208        -19.03023105                
     1.427961466         4.271064243        -2.265304795                
    -18737.03142         6128.052754         6483.439945                
Si             255                                                      
    -12.56472815         2.844021948        -19.06552372                
     3.026298907       -0.8473952494         3.090396025                
    -22526.87538         12381.55619        -1089.062645                
Si             256                                                      
    -12.51788858         10.24048335        -15.97010489                
     1.500013836        -1.896844365        -2.810451381                
    -27418.89311        -15624.24473         8154.327893                
Si             257                                                      
     3.591884703         3.742086296        -22.04918275                
    -1.379823003        0.6935823503        -1.894047838                
    -4571.353869        -5982.775962        -5861.323728                
Si             258                                                      
     6.489969200         10.30460159        -23.29674635                
     1.694690842        -3.791061338         1.121077696                
     12643.01630         9826.043625         159.7975577                
Si             259                                                      
     6.439360754         3.528015531        -22.99529811                
     3.551015312       -0.3528847880        0.7560476768E-01            
    -164.5144206         2571.450714         3577.992972                
Si             260                                                      
     3.408424771         10.39454781        -23.26366810                
    -2.054372289        -4.242892845         1.666378642                
     8737.189765         868.5683454         14309.70010                
Si             261                                                      
   -0.9325012724         4.976686484        -21.19483336                
    -4.507569788        -3.259768739       -0.4254684088                
     5191.427378        -1897.572882         4486.255585                
Si             262                                                      
   -0.6987053432         8.128465838        -13.75999164                
    0.1825924781        -7.499012475       -0.4922883701                
     8328.627488         1357.876502         7200.394162                
Si             263                                                      
   -0.9612411189         8.117798051        -21.05635240                
    -1.222296505         3.877807865         2.917813389                
     16039.50916        -5499.049113         13043.94857                
Si             264                                                      
   -0.7087819022         5.053876216        -13.80407299                
    -5.881636131         1.555368647         1.305183483                
     22874.52519         500.4677414        -7221.211442                
Si             265                                                      
     1.543808634        0.6703334886        -19.07569761                
    -4.206683660         1.783974279        0.7821906725                
    -630.4257506        -20764.27286        -3473.614040                
Si             266                                                      
     9.123428915        0.8050220429        -16.01186739                
     4.182376765        0.4675717753        0.8099154909                
     4213.256631        -1027.743552         3236.619401                
Si             267                                                      
     1.556127069        0.6744228942        -15.98665860                
   -0.8303430525        0.7799306926E-01    -4.238485610                
    -3539.532562         7791.657275        -9403.420686                
Si             268                                                      
     8.991624106        0.7699244714        -19.09908966                
    -1.322214855       -0.2799478427        0.1326794516E-01            
     22043.47055         7998.620997        -4190.540866                
Si             269                                                      
     1.239289096         5.098234367        -23.38382264                
    -3.338808377        -4.506879477        -1.250689628                
    -1080.496435        -8415.520208         20987.54196                
Si             270                                                      
     8.889758473         8.410339266        -23.39131892                
     3.235105994        -4.316510033       -0.9684226891                
    -31.13748313        -11792.04855         5199.011850                
Si             271                                                      
     1.246438464         8.171885461        -23.12296169                
     1.825580491         2.601823076         2.789840384                
     6758.368661         4121.944369        -1606.862966                
Si             272                                                      
     8.779593322         5.345018670        -23.24811690                
     4.780716258        0.4906241404        -5.369635940                
     12370.16004         14078.21992        -2049.353136                
Si             273                                                      
     3.815613961        0.6975053588        -13.89736774                
   -0.5453770423         1.753090952         2.326370181                
     1787.462089         11538.47906        -10520.43009                
Si             274                                                      
     6.763387417         1.024889874        -21.17835844                
    -1.508215629        -1.474043102        0.9253867949                
     16885.66677        -645.1951658        -18334.98435                
Si             275                                                      
     6.921780581        0.6817182684        -13.86574787                
    -6.198669229         3.797178686        -1.064462068                
    -12738.29341         7557.800512         1647.686502                
Si             276                                                      
     3.778308919        0.8114561752        -21.14163073                
     2.660207347        -1.504872066        -3.313353248                
    -5762.916645        -10752.06979         241.6994308                
Si             277                                                      
   -0.5989827969         2.894341797        -16.04058068                
    -4.572333292        -3.176223468         1.274859697                
    -304.7337615        -1598.995387         11799.72235                
Si             278                                                      
   -0.6679245017         10.29652546        -18.90908031                
     2.459800995        0.1049507428       -0.8080251816                
     6764.578290         1607.328479        -8091.560689                
Si             279                                                      
   -0.6083888626         2.827053347        -19.09079166                
     8.308638616        -4.202872625       -0.9705119977                
     4495.000708         5929.439414         1988.363318                
Si             280                                                      
   -0.6516837521         10.38987109        -15.81211134                
    0.4142403850E-01    -7.333992816        0.2181542941                
     3355.382103         3691.559859         5607.206960                
Si             281                                                      
     15.65377645         3.265500710        -23.45950246                
    0.5173161773         1.593685303         2.374694015                
     1878.635389         8228.631474         392.8990581                
Si             282                                                      
     18.38808945         10.71983051        -23.40919427                
    -1.322249457        0.2342227900         4.690696970                
    -2077.613386         9150.078437        -4751.170003                
Si             283                                                      
     18.71213296         3.361719937        -23.36017456                
    0.1687104215       -0.7560274691       -0.4579246664                
     2668.164837         3079.020686         2148.910452                
Si             284                                                      
     15.32872820         10.67030234        -23.45627263                
     9.233505006         3.135784201        0.7492227234                
     7462.865789         24537.44939         10895.69902                
Si             285                                                      
     11.14643769         5.309590399        -21.30731130                
    -2.100067996         3.124233632        0.3479315207                
     798.2617838        -24397.47185        -2600.013884                
Si             286                                                      
     11.18271070         8.268137868        -13.91107697                
    -3.604137812        0.1586852550         4.607162141                
     15268.52509         2902.971754        -2506.452297                
Si             287                                                      
     11.08360211         8.381570121        -21.28027406                
    0.3151877052         1.309120361         3.497788344                
    -8881.553229        -5908.263543         5023.655640                
Si             288                                                      
     11.23774525         5.111497215        -13.89092610                
   -0.6682371813E-01    -1.261584361       -0.1522235378                
     289.3853881         1485.232177        -1402.711783                
Si             289                                                      
     13.37478733        0.8172049722        -19.42156404                
    -3.595290558         3.312982168       -0.1148325919E-02            
     12845.61763        -3516.170937         11907.99302                
Si             290                                                      
     21.07540600         1.107320547        -16.19167766                
    -2.471855673         4.933307297         1.233747327                
     1742.401889         5047.622789         1792.288035                
Si             291                                                      
     13.46245622        0.9172738885        -16.19713482                
    0.4888879917E-01     3.811067000        -3.426052751                
     2430.589868        -13242.25235        -4072.199251                
Si             292                                                      
     20.85235112         1.074936647        -19.35104208                
     3.844053553        -2.083499590        -3.638839753                
     13752.71160        -269.9006742         6634.717533                
Si             293                                                      
     13.50559472         5.405674208        -23.29057750                
   -0.8173767640        -2.707542435        0.1078344653                
     834.9270531        -8709.613540        -8381.476607                
Si             294                                                      
     20.57964838         8.591178370        -23.72315451                
   -0.4932353660        -2.823662690        0.4566207202                
    -2457.038507         3526.510948         7201.911621                
Si             295                                                      
     13.43012098         8.357589554        -23.35799751                
     1.320933860         1.796130563        -1.551395168                
    -12850.46628         14187.22413         10977.48509                
Si             296                                                      
     20.70661389         5.555954764        -23.70954122                
     1.239233596       -0.4472119081         1.612175879                
     13817.54346         11368.22782         2490.898828                
Si             297                                                      
     15.66675280        0.9132556980        -14.07216553                
     2.530355326         2.533655677         4.212009303                
     3938.541466         12587.09735        -3395.197584                
Si             298                                                      
     18.68402882         1.016005317        -21.45591522                
    0.7102842061       -0.1384987309        -2.099656552                
     3059.527367        -14829.50722         6388.650344                
Si             299                                                      
     18.84526656         1.007318029        -14.03845789                
    -2.521673790        0.9936478794        -3.387627888                
    -9464.067721        -1332.961447         12440.02726                
Si             300                                                      
     15.61757760        0.8960400735        -21.56794817                
   -0.1453935462       -0.5984300170         2.378712131                
    -2630.561913        -5158.796973         10270.85349                
Si             301                                                      
     11.26023064         3.027281404        -16.07407931                
     2.951357858         2.277274935         2.512808404                
    -4736.890302        -18907.52718        -18666.98908                
Si             302                                                      
     11.11202796         10.63167185        -19.17458740                
   -0.5357214059       -0.4883180948        0.1648472603                
    -1242.598795        -4858.985266         14471.05088                
Si             303                                                      
     11.20484000         2.961220383        -19.26356346                
    -1.061792803         1.428473221       -0.4425278006E-01            
     5576.419805         5035.602775         12142.88932                
Si             304                                                      
     11.17086480         10.59335736        -16.03945872                
   -0.3211904373        -1.224473684        -1.157794152                
    -3743.117293        -4887.990442         4699.823534                
Si             305                                                      
     22.92417480         5.738258853        -21.56793961                
     3.942709659        -3.330686386        0.5953814794                
    -779.2190448         7052.341846         6806.730374                
Si             306                                                      
     22.18850790         8.522156530        -14.49209020                
     2.921127624         5.759630891        0.4629764696                
     2737.357039        -6635.703087         16496.15622                
Si             307                                                      
     22.73021649         8.738520231        -21.55212889                
    -1.546291054        0.9363125472         1.195266599                
     3837.342793        -2250.457455         12662.36989                
Si             308                                                      
     21.04146238         5.796610498        -14.99095869                
    -3.691349059        -1.375588359        -5.209142472                
     9195.170974         4856.185434        -7639.791007                
Si             309                                                      
     22.65296669         3.720833477        -16.43865545                
    -2.041451471       -0.5809950479       -0.8587914614                
     3506.858959         1773.608722        -194.9778117                
Si             310                                                      
     22.47175709         10.77996023        -19.31587189                
    -4.016567934       -0.8501862498        -2.908468407                
     8168.566966         3325.500003         1133.944894                
Si             311                                                      
     22.71361614         3.495877803        -19.54877282                
   -0.9375202382       -0.2629920854       -0.7606076154                
    -3010.378997        -7956.072460         10414.14283                
Si             312                                                      
     22.69786249         10.89349515        -16.33862692                
    -1.448227477        -1.206376460        -8.040486446                
     7195.180820        -3314.123587        -752.3378236                
Si             313                                                      
    -20.05074794         14.69114663        -23.33973853                
    -4.400672399         2.713519773        -2.458416155                
    -8677.823056        -3617.352487         1076.990430                
Si             314                                                      
    -17.32728091         22.51147824        -22.90680794                
    -1.343818312        0.7739213279        -2.204222457                
     11994.25213         2023.770053         3337.869048                
Si             315                                                      
    -17.03539753         14.78321042        -23.35803745                
     3.956382038         1.351580556       -0.8171872735E-01            
     2693.523008         6626.292394         15070.09472                
Si             316                                                      
    -20.41489222         22.51236411        -23.10980762                
    0.1855710403        -5.470981748         4.648822579                
     14157.59880        -5933.313946         922.7356422                
Si             317                                                      
    -24.24330637         16.82218081        -21.44139330                
     1.655098085       -0.5811842507         1.673145719                
     9402.884097        -1619.069547         2560.754965                
Si             318                                                      
    -24.23306413         19.81635610        -13.75918351                
    -2.164989247        -2.493526191        -4.299014478                
    -37.43092888        -3465.854846         1669.774972                
Si             319                                                      
    -24.43632933         19.83157611        -21.16845954                
     2.650409704        -1.435717825        -3.658253660                
     8188.286421         9018.339044         11269.01100                
Si             320                                                      
    -24.38342194         16.74789649        -13.92848040                
    -3.156376447        0.5748726832         1.569434537                
     10125.53231         3728.264937         15834.82396                
Si             321                                                      
    -22.21047104         12.29201360        -19.11824829                
    -2.093316822       -0.7522882171        -1.351130616                
     8633.244421        -17562.66577         777.2533156                
Si             322                                                      
    -14.76781583         12.44509197        -15.93659871                
     2.485800302         3.652619260        0.3307278252E-02            
    -4933.344868        -11291.77550         6192.197177                
Si             323                                                      
    -22.17848284         12.51734013        -15.99742051                
    0.1498169594         7.680690588         1.996951429                
    -2485.811735         14279.13995        -12368.44902                
Si             324                                                      
    -14.82733940         12.51266055        -19.05285445                
    -2.202093867       -0.3378551428         1.750706434                
     20765.15884        -10652.52992         17985.63533                
Si             325                                                      
    -21.92317942         17.00265956        -23.51047518                
     1.298519857        -1.825757615         1.195977304                
     4869.475917         9335.931091        -1336.702596                
Si             326                                                      
    -15.39087740         20.16111063        -22.69665490                
     2.293448170        0.6430722708         6.677838971                
     11377.65099        -13034.64044        -5591.843721                
Si             327                                                      
    -22.21623227         20.07172799        -23.41676573                
    -2.472832048       -0.6200463709         2.417875424                
     2129.037093        -12454.71972         24114.81255                
Si             328                                                      
    -15.76521581         17.17789454        -22.00683611                
     4.432853504        -3.284181457        0.6682503385                
    -4158.499223        -1723.345229        -3629.167631                
Si             329                                                      
    -20.15181515         12.36563004        -13.73972414                
     7.078431968         3.576500226       -0.5543370224                
     19617.45180        -14798.98836        -2996.217634                
Si             330                                                      
    -16.99383450         12.51120427        -21.25571710                
    0.7295544152E-01    -2.825203796         1.744400379                
     4930.828237        -1947.831973         12607.10668                
Si             331                                                      
    -16.98508574         12.25119906        -13.77828515                
     3.025049044         7.975804418         2.504867529                
     955.2048080         3036.473117         24369.33441                
Si             332                                                      
    -20.12716483         12.38719857        -21.36532474                
    -1.912738117         3.851626978       -0.1036283626                
     6229.071688         6204.793114         8737.736646                
Si             333                                                      
    -23.11725568         15.43585058        -16.30774310                
    -6.232174039        -1.183358315        -2.315535516                
     3944.248285         192.2949374         15299.04407                
Si             334                                                      
    -24.68176223         21.92245675        -18.88609987                
     2.608631847         1.089924776       -0.9693579431                
     5545.951842         6655.550811        -6966.745111                
Si             335                                                      
    -23.95055437         14.77298632        -19.17154418                
     1.568140219         2.789605151        -1.314803727                
    -492.5049847         3786.564817         8753.541679                
Si             336                                                      
    -24.82819843         21.91560492        -15.88706917                
    -5.055385233        -7.577693334        -1.696506106                
    -75.74261869        -13372.58131         7166.602517                
Si             337                                                      
    -8.088309001         15.30871763        -22.53350572                
    -2.590238569        -2.862366702        0.2213824406                
     2308.623931        -1461.701154        -625.2061812                
Si             338                                                      
    -5.480824807         22.29872840        -23.35084384                
    -2.891945214       -0.9411353640         5.480303848                
    -6329.979543        -4714.126477         8663.267130                
Si             339                                                      
    -5.287168593         15.60461632        -21.54238316                
    0.2327133683         2.283475821       -0.2791341928                
     2478.671734        -7220.903978        -200.6175195                
Si             340                                                      
    -8.590671512         22.24941288        -23.14734865                
    0.7312185916        -5.120349098         2.535813171                
     21516.96664         21821.23983        -13303.34918                
Si             341                                                      
    -12.93123246         16.89501800        -21.14458125                
    -6.614924221         1.323525525        -2.369034158                
     11083.14177         4879.087396        -392.5093906                
Si             342                                                      
    -12.69696765         19.83077120        -13.58694896                
    -6.552185670         2.235135422        -3.200204331                
     3572.899277        -8780.864118        -11737.42209                
Si             343                                                      
    -12.81989729         20.07417838        -20.95057397                
   -0.6702960741         1.703503441         2.182633642                
    -14592.12279        -13917.56454        -3709.557125                
Si             344                                                      
    -12.69117936         16.73561697        -13.67349309                
   -0.8203525366        -1.268575845        -2.315339803                
     9911.619344        -17770.84409        -6728.215366                
Si             345                                                      
    -10.44013019         12.48951673        -18.96471544                
    0.9635962546        -3.265077831        0.7682102727                
     5433.262290         12768.87335         126.8959538                
Si             346                                                      
    -2.875788186         12.48058013        -15.83129903                
     4.191380463        0.7489640181       -0.9916085425                
    -8069.548083        -4441.327382         12177.85593                
Si             347                                                      
    -10.46585170         12.39492118        -15.89581008                
    -5.524837039         2.766482687        -6.628514472                
     14296.96134         17422.78303         4492.468988                
Si             348                                                      
    -2.917976834         12.33567848        -18.99940171                
     1.957110820        -2.100842741        -5.682843384                
    -8613.106836        -3856.445815         16536.04892                
Si             349                                                      
    -10.52941570         17.03455174        -23.14293227                
    0.3517065141         1.148987485         1.660890278                
    -4104.707687        -15602.40300         8416.675412                
Si             350                                                      
    -3.348875591         20.14284388        -23.05969231                
    -5.214723310         4.432463538         1.127105636                
     1617.840997        -6342.681978        -766.7175673                
Si             351                                                      
    -10.63573304         20.09020457        -23.01257558                
     4.437276881         5.810189382        -2.230761841                
    -6601.224872        -9795.155303        -13043.28479                
Si             352                                                      
    -3.212282206         17.09262195        -23.24979240                
   -0.5635394272        0.6944694004         2.286366632                
    -5209.335067         1607.724612         2471.082945                
Si             353                                                      
    -8.180203629         12.32256201        -13.75427892                
     1.397845426         3.736530397         1.387982498                
    -15736.74615        -4390.728091        -1259.895380                
Si             354                                                      
    -5.186628937         12.57251368        -21.06741171                
     2.727630309        -5.370066624         4.019155747                
     2453.399909        -4861.038170         6746.516415                
Si             355                                                      
    -5.167435546         12.29560281        -13.70857717                
    -2.689478054        -4.098537203       -0.8414103649                
     14359.24934         111.2008412         2636.732521                
Si             356                                                      
    -8.292168023         12.54644315        -21.16398826                
    0.8198459582E-01    -4.566827164         1.301644489                
     7413.219002        -5652.028471        -2158.064183                
Si             357                                                      
    -12.63118903         14.62171604        -15.91550573                
    0.8247770041        -3.991655966        0.2769130442                
     4391.920380        -10493.00956        -2412.230518                
Si             358                                                      
    -12.80130524         22.20170340        -18.78557114                
    -2.256502122         2.369285273         1.050217743                
     5287.801981         11538.14195         6722.695789                
Si             359                                                      
    -12.57361715         14.65580913        -19.05594968                
   -0.2481367491E-01    0.4543074058       -0.7101058902E-02            
    -12350.44668         6779.951619         10494.09871                
Si             360                                                      
    -12.65485049         22.07305899        -15.75551803                
    -3.595449763        0.5888634012        0.5574970386                
    -7725.909309        -1771.957402         5274.756602                
Si             361                                                      
     3.764378358         15.08936727        -23.20332399                
     3.351194320        -3.779405403        0.7819083830                
    -2514.807022         7280.019708         8243.511781                
Si             362                                                      
     6.397861742         22.23668152        -23.42891053                
     4.329923515        -1.510719091        -4.155037854                
     7819.686683         9154.001177         2973.005978                
Si             363                                                      
     6.696321085         15.33820248        -22.47033653                
    0.2516667286        -3.935824663       -0.9239492364                
     11535.68189        -11.89724483         2202.023247                
Si             364                                                      
     3.388871415         22.33251148        -23.21442689                
    -1.753772602         4.024197953        -4.896284490                
     215.1778547        -6237.366831         616.5840397                
Si             365                                                      
   -0.7969324907         16.89816484        -21.16301895                
   -0.5876595242        -1.673215841        -2.697113662                
    -12431.44542         9295.084920         3578.916369                
Si             366                                                      
   -0.7693087695         19.96670006        -13.64585010                
    -3.185490628         1.126811578         1.700403448                
    -11899.88361         1544.023821         3039.045609                
Si             367                                                      
    -1.096709744         20.08358164        -21.04333767                
    -2.520526946         4.032537383        0.6562927577                
     11818.21561        -18783.26543         11715.49335                
Si             368                                                      
   -0.7120830269         16.86651628        -13.78426028                
     1.289252738        -1.413114805        -1.434159887                
     1083.881677        -3747.237811         13231.98695                
Si             369                                                      
     1.375997761         12.54075195        -19.03977013                
   -0.3717672979        -3.710605424        0.9484706032E-01            
     1138.913657         3724.616732        -9900.852920                
Si             370                                                      
     8.907901575         12.69614248        -15.92751403                
   -0.7087498041        -1.580543729         1.955892679                
     5339.622994        -10348.25386        -1885.137133                
Si             371                                                      
     1.494738581         12.60317229        -15.96276668                
    0.8081470148       -0.6304275553         1.820906509                
    -11993.57363        -11119.69885         3958.295339                
Si             372                                                      
     8.824621419         12.67715868        -19.01678260                
    -3.671007340        -5.759065027         1.240638202                
     723.1145513         1452.391086        -2923.337291                
Si             373                                                      
     1.556053300         17.11719953        -22.95563221                
    -4.207354650        0.6007614705        0.2509303040                
    -8924.268160         1875.365793        -4996.737973                
Si             374                                                      
     8.675529605         20.34215732        -23.11772277                
   -0.4283860940        -4.572056945        -1.226989075                
    -4338.267057        -7952.987423        -10116.04812                
Si             375                                                      
     1.314939647         20.14761481        -22.97174946                
   -0.6622014342         6.020864925        -1.282746467                
     3310.134075        -4451.328208         448.4142864                
Si             376                                                      
     8.893592876         17.28485785        -23.30372034                
   -0.9205563227E-02    -2.520398203         5.104199008                
     12555.47546        -3855.197904        -1668.778446                
Si             377                                                      
     3.636950551         12.55368646        -13.80836685                
    -4.680984187        -3.445603448         1.037192519                
     2094.949116        -1160.077526         10256.64257                
Si             378                                                      
     6.662815742         12.59029222        -21.28435907                
     2.897769107         1.632071259         2.085680217                
     4569.268016         11280.15470         13660.04840                
Si             379                                                      
     6.776281986         12.51962093        -13.75521497                
     3.433845201         1.211068095         5.756219073                
     2486.548669         6622.938901         640.1656872                
Si             380                                                      
     3.527483134         12.76965478        -21.22920059                
     2.521094947        -4.241181895         1.767343930                
     7626.532285        -3853.625185        -8571.689687                
Si             381                                                      
   -0.8360145276         14.70421826        -15.93626856                
     5.761957441        0.7738420838         3.859397455                
     3311.204463        -376.9771452        -2233.746924                
Si             382                                                      
   -0.8540476291         22.18980152        -18.87730758                
    0.6440290129        -1.352806120       -0.5873345230                
    -1595.364119         514.5692850         165.0917475                
Si             383                                                      
   -0.9450946584         14.58127322        -19.09388468                
    -3.676659234        0.6639042681        -3.000716700                
     9880.179147         15284.10701         9527.449382                
Si             384                                                      
   -0.8580440155         22.24620073        -15.77875424                
    -8.129363363        -1.584036954        0.4009723946E-01            
    -18193.14834        -9373.898274         4741.224459                
Si             385                                                      
     15.28783767         15.39089414        -23.63865002                
    -2.520805647         1.447116938         2.481794525                
     15378.40334        -20950.00058        -3183.657136                
Si             386                                                      
     18.36295260         22.75402564        -23.60072671                
    -4.095466492        0.5602621283        -2.466714097                
    -3107.565505         13965.41753         14086.64202                
Si             387                                                      
     18.43595756         15.33556915        -23.74214490                
    -3.397311704        -5.110418848        -1.120932228                
     9241.150419         5068.830607         16022.93868                
Si             388                                                      
     15.28587297         22.87356527        -23.50232105                
     1.295829768        -1.493814379         1.221127316                
    -6571.631339        -11583.02569        -2392.760088                
Si             389                                                      
     11.10753075         17.30618091        -21.13541654                
    0.3490564515         1.589018779       -0.9770714891                
     13910.73843         1112.063785         994.2741279                
Si             390                                                      
     10.96763279         20.20786286        -13.73330074                
     3.247437550         7.121121718       -0.4801976750                
     7276.291103         5560.635137        -5949.542566                
Si             391                                                      
     10.94071396         20.43749426        -21.26316238                
    0.2960640719        0.7258109295E-01     2.368688441                
     16443.14409        -1902.482247         7963.774525                
Si             392                                                      
     10.95647419         17.12072839        -13.75099949                
     2.137081633         5.195906997        -4.050881961                
     2760.257394        -7286.563207        -9426.634744                
Si             393                                                      
     13.21110585         12.99741673        -19.22518879                
    -5.049863564         2.623916148         3.608884080                
    -16450.10525        -11162.54600         16766.19261                
Si             394                                                      
     20.65368149         13.19019139        -16.27428299                
     2.131682898        -2.313983193         2.345412713                
    -1743.823336        -6670.739714         3597.906719                
Si             395                                                      
     13.22633445         12.86361089        -16.15009375                
    0.4995728474         3.231555852         1.517111078                
     7939.383899        -1832.597614         14941.80832                
Si             396                                                      
     20.50049783         13.11621181        -19.34911195                
     1.059738696        -2.482696328         1.540886342                
     696.6228041         292.4990753         10259.29916                
Si             397                                                      
     14.00159257         17.73359324        -22.36780649                
    -3.942143909         3.459216204        -1.037634289                
    -7074.904732        -2975.827318         3645.237684                
Si             398                                                      
     20.58837328         20.64377227        -23.69925286                
    -6.444684621        -1.574411518         1.021517498                
     231.8493897         7813.806351         7528.393909                
Si             399                                                      
     13.31606315         20.50941318        -23.33574126                
     3.100741363        -4.861077728        -1.092753463                
    -9364.336564        -2075.931551         1515.608312                
Si             400                                                      
     20.45784646         17.55794901        -23.78448014                
     5.493609700         1.841680509        -1.625460933                
     9484.441379         5497.069640         23355.28300                
Si             401                                                      
     15.44941810         12.72116784        -13.99097013                
    -5.971113951       -0.5391755776        -4.050483927                
     141.5046886         13511.72138        -255.7824991                
Si             402                                                      
     18.39005065         13.19964151        -21.57456923                
    -1.583635448        0.9624603178E-01   -0.2266829483                
     10038.30475         1574.390951         1296.592082                
Si             403                                                      
     18.58089894         12.82661091        -13.95470646                
    0.5600836267         1.980886367         4.688617019                
     3671.987499         3316.134350        -8834.425445                
Si             404                                                      
     15.24721623         13.09868558        -21.50762490                
   -0.4526758811       -0.9029441257        -3.417184853                
     14447.38447        -342.3254125        -6948.959629                
Si             405                                                      
     11.01504048         14.96114896        -15.95139707                
    0.2637080606         4.024260282        -1.842171638                
     65.61320552        -7008.339638         7411.104231                
Si             406                                                      
     11.00502059         22.46728004        -19.04051077                
    -1.093506144        -5.593511437         1.555386145                
    -8085.367619         15528.75469         6616.269215                
Si             407                                                      
     10.85244179         14.97623328        -19.05942904                
   -0.4807745089         1.312099036         1.600075562                
     4388.944273         13230.74306         10872.92283                
Si             408                                                      
     10.98864890         22.46966757        -15.92647991                
     4.868800034         1.015081727        -1.895017304                
    -1245.038275        -6218.412421         2684.032747                
Si             409                                                      
     22.58062237         17.51725625        -21.55863114                
   -0.8728918987       -0.6608643779        0.7278896628E-01            
    -12657.88520         7429.886746         10999.99892                
Si             410                                                      
     22.91660902         20.38051416        -13.99955894                
    -2.702818003        -3.713520205        -2.197036409                
    -17236.61104        -9659.972809        -9765.261041                
Si             411                                                      
     22.73239954         20.57487859        -21.52067059                
   -0.5270757233        -2.779826611        -3.078724234                
    -14061.09677         7905.900070        -5285.749211                
Si             412                                                      
     23.02002111         17.26032070        -14.00387816                
    -1.202592916        0.2375058792        0.4808010434                
    -4681.074790         5915.424337        -12366.83060                
Si             413                                                      
     21.90089673         15.88500955        -16.38912368                
    0.1286382582        -1.073013063         2.022433832                
     12130.68017         9751.241467        -9341.002696                
Si             414                                                      
     22.77027820         22.68168323        -19.21799496                
    -4.786854424        -6.141698530         1.510579842                
    -4781.465782        -10497.56521        -921.9956605                
Si             415                                                      
     22.54398627         15.42342046        -19.29582178                
     1.363948620        0.1262829212         2.448932034                
    -14587.09210         449.3992877        -22564.73705                
Si             416                                                      
     22.85819654         22.50420392        -16.14476340                
    0.9323433846E-02    -1.685179578       -0.3274019588                
     1001.443076         14280.60360        -8207.029739                
Si             417                                                      
    -22.53063974         24.14795126        -18.76856479                
     1.388357083        -1.450172721        -2.348895370                
    -13144.22413         6370.265185         22924.90565                
Si             418                                                      
    -15.02404230         24.22263134        -15.73631304                
     1.801347899         2.489355931        -1.865752139                
    -1419.586335         1713.177714         15196.48872                
Si             419                                                      
    -22.75505280         24.02614346        -15.67420070                
    -6.636650868        0.5267511041         1.627320629                
     14963.26542        -7205.165865         3504.537780                
Si             420                                                      
    -15.03230533         24.33794142        -18.76374999                
    -3.321243086        -1.135896438         7.789543419                
    -2110.955059        -8504.388388        -1227.902634                
Si             421                                                      
    -20.34770348         23.57438651        -13.77091439                
    -2.782737724       -0.9964214229         1.673440289                
     10914.34156         3373.486768         4928.798599                
Si             422                                                      
    -17.26490750         24.56096713        -20.74451740                
    -5.060466741        -1.311510172        0.5723016229                
    -19086.44270         17865.72802         16609.99559                
Si             423                                                      
    -17.46265191         22.89734787        -14.46713731                
    -4.079009778       -0.7100661920         1.919754144                
     3396.767867         5823.905603         7782.269467                
Si             424                                                      
    -20.40255030         24.48496158        -20.77264233                
    -2.242549126         1.386434144       -0.5008102662E-01            
     15839.65642         9991.635934         5243.342826                
Si             425                                                      
    -10.53644253         24.38309452        -18.85950389                
     1.291771512        -1.768779860         3.538583145                
    -918.9123775         1283.330657         2979.494568                
Si             426                                                      
    -3.314991102         24.07827623        -15.73347764                
     1.315464352         1.372087155       -0.4578042941                
     320.7519924         8670.393834        -18395.11072                
Si             427                                                      
    -10.32851695         24.07923295        -15.80392758                
    -4.886320367        0.5669669324         3.858745462                
    -15663.73210        -2085.721085        -2704.823946                
Si             428                                                      
    -3.228209314         24.19190468        -18.86644493                
    -3.619297510         1.948244723         7.497321314                
     13262.13005        -4389.749571         733.0472685                
Si             429                                                      
    -8.473462817         24.08913155        -13.50496220                
    -3.125197634        -5.523344700        -3.420966430                
     7899.747504        -10386.86429         1461.020786                
Si             430                                                      
    -5.352632080         24.42932497        -21.09516915                
    -4.436858548         1.525782432         4.572289995                
     22147.36562        -21876.07543        -1133.557036                
Si             431                                                      
    -5.413497126         24.07757585        -13.65319655                
     1.805135028        -1.630262212       -0.3488644117                
    -514.5407245         396.2810403         10433.78294                
Si             432                                                      
    -8.358084275         24.44795332        -20.95169770                
     5.617263782       -0.6915971806        0.4086734904E-01            
    -6057.290894        -12115.24042        -8497.596502                
Si             433                                                      
     1.508362886         24.03845719        -18.97252345                
    -1.258023466         2.096724757        -2.226616444                
    -5670.698751         3457.146478        -3828.346197                
Si             434                                                      
     8.579758572         24.48773580        -16.02490341                
    0.6872615373        -2.928864139         2.634399294                
    -2626.911945        -10957.80749         6599.447578                
Si             435                                                      
     1.485532086         24.21532948        -15.95203148                
   -0.7123726649         3.046112659        -2.494658595                
    -12390.15033         3382.245050         19246.08259                
Si             436                                                      
     8.539724118         24.38950016        -19.07333612                
   -0.3288024552       -0.8804012820        -6.413141133                
     1054.174430         4236.858957        -11042.75256                
Si             437                                                      
     3.587602019         22.72295673        -14.52844106                
     1.983984196        -2.442893121         1.100660028                
     4282.847043        -10112.17578         11643.72888                
Si             438                                                      
     6.518693441         24.39565902        -21.32696737                
    -1.898564504        -1.660583887         2.097919790                
     1824.292295         18121.51658         3108.354443                
Si             439                                                      
     6.597150160         22.76616581        -14.52484737                
     5.728203003         1.984368509        -1.242428275                
     10832.76041        -9199.783649         15807.92382                
Si             440                                                      
     3.482337358         24.58294708        -21.17087692                
   -0.9156234148         2.116525474        -1.065525752                
     16012.47749        -15040.59035        -8793.396117                
Si             441                                                      
     13.33124496         24.44877990        -18.99821461                
    -7.298191367         1.819626340        -3.860559106                
     9782.454676         21354.01907        -16839.46154                
Si             442                                                      
     20.64944230         24.71427829        -16.02351542                
    0.7540791401        -3.241577510         8.170690674                
     9369.305179        -5825.577139        -22.50573691                
Si             443                                                      
     13.38433821         24.28508194        -15.96066456                
    -3.924866403        -6.062226028         1.670047013                
     5408.167598         7603.144396        -17698.46726                
Si             444                                                      
     20.48562972         24.72875614        -19.02492557                
    0.3352997786        0.4007492370         3.707856306                
     4546.998962         5844.758151         2303.316281                
Si             445                                                      
     15.45416512         24.31137268        -13.86435154                
    -1.158484805        0.5608777741         5.661205608                
     4728.874353         1759.996832        -4985.290008                
Si             446                                                      
     18.43797412         24.73432740        -21.18700269                
    -5.107326831        -3.899446224        -1.777485264                
    -6703.481275         3427.071619        -7041.652409                
Si             447                                                      
     18.51097446         24.33266730        -13.97171597                
     2.803376609       -0.5188635202       -0.5316773401                
    -16929.68823        -2768.585333         30301.43566                
Si             448                                                      
     15.41666354         24.76618149        -21.17591902                
    -5.032073026        0.9732682563         3.338489502                
     4834.988395         11610.87812        -458.0941042                
Si             449                                                      
    -19.70966711        -21.12452801        -11.97667681                
    -2.428860210        0.6816109885        -2.682200578                
    -1407.896449        -5005.321370        -14445.97549                
Si             450                                                      
    -16.59815106        -13.61337717        -11.95965056                
     1.419267209       -0.8000089570       -0.3010082100                
     6311.742828        -13417.63435         14282.27957                
Si             451                                                      
    -16.62458198        -20.95070745        -12.07670118                
    -3.968798307        -1.893409024        -3.648818952                
    -6409.319861         5938.281375        -1191.616705                
Si             452                                                      
    -19.68592376        -13.67661351        -12.13507213                
    0.4167705271         2.269510779         1.429507087                
     6933.389829         835.3218643        -837.7749013                
Si             453                                                      
    -23.94838145        -18.99054620        -9.689665488                
    -2.556947247        -5.035639174       -0.4747547495                
    -457.0171841         17501.68614        -3259.873541                
Si             454                                                      
    -23.76643565        -16.08325410        -2.582838831                
    -6.141590305        0.2148560349         1.485855126                
    -8215.669762        -12957.99338         15648.10038                
Si             455                                                      
    -22.65752285        -16.23368106        -8.992993632                
     2.311141420         2.417033466        0.1954002518                
     1791.658942        -9070.234817        -20194.07582                
Si             456                                                      
    -23.78008468        -19.05453395        -2.643241510                
    -3.325742593         3.593114582         3.683149436                
    -13926.65209        -29509.70274         11438.09655                
Si             457                                                      
    -21.87255013        -23.41210096        -7.653315657                
    -1.671339132         1.567476788        0.3081422316                
     10766.05005         1595.513442        -19344.71135                
Si             458                                                      
    -15.38486513        -21.81837626        -4.816564655                
    -3.943298189         2.009869401         2.393186737                
    -9354.875163        -4441.328434         1205.349907                
Si             459                                                      
    -21.84038289        -23.33421890        -4.666878750                
   -0.4626390605        -2.990900288       -0.4613344185                
    -7420.136310        -2288.690341        -1447.796857                
Si             460                                                      
    -14.66584094        -22.67105210        -7.627656037                
     2.326383926         5.997777558         2.422538835                
    -24754.27437        -5467.489286        -10902.89691                
Si             461                                                      
    -21.93958946        -19.03780466        -12.01380963                
    0.4704770167       -0.4258172558        -2.497067437                
     4565.583337        -3419.921265        -16280.47839                
Si             462                                                      
    -14.43584637        -15.79526137        -11.80914162                
    -1.200706853         3.572410488         3.566225724                
    -3873.685806         2948.010987        -18070.56148                
Si             463                                                      
    -21.70527580        -15.95014225        -11.95886075                
    0.3571711215        0.4237286545         1.754064653                
    -9423.129130        -5859.419836         7031.293172                
Si             464                                                      
    -14.39792740        -18.90646183        -11.87953950                
   -0.4568197754        -3.350204129         4.449034748                
     1109.043146         5349.564662         6973.045767                
Si             465                                                      
    -19.86341946        -23.31043424        -2.376128526                
    -1.226309010       -0.1985620011        0.2175316423                
     13948.95721        -32252.35984        -25478.35381                
Si             466                                                      
    -16.55589481        -23.09008026        -10.01141770                
     6.155681475        0.7523884472        0.8245366452                
    -13622.29372        -12563.67747         19009.56530                
Si             467                                                      
    -16.72508697        -23.28413713        -2.509713395                
   -0.3287761263        -2.790510497        -1.399874262                
    -7530.174682         6956.605890         12671.64442                
Si             468                                                      
    -19.70144455        -23.30522722        -9.921512523                
    0.8666786262         2.795593370         3.409083835                
     12227.83759        -7687.751034         7707.576658                
Si             469                                                      
    -24.08739629        -21.29685770        -4.693052486                
    -1.481220961         6.454916992       -0.3412273797                
     4335.230159         4878.477071         15481.13939                
Si             470                                                      
    -23.73963728        -13.81791916        -7.653767380                
    -2.665525502         3.935941361         5.979476568                
     1619.553256         10571.52549         963.2168473                
Si             471                                                      
    -24.11773025        -21.33751602        -7.750901116                
    -2.283534012       -0.9086659242         2.475306516                
     6964.325177         8743.077804         8139.284900                
Si             472                                                      
    -23.89637945        -13.77466558        -4.601179953                
    -2.878443619        -2.661600000         2.137303080                
     3584.513867        -2559.999051         14033.19705                
Si             473                                                      
    -7.723056533        -20.83316390        -11.62028789                
     1.633242615        -1.101963270        -3.126738722                
    -974.2879121         13178.59614        -29271.40266                
Si             474                                                      
    -4.639421817        -13.47338388        -11.66891379                
    0.4352925288        -2.100197954        -3.827351513                
    -5212.007757         1796.410587        -6768.702989                
Si             475                                                      
    -4.618936308        -20.63319538        -11.61794709                
     4.009802637         2.904208873         4.562681255                
     4866.697976        -12540.83621        -12524.86294                
Si             476                                                      
    -7.756389621        -13.57729379        -11.75054205                
    0.4874205303        -4.389929230       -0.9926861270                
     4470.755115         10244.31829        -3825.326981                
Si             477                                                      
    -12.09205338        -18.90955291        -9.766059505                
     4.098046043         3.310227499         3.786677433                
    -8979.567425         24455.65265        -13670.57407                
Si             478                                                      
    -12.31993837        -15.90219481        -2.280086971                
     10.77465238        -2.961718032         3.445580087                
    -6721.227128        -2521.720858         13547.41740                
Si             479                                                      
    -12.21670833        -15.68828990        -9.785822349                
   -0.1815610514        -4.586345665        -1.590647921                
     4131.169564        -11464.53301        -1925.828957                
Si             480                                                      
    -12.31764835        -18.97799544        -2.233999853                
    -2.799702258        -4.259480396        -3.638811508                
    -3270.749133         1490.039343         4600.287264                
Si             481                                                      
    -9.984514598        -23.02728054        -7.565855111                
   -0.7080148169       -0.7478031722         1.295465249                
    -6710.853815         5123.779877        -3198.078050                
Si             482                                                      
    -2.559186095        -22.91423734        -4.530528708                
     1.234970417        0.1305703108        -4.993385602                
     4075.366091         3827.317571         3342.971920                
Si             483                                                      
    -10.21208113        -23.14759459        -4.501989718                
    -4.880261438         3.710760183        -1.336585773                
     2599.744465        -731.1977012        -11120.69705                
Si             484                                                      
    -2.561571873        -22.88721438        -7.542221122                
    -5.429699704         2.674397088         2.827680915                
    -9869.827038        -9458.928336         865.8365189                
Si             485                                                      
    -9.976257616        -18.77770866        -11.84457275                
     1.758743150         1.550975279        0.1899495387E-01            
     17195.26554        -1084.519668        -21081.80229                
Si             486                                                      
    -2.379575722        -15.56158188        -11.77865692                
   -0.5554824212         3.974858009         1.517209312                
    -9422.072305         6607.918784        -16547.60486                
Si             487                                                      
    -9.956569942        -15.71921608        -11.88908443                
    -2.084878114        -1.669995405        0.1661584346                
    -7967.746610         5275.260501        -1038.015844                
Si             488                                                      
    -2.429950540        -18.61850959        -11.89710516                
     1.348309855        -3.941006221         3.723681553                
     8258.520508        -6381.408182         3441.890918                
Si             489                                                      
    -7.951909077        -21.59183855        -3.124201725                
     1.451597434        -2.340433851        -2.035996696                
     6327.187526        -2289.754045        -11606.55994                
Si             490                                                      
    -4.734374251        -21.15242615        -8.695246697                
     4.832899387         5.008664331         3.964525253                
     13644.12052         4321.939263         21782.94375                
Si             491                                                      
    -5.064880819        -22.58667466        -2.884678214                
   -0.2122733248        0.7889673758       -0.4965556875                
     8597.045271         8130.066826         4575.787982                
Si             492                                                      
    -7.442203401        -22.21425622        -9.074240195                
    -2.015734463        -3.275949559        0.4913904459                
    -16245.88124        -351.9038344        -2566.870863                
Si             493                                                      
    -12.47041472        -21.01133785        -4.521908323                
   -0.8174133473         3.042212261        -3.834820072                
     4408.515745         3718.933742         1984.070207                
Si             494                                                      
    -12.22596843        -13.69664430        -7.601165480                
    -1.667252767        -1.110583955        -2.236319476                
     325.1917557         10685.37609         20488.86801                
Si             495                                                      
    -12.26241460        -20.90163468        -7.532868965                
    -10.02199920         3.402412849        -1.035019476                
     21661.84283         7186.137295        -14949.16087                
Si             496                                                      
    -12.22377718        -13.70907577        -4.430402220                
     5.059189248         4.803735784       -0.3435700982                
     3889.982552        -13716.97571        -11223.60073                
Si             497                                                      
     4.164086604        -20.80184474        -11.54039694                
    -5.270548342        -4.183352710        -4.275207007                
     2940.836670         1304.790899        -10659.59298                
Si             498                                                      
     7.182163404        -13.35306219        -11.62026798                
    0.9953893622         1.856268346       -0.9034988652                
     4833.699902        -10927.76558        -1168.737569                
Si             499                                                      
     7.180596784        -20.63244171        -11.36663567                
     0.000000000         0.000000000         0.000000000                
     0.000000000         0.000000000         0.000000000                
Si             500                                                      
     4.186657649        -13.46556821        -11.36663567                
     0.000000000         0.000000000         0.000000000                
     0.000000000         0.000000000         0.000000000                
Si             501                                                      
   -0.4075579941        -18.63524709        -9.523567894                
    -2.550400691         1.749051241        -3.467945804                
    -1989.424085        -7069.809420        -11174.34847                
Si             502                                                      
   -0.3453442426        -15.69242356        -2.259877597                
    0.5101413651       -0.3930102593        -1.270380100                
     9754.477683         1038.635204         5243.679264                
Si             503                                                      
   -0.2992732308        -15.56614690        -9.519970122                
     2.673391337         4.828675920         5.739238465                
    -14184.46310        -9524.012292         9977.425629                
Si             504                                                      
   -0.3573047697        -18.80503149        -2.260776894                
     1.572168771        0.5088923226        -2.700463944                
     15631.76825         1290.955667        -10131.89102                
Si             505                                                      
     1.981861777        -23.08269608        -7.523114860                
    -1.795849454       -0.8960863088        -4.881013655                
     637.5161531        -9209.602378         15212.73362                
Si             506                                                      
     9.758337860        -22.99603551        -4.299377600                
    0.8759931784         2.005517158       -0.9048413492                
    -6595.603579         11399.30926         6747.523710                
Si             507                                                      
     2.078580244        -22.86956589        -4.425929524                
    -2.229447293        0.1375935836         2.565657254                
     1079.733392         1901.899924        -6909.794727                
Si             508                                                      
     9.279042554        -22.78897713        -7.293342102                
    -3.270369376        -1.304902432        0.3568172526                
    -775.8162418         3658.143124        -5085.550844                
Si             509                                                      
     2.027756215        -18.65178254        -11.64566688                
    -1.231301933        -1.668811529         1.576248481                
    -21806.67483         8602.857929        -9175.878616                
Si             510                                                      
     9.479265047        -15.52432790        -11.76802461                
     6.643309844        -3.536519970        -2.424193786                
    -13831.53882         16387.90968        -4333.509327                
Si             511                                                      
     1.960656960        -15.56180916        -11.53852343                
     6.009234456        -4.250411466         1.158621472                
    -3538.591503         5165.876494        -8301.887258                
Si             512                                                      
     9.469575549        -18.64649013        -11.97010577                
     1.154247972        -4.280412369         2.681253727                
    -7299.531992         5800.334837         2967.424788                
Si             513                                                      
     4.360892580        -22.83190639        -2.507641171                
     2.110638658         2.795768613        0.1498348688                
     12826.67677         340.9910847        -6468.604938                
Si             514                                                      
     6.975589235        -21.24070211        -8.467406022                
    -1.922737488        0.6943784850        0.5470215516                
     3032.526618        -9195.946310        -8976.487746                
Si             515                                                      
     7.414477926        -22.83113216        -2.313590586                
    -2.893763300         1.200366816         4.632389010                
     2427.833947         165.1361346        -1287.246475                
Si             516                                                      
     4.382342872        -22.70814345        -9.220314516                
    -5.220682170        0.7797337779         3.524322474                
     14212.69695        -4598.274509        -10250.99198                
Si             517                                                      
   -0.1979399790        -20.88537113        -4.445803599                
    -1.965837999        -3.621403581         1.492122610                
    -6283.685636        -605.9913757         2715.878184                
Si             518                                                      
   -0.2637106954        -13.33015084        -7.447605412                
     1.944871109         1.612991596        -2.359915800                
    -8832.577867         5313.489322         2860.113861                
Si             519                                                      
   -0.1797764791        -20.98162019        -7.498047432                
    -1.537463678        -2.757279873       -0.3610082194E-01            
     2851.936842         4116.704713        -9387.162059                
Si             520                                                      
   -0.3658141245        -13.47802393        -4.316575678                
     6.816989744       -0.4652991052       -0.2389889470                
    -2129.799581         23122.29244        -5420.922988                
Si             521                                                      
     16.25483462        -20.59359925        -12.25573175                
     5.898847866        0.6484250143        -2.145824383                
    -1361.033433         3202.527244         6638.646474                
Si             522                                                      
     19.13618977        -13.23472197        -11.93905291                
    -5.966277938         5.761853640        -1.770137328                
     2904.137674        -5933.461314         7736.251398                
Si             523                                                      
     19.30949909        -20.52156641        -11.99390654                
     6.185472189         2.444858042         1.077685878                
     7121.331043        -6406.354277         1282.186664                
Si             524                                                      
     16.00298526        -13.40151152        -11.86783155                
     7.790217858        -2.848850930        0.4017020675                
    -3336.805259        -4222.859956         1923.842496                
Si             525                                                      
     11.61051265        -18.60172702        -9.703008989                
   -0.9270780697         5.053487894        -3.935565689                
    -6772.463160        -7769.271526        -5105.108206                
Si             526                                                      
     11.71520357        -15.59606812        -2.379115189                
    -2.487617720        0.8933317454         4.329072252                
    -20190.74005         20444.80491        -9776.330327                
Si             527                                                      
     11.63101604        -15.51793756        -9.663166996                
    -5.450485387        -2.422471154        0.8715792229                
     6545.616435         5575.250181         16761.64016                
Si             528                                                      
     11.76975361        -18.63923746        -2.364931112                
     2.086619160        -3.563648938        0.2620882628                
    -264.8151378        -2579.007845        -2189.622758                
Si             529                                                      
     14.45213792        -22.26319235        -7.745622149                
    -7.482329131        -2.414635851        0.5041378121                
    -2975.680553         10940.33371        -5763.225423                
Si             530                                                      
     21.36794283        -23.02103737        -4.547222972                
    0.3310954131        -1.129913320        0.4055507874                
    -6953.037155         3869.247931         1037.519711                
Si             531                                                      
     14.94599259        -21.07416370        -5.084602404                
    -1.141997954         3.378275377         4.733023720                
    -5192.690706         11942.55268         286.1152575                
Si             532                                                      
     21.28436862        -23.14444079        -7.626167051                
    -1.489430210       -0.5280135500         3.270483126                
     20542.54719        -834.3519963         10294.58863                
Si             533                                                      
     13.87651921        -18.65484256        -11.83762058                
     2.133395592         2.011182832         2.881110397                
    -1961.127488         12472.04587         24848.51645                
Si             534                                                      
     21.52945690        -15.30587994        -11.98621831                
   -0.3239633776         1.422003746        -1.538216610                
    -2814.682565        -3378.815194        -4319.600139                
Si             535                                                      
     13.78339838        -15.52210550        -11.70257720                
     2.611722826         2.292537800        -3.685090577                
     10294.22829        -4071.517851        -12930.83778                
Si             536                                                      
     21.48412103        -18.43244759        -12.18346297                
    0.3602139469        -3.317778913         4.913627239                
     17891.70705         14402.55150         8029.845114                
Si             537                                                      
     16.29475948        -22.38924710        -2.785330622                
    0.3567280296        0.3234682500E-01     1.799070767                
    -6702.973486         5780.188267         7216.441066                
Si             538                                                      
     19.26795438        -22.67893721        -9.801274094                
   -0.6131436096        -4.748131740        -2.592698445                
     7365.892746        -6231.591470        -6546.086607                
Si             539                                                      
     19.30428579        -22.63817276        -2.359509592                
    -2.058558472        0.5680161672       -0.9446269644                
    -17726.08578        -18104.35438        -7396.356500                
Si             540                                                      
     16.23852013        -22.82212780        -10.19857697                
    -2.992648060         5.906769196         2.968836601                
    -4079.588557        -3345.401717         3194.863220                
Si             541                                                      
     11.96145729        -20.76074267        -4.576384422                
   -0.1204614661         2.088398670        -1.161558588                
    -7976.111918        -12209.58494         2701.331509                
Si             542                                                      
     11.51610245        -13.26843111        -7.569049451                
    -1.991189233        0.1475436211        -5.458057404                
     8120.448531         4018.950813        -5761.648940                
Si             543                                                      
     11.68903515        -20.92045855        -7.608053860                
     1.336041170       -0.5076481839        0.7299692905                
    -14154.68964         8168.269680        -11194.17157                
Si             544                                                      
     11.59611925        -13.24495294        -4.471974647                
   -0.3672829626       -0.7891162339       -0.5762041168                
     13365.83767        -18484.24156         2928.311458                
Si             545                                                      
     23.43156289        -18.62404561        -9.692836144                
     1.834525361        -2.223979833        -5.695412547                
    -568.9841262        -3674.716214        -7904.315299                
Si             546                                                      
     23.32600218        -15.59033935        -2.460998534                
     3.450748723       -0.5867045765         1.928668094                
    -1341.714987         25059.48994        -10407.45997                
Si             547                                                      
     23.20526075        -15.58976071        -9.441581735                
   -0.9136334027        -4.225030137        -2.095523075                
     7854.006901        -2682.347184        -9733.435873                
Si             548                                                      
     22.97270105        -18.57483038        -2.674162230                
    -1.638612198        -2.040686911         4.305443143                
     12703.44470        -7451.549741        -6276.094232                
Si             549                                                      
     23.49410293        -20.89550758        -4.651319912                
    0.9856262870        -2.461706939       -0.2011180429                
     15785.54535         12185.10697         13494.16961                
Si             550                                                      
     23.12351530        -13.32744684        -7.540743988                
     3.727885511       -0.2536081507       -0.8460805150                
     5721.426237        -1407.849955         4861.677556                
Si             551                                                      
     23.43505175        -20.92777488        -7.667304501                
     2.210017789       -0.7545392311         4.386824888                
     14781.84461        -4363.315697        -2280.204855                
Si             552                                                      
     23.30970950        -13.23021264        -4.466029028                
     4.243959817         4.089294851         4.928443097                
    -2361.201389        -2168.604423        -2516.306894                
Si             553                                                      
    -19.65731895        -9.221412571        -11.86213147                
   -0.3564900998         1.000683777        0.7620013673                
    -2203.289312        -8487.950636         12579.87321                
Si             554                                                      
    -16.68778843        -1.817966149        -11.84999405                
    -3.031479469        -2.053646346         2.848045737                
     11214.54585        -4904.873851         6454.831293                
Si             555                                                      
    -16.57851620        -9.289691866        -11.75255194                
   -0.3937584138         1.301816517         2.047743567                
    -1106.941381         11705.08534        -5800.242093                
Si             556                                                      
    -19.75835436        -1.955310981        -11.86078640                
     3.643506417       -0.1468827328        -8.563841726                
    -5193.695508         5736.148696         8600.509508                
Si             557                                                      
    -23.92613710        -7.127228515        -9.594090115                
    -2.900883725        -4.392497971       -0.6451789087                
    -7604.273411         2481.090437        -8524.991444                
Si             558                                                      
    -23.97047091        -4.341446342        -1.902374722                
   -0.2006791036       -0.5965433734        -2.311572242                
    -4541.566783        -1108.269749        -5656.683052                
Si             559                                                      
    -23.93215645        -4.101303857        -9.464541864                
    -1.847203700       -0.1889208666       -0.6477991309                
    -2234.498887        -1096.668889        -22166.55132                
Si             560                                                      
    -23.95834130        -7.475143695        -1.986813820                
   -0.1181809704        -6.100013920        -5.129726999                
    -3795.092606         9862.821935         5518.540538                
Si             561                                                      
    -21.82790241        -11.43156545        -7.664892826                
   -0.1788947009        -4.114139029         1.567852832                
    -4113.181201         690.1014075         2412.050652                
Si             562                                                      
    -14.38739610        -11.64786028        -4.350185006                
    -3.255569145         1.041764536        -4.732915670                
    -10769.52333         3988.787586        -4912.101646                
Si             563                                                      
    -21.72763665        -11.58180066        -4.496984033                
     2.260749977        -2.030175702        -2.464110855                
    -5791.770110        -7447.148080         3356.360547                
Si             564                                                      
    -14.42054809        -11.55705101        -7.495597566                
     3.183899840       -0.2914063685        0.2118307199                
    -2149.938544         686.5987874         4993.015848                
Si             565                                                      
    -21.86498569        -7.104684304        -11.91661427                
    0.5491909480E-01    -3.163907156         6.594311857                
    -16619.66910        -24057.51267        -8088.114901                
Si             566                                                      
    -14.43915938        -3.960443057        -11.88187450                
     1.886098282        -4.192147276         5.948276443                
    -996.2029761         2406.378732         8834.191695                
Si             567                                                      
    -22.01631522        -4.048487012        -11.93091027                
     4.514698886        -1.503730109        -1.559470075                
     11136.20298        -14985.49141         5433.569210                
Si             568                                                      
    -14.39092096        -7.107392991        -11.88644250                
     1.974861590        -2.399650621         1.853000176                
    -7392.831385         11609.69570         5723.359812                
Si             569                                                      
    -19.66688235        -11.75445493        -2.215638282                
    0.9307959227        0.7525034319        0.6012738640E-01            
    -4100.343380         30316.44208        -7165.873119                
Si             570                                                      
    -16.62746426        -11.62874518        -9.661419339                
     2.719774893         5.239439590        -2.325376465                
     16332.56323         9136.934957        -2063.698307                
Si             571                                                      
    -16.56467374        -11.65506552        -2.204824010                
    -1.552764959        0.1319014752        -2.400767910                
    -9606.655386         988.9746395         12993.44518                
Si             572                                                      
    -19.66337622        -11.58442914        -9.816433031                
    0.2270794308E-01    -1.903320100        -3.322255048                
    -4792.444542        -9290.283599        -5039.225740                
Si             573                                                      
    -23.66155162        -9.284331760        -4.392020185                
     4.558122104        -4.146153970         2.684812211                
     5100.672805         10200.25587        -20760.06721                
Si             574                                                      
    -22.52636517        -2.807429564        -7.117730038                
   -0.7831034229       -0.1908644812         2.268467796                
    -6291.296316        -1713.603788        -5669.180378                
Si             575                                                      
    -22.63852439        -8.498160691        -7.287761888                
     5.464361204        -6.204650367         1.037822395                
    -8446.727264        -14750.80085         17800.90344                
Si             576                                                      
    -23.48080125        -2.405977829        -4.214309027                
   -0.2349842917E-01     3.599439969        -1.403944415                
    -7675.137218        -2417.263906        -15792.36526                
Si             577                                                      
    -7.829591843        -9.228444762        -11.71066526                
     3.031083473        -5.726714542        -1.448599072                
    -8493.936625         11584.09856        -13107.85872                
Si             578                                                      
    -4.907835073        -1.669387656        -11.68717228                
     3.682172026        -2.212088154       -0.9281183322                
    -17200.75587         5062.093927        -2137.600901                
Si             579                                                      
    -4.784135488        -9.106387862        -11.68381323                
    0.8715931123         4.094201060         4.638985205                
     734.6722394        -7757.928006        -8946.731289                
Si             580                                                      
    -7.984801568        -1.711239475        -11.66643671                
   -0.9416054914         4.917306595        -8.424817951                
    -6943.559104        -1129.252434        -21381.22027                
Si             581                                                      
    -12.26761643        -7.114699603        -9.592839301                
     4.782532069        0.5676663585E-01     3.488372913                
     2756.519249        -349.7449027         289.7889460                
Si             582                                                      
    -12.23505590        -4.194963200        -2.079840660                
   -0.4708112501         1.740493089         3.333882604                
    -11111.70621         1597.323546        -3328.218041                
Si             583                                                      
    -12.33561860        -4.032237056        -9.585582908                
     6.808810154         1.386430724        -5.236044957                
     2820.291405         5020.264351        -5974.375359                
Si             584                                                      
    -12.33432829        -7.245036516        -2.096427927                
     3.992169543        0.1589932103         2.380325783                
     4422.938467        -4990.265534        -5735.843402                
Si             585                                                      
    -10.08966675        -11.46792152        -7.415495079                
    -5.419128721        -3.186230824         2.731548815                
    -10604.54968        -2524.107561        -11817.76450                
Si             586                                                      
    -2.573915649        -11.28461207        -4.336549130                
     4.344903074         3.851522087         2.663909253                
     6146.320708        -3811.762141        -4441.071458                
Si             587                                                      
    -10.07048473        -11.50875037        -4.337333755                
     3.985500231        -3.068972925         2.366776770                
    -14389.46778         1054.467180         5024.696415                
Si             588                                                      
    -2.519524056        -11.19894889        -7.493755073                
     2.686886449         1.675953046         1.128872323                
    -7538.375714        -4877.733218         22220.77590                
Si             589                                                      
    -10.03379500        -7.030442214        -11.69248155                
     2.983643930        -1.718722239       -0.3077574253                
     9532.504736        -10523.10725        -365.9964102                
Si             590                                                      
    -2.790827021        -3.925321983        -11.63212055                
    -2.817266280        -6.578374171         1.040252409                
     18021.85779         21958.72519        -450.8092886                
Si             591                                                      
    -10.10377195        -3.920875458        -11.73888510                
     4.226337868         1.478902916       -0.7763637065                
     9740.963117        -5347.091788         136.0262105                
Si             592                                                      
    -2.597112260        -7.009246116        -11.66044881                
    -2.321817019        0.9141350467         2.993296987                
     688.6158170         5308.654328        -2903.382556                
Si             593                                                      
    -7.834408454        -11.36731609        -2.173242206                
   -0.8869282662         4.457984164        0.4176474649                
    -5079.942182        -7176.988455        -4015.901460                
Si             594                                                      
    -4.775131493        -11.31686723        -9.511657738                
   -0.6351862384        0.2629371840        -4.352234044                
     9402.286935         9805.320234        -1100.728525                
Si             595                                                      
    -4.751189129        -11.29890523        -2.184036439                
   -0.5993630349        -2.423285847        -2.544650285                
     6980.831721        -7657.644628        -1562.909379                
Si             596                                                      
    -7.882935360        -11.35138385        -9.561328105                
    0.9990749400       -0.8800942004         3.923330475                
    -2930.526267        -4944.987533        -3176.225698                
Si             597                                                      
    -12.36407890        -9.364291036        -4.293833756                
    -2.209719772         4.704227652         2.424260387                
     6031.330671        -10949.07627        -11623.09197                
Si             598                                                      
    -12.43152498        -1.903785552        -7.389924793                
    -3.840176098       -0.2130858129         3.945648455                
    -6198.173469        -5050.521132         5743.535454                
Si             599                                                      
    -12.32607267        -9.325681167        -7.400958678                
    -1.376576206         4.518596211        -1.709355795                
     51.02368645         660.8429292        -616.2978775                
Si             600                                                      
    -12.36039584        -2.060229140        -4.229611002                
     2.922324381         3.347711871        -5.493184594                
    -17680.96262         12300.14799        -13013.61467                
Si             601                                                      
     4.120723222        -8.907118422        -11.71440208                
     1.761378496         2.748010869         4.843947711                
    -12175.44162         4265.287686        -15529.45168                
Si             602                                                      
     6.942412327        -1.496631646        -11.66030189                
    -1.018191980         1.280284967        -5.033180256                
    -12353.05259        -8146.104811        -17919.85552                
Si             603                                                      
     7.118704147        -8.924047892        -11.94035044                
    -3.379539700       -0.1496282393        -1.208320998                
     6330.953745         13880.47456         11352.17106                
Si             604                                                      
     3.871929973        -1.469258821        -11.71131654                
    -1.879114362         1.800708057       -0.5997124531E-01            
    -13922.07047        -7003.194762        -6988.398898                
Si             605                                                      
   -0.3464615836        -6.858328311        -9.543315079                
     2.531044699        -1.913096079       -0.2715630219                
    -3425.144968        -9966.454944        -645.0574086                
Si             606                                                      
   -0.6065376438        -3.937972880        -2.121106736                
    -1.649613230         3.397342673        -4.273206504                
    -3646.702279        -5080.627750        -6236.316622                
Si             607                                                      
   -0.4221523038        -3.797962750        -9.497948479                
    -2.019677380         1.605296386         1.936994842                
    -7557.553737         883.3240517        -15816.97109                
Si             608                                                      
   -0.4813061679        -7.016833670        -2.136882085                
    -2.444498772        -6.482510978        -5.816828590                
     3532.743362        -1925.962823         14822.21073                
Si             609                                                      
     1.855421774        -11.20831778        -7.379517211                
     2.588506109         1.160155961         2.041099199                
     5934.139186         11140.65767        -124.6183622                
Si             610                                                      
     9.402646708        -11.13770170        -4.298431592                
    -5.406295638        -3.585537851        0.4625212571                
    -16934.09311        -34053.44477        -17179.61932                
Si             611                                                      
     1.744850677        -11.31190786        -4.222713374                
    -1.194814936         1.731178148        0.9656408405                
     4711.438250         14862.93699        -11013.42821                
Si             612                                                      
     9.424338279        -11.08449421        -7.503009343                
    -3.311446351         4.469888127       -0.4111260740                
    -17845.84536        -2557.003805         10729.36834                
Si             613                                                      
     1.829929509        -6.762947386        -11.71592681                
     3.025339469        -4.761384198        -2.246640430                
    -9407.843137        -28987.58503        -10051.50918                
Si             614                                                      
     9.168195573        -3.551344725        -11.81551250                
    -1.935271513         5.889292504       -0.9454442565                
     4784.725967        -24636.81854         7499.578911                
Si             615                                                      
     1.706567534        -3.714904149        -11.75777301                
   -0.7621876347         1.155944182        -5.070560039                
    -4863.540463         881.8080348        -2811.361921                
Si             616                                                      
     9.319691360        -6.755367708        -11.81439510                
    -2.705005268        -1.012346108         1.594605454                
    -8870.046188         15897.58891        -4133.617820                
Si             617                                                      
     4.012023681        -11.33166063        -2.183971899                
     1.287616158         2.849633872         2.173694134                
     6145.464270         9.019582579         8614.571543                
Si             618                                                      
     7.210093713        -11.05571475        -9.620345716                
   -0.2366532636         1.598227410         2.567068220                
    -239.2508835         3090.447143        -7397.698411                
Si             619                                                      
     7.103807724        -11.18600366        -2.184501312                
   -0.2610098189        -4.652023927         3.200659347                
    -3861.929672        -9862.056467        -8191.241517                
Si             620                                                      
     4.116383488        -11.04355318        -9.493191403                
    -1.207393269         2.887249862       -0.8269430513                
     595.5745128        -546.1674075        -5361.341989                
Si             621                                                      
   -0.4087886094        -9.135691806        -4.242378133                
   -0.2993971914        -2.321820547         3.056315352                
     1027.873074         7924.270454        -17156.90772                
Si             622                                                      
   -0.5989560351        -1.593583501        -7.416767099                
   -0.9221161183        0.6500859648         3.731081689                
    -3506.258077        -3164.743435        -670.8170680                
Si             623                                                      
   -0.3635578025        -9.020032035        -7.374131295                
    0.3939878850         1.760535371        -4.175053722                
    -8710.667078        -468.2063843         6654.081655                
Si             624                                                      
   -0.5418728332        -1.630064637        -4.208061320                
    0.6530900197        -1.687499207         4.831313767                
    -11063.03713        -24984.63189        -2557.805090                
Si             625                                                      
     15.82548370        -9.003943923        -11.94273053                
     4.609530660        -2.192941851        0.4743690630                
    -9077.669546         8051.498214        -5030.058878                
Si             626                                                      
     18.76319967        -1.208443659        -11.96553591                
    -2.981719171       -0.5117079162        -2.959677818                
    -14181.21787        -1031.146677         19344.41979                
Si             627                                                      
     18.91655904        -8.788523953        -11.94515929                
     2.093004835       -0.8422073017        -3.086229893                
    -498.3952599        -14540.38405        -3096.177456                
Si             628                                                      
     15.64167181        -1.245938407        -11.94247660                
    -4.133023777        -1.839812136         3.420708105                
    -7888.962256        -12998.52695        -6692.655972                
Si             629                                                      
     11.42703066        -6.760184695        -9.588621278                
    -3.174932095         1.468150340       -0.6451910436                
    -6285.129992         6983.810720        -15214.00879                
Si             630                                                      
     11.41834959        -3.688499974        -2.183622695                
    -7.658132712       -0.2534110008        -4.228112705                
    -10501.34353        -16247.10775         8002.181434                
Si             631                                                      
     11.35406450        -3.641865183        -9.595018267                
    -5.576690172        -3.180544795         1.476975223                
     4697.748223        -8321.360679        -2943.695422                
Si             632                                                      
     11.39980499        -6.849821676        -2.206751267                
    -1.996183703       -0.6785651434        -1.606153645                
    -1365.833317         8690.288163         18780.68973                
Si             633                                                      
     13.71838478        -11.12625473        -7.627433080                
    0.1848950645        -3.128326928         2.327915715                
    -4104.069444         4918.688447         9388.380521                
Si             634                                                      
     21.26124031        -10.99328528        -4.480379726                
   -0.7775908714E-01   -0.8298707890         3.471588158                
    -7155.734579         8680.997031         5806.546045                
Si             635                                                      
     13.82174573        -11.17071280        -4.541758203                
     1.884370052        -4.770570003        -2.867964537                
     1.151295806         10664.74910         2571.240273                
Si             636                                                      
     21.11255370        -10.98949288        -7.520935675                
     6.303024148        -3.804675835         3.343086725                
    -3075.043779         656.8995358        -6811.476881                
Si             637                                                      
     13.60688394        -6.669253514        -11.83807352                
    -1.949866769        -1.354252744       -0.3725209907                
     9429.662355        -8226.889271         7783.281239                
Si             638                                                      
     20.83726670        -3.422511794        -12.05721854                
    -1.550654056        -3.347215323         4.509971299                
     7471.858188         4827.763047        -55.02095690                
Si             639                                                      
     13.54546362        -3.606071292        -11.82332362                
     1.726126714         2.299585423        0.6380130917                
    -13.08721888         10362.60279         2334.418608                
Si             640                                                      
     20.96292658        -6.501831736        -11.98856630                
     2.038199845         3.028707694         5.703724046                
    -4217.037125         4106.317718         7572.943235                
Si             641                                                      
     15.93308959        -11.18769681        -2.402895131                
    -2.767974386         4.191686928       -0.4197919928                
     14566.18943        -5245.793627         10706.49004                
Si             642                                                      
     19.05409064        -11.00333897        -9.802013356                
    -1.105818280        -4.558147714         5.339659788                
    -5532.190370        -62.40134197         12606.02976                
Si             643                                                      
     19.08268577        -11.07033241        -2.338805373                
    -3.137698067         4.565328590        -2.198447232                
    -6105.363122        -4021.913068         6325.361038                
Si             644                                                      
     15.90413429        -11.18577500        -9.787120045                
    0.4186676145         1.407167176       -0.1089978226                
     5904.360877         3309.653093         11126.47500                
Si             645                                                      
     11.57956398        -9.015525994        -4.349182001                
     2.171241689        -4.925204886        0.3921692497                
     8453.786437         6536.380038        -668.2971340                
Si             646                                                      
     11.34897833        -1.497845488        -7.368244788                
    -2.532014099         3.114368241        0.4916217116                
    -12915.70544        -10943.03554        -6396.451315                
Si             647                                                      
     11.60456524        -8.850055381        -7.409732402                
     2.984370476         5.377321218         2.195726223                
    -10793.04439        -3573.174247         7182.811965                
Si             648                                                      
     11.44096294        -1.466449680        -4.282855069                
     1.366738400        -4.609774176         4.305791588                
    -26712.90696        -6169.132611        -8080.303099                
Si             649                                                      
     23.00069003        -6.430797303        -9.665667458                
    -3.557746916        -5.779237941         1.197025090                
    -5966.042754        -73.49695300        -9249.875443                
Si             650                                                      
     22.41985859        -3.512523551        -2.936763664                
     2.925833821       -0.9521063052         2.587906738                
    -7338.321467        -13838.12081         30844.55642                
Si             651                                                      
     22.93589647        -3.375526511        -9.776782205                
    0.6169956142         6.122958333        -1.098119542                
    -1949.322305         52.85150747         3880.654546                
Si             652                                                      
     21.25369381        -6.248071642        -3.405693292                
    -3.065916608         3.469390217        -5.431299264                
     3470.702203        -8849.308225        -2167.856198                
Si             653                                                      
     22.89690923        -8.446468240        -4.683118630                
    -1.893120246       -0.2993475545E-01   -0.2232311734                
    -1747.509714         10928.70800        -7191.582135                
Si             654                                                      
     22.71540125        -1.191347033        -7.686233716                
    -2.832748420         1.518218401         2.696735673                
     9589.045801         7063.038016         3109.674676                
Si             655                                                      
     23.19594251        -8.732679815        -7.725734393                
     3.534809029        0.2130599248        -1.254060587                
    -12365.36384        -2884.941585         958.2207656                
Si             656                                                      
     22.74515878        -1.041722930        -4.623499754                
     3.881869437       -0.9151289130        -2.600758518                
     14814.58497         4616.699697        -7745.409718                
Si             657                                                      
    -19.96306447         2.432666822        -11.72603265                
     1.646075378         2.319131363       -0.3380769449                
     17904.73394        -4779.224178        -4695.244439                
Si             658                                                      
    -16.93154986         10.08315101        -11.57489744                
    -1.411050450        -1.186364964       -0.2724380675                
     3583.623379        -425.5735358        -14205.04683                
Si             659                                                      
    -16.79779095         2.492722843        -11.68963300                
     3.716441599        -1.590400294        -2.754364356                
    -6932.159822         2819.600869        -5910.330113                
Si             660                                                      
    -20.01039378         10.11016765        -11.66146962                
     7.159493681         2.962340109         1.145909676                
    -9922.267235        -1260.246657        -7541.683327                
Si             661                                                      
    -24.08181523         4.547736346        -9.643643698                
    -2.867633801        -4.010155553         3.909406734                
     2299.381298        -2952.717532         6300.733980                
Si             662                                                      
    -24.16510614         7.561787499        -1.876611955                
    0.6940679770         1.273219927         6.128624232                
    -8901.514419         4893.537870         2768.793546                
Si             663                                                      
    -24.08273077         7.622002680        -9.432868937                
    0.7028523033        0.7479212201       -0.4401900975                
    -15689.63482        -4786.451699        -15109.26453                
Si             664                                                      
    -23.84341975         4.605391745        -2.182810954                
    -3.604285861        -4.665203402        0.2921142793                
    -5399.459487        -11676.64623        -2619.739804                
Si             665                                                      
    -21.85775846        0.1544374467        -7.361518834                
    -5.810635369         3.083006517         2.814598097                
    -5944.969219         4900.907429        -3810.753336                
Si             666                                                      
    -14.56988621        0.2849669136        -4.250709835                
    -1.666096425         7.306867837       -0.8838536969                
     7947.965063        -10735.79624        -1310.160077                
Si             667                                                      
    -21.94131089        0.2492606237        -4.190209281                
    -1.574209097         3.393647625       -0.3261795400                
    -13618.23688         1278.722214        -10028.65845                
Si             668                                                      
    -14.57291827        0.3853784002        -7.334832591                
    -1.311787674         2.462206133        -3.501236731                
    -11703.91177        -18366.46249         3114.392794                
Si             669                                                      
    -22.04812395         4.641382562        -11.87849787                
    -2.786792725        0.5382493779        -2.510261038                
     15189.03938         8091.543861         7796.213185                
Si             670                                                      
    -14.75898257         7.889312236        -11.65527081                
     2.058283376        0.4047981270         1.515809437                
     4298.368147        -4292.762370         6626.899035                
Si             671                                                      
    -22.07384602         7.819397900        -11.65469838                
   -0.2926261723       -0.5812775751        -1.655816415                
     4888.010704        -1365.881614        -5752.336656                
Si             672                                                      
    -14.75500067         4.841826175        -11.55611838                
     3.645185311        -4.201345638         1.757785092                
    -2410.004666        -16275.03310         6835.527637                
Si             673                                                      
    -19.84292725        0.2449964083        -2.074456820                
    0.2971524230E-01    -1.808872013       -0.5831071954                
     8481.934954         4843.556754         13622.86824                
Si             674                                                      
    -16.74351971        0.2596666004        -9.573329373                
    0.6026984911        -2.513177345        -3.404927531                
     6640.544084        -2126.370286        -945.1159091                
Si             675                                                      
    -16.69106591        0.2235278921        -2.081612255                
    -2.338108813         2.599869776         1.016425478                
    -13527.50459         6641.113027         18937.38687                
Si             676                                                      
    -19.78982317        0.2221135783        -9.600471809                
     1.580812024         2.119475970        0.2560813571                
     3320.823847        -2968.109793        -4053.983500                
Si             677                                                      
    -23.70279790         2.644170060        -4.442731302                
    -1.295541759        -4.721995174        -3.163970130                
    -5640.738067         2299.438391         9038.056015                
Si             678                                                      
    -23.41609395         9.232932214        -7.016920938                
     1.921210514        -3.962216602        0.7267567190                
    -10696.79164         4476.797747         10295.37031                
Si             679                                                      
    -23.76333303         2.451763579        -7.448601959                
   -0.2708690302        -1.137064816       -0.4544397064                
    -6386.179897         19216.52543        -48.92413442                
Si             680                                                      
    -24.21484602         9.728404680        -4.034308935                
    0.4684043318        0.2329952459         3.212898943                
    -5872.427480         1538.286393        -6787.729379                
Si             681                                                      
    -8.186400118         2.643110987        -11.60165667                
    -1.619778325        -1.193371791         3.399399916                
     4322.663068         11465.02336         5363.614290                
Si             682                                                      
    -5.109288452         10.09365694        -11.56343939                
    -7.586198294       -0.6936070170       -0.7432594575                
    -12529.97150        -3085.246235         11370.35516                
Si             683                                                      
    -4.992240275         2.705989503        -11.52038569                
    -2.292930671        -3.580648362        0.2362566124E-01            
    -9328.429071         7235.676180        -3561.672571                
Si             684                                                      
    -8.279915349         10.11839058        -11.65194198                
    -2.961479470        0.2252635961       -0.5817466847                
     758.6178300        -5917.249617        -7773.979278                
Si             685                                                      
    -12.53052970         4.769655335        -9.420559546                
    -2.346602522         1.099295489         4.627105016                
    -9547.062578        -7771.297997        -927.4613844                
Si             686                                                      
    -12.37423623         7.759079465        -1.911125691                
    -2.309361592         2.857369376        -3.041084637                
    -13395.61867         9490.067381        -152.5549776                
Si             687                                                      
    -12.54564987         7.870796134        -9.468336573                
    -2.030251573        -1.576710922         3.605819342                
     8683.210885        -2231.820140         3752.254101                
Si             688                                                      
    -12.41566604         4.706974646        -2.027602670                
    -2.730439647        -4.714097101       -0.6657285568                
     9005.006442        -6829.780411        -6608.536578                
Si             689                                                      
    -10.29805771        0.2473630772        -7.313521971                
    -1.186595431        0.5341257429        0.3743173482                
     11838.60987        -4588.819261        -437.8510825                
Si             690                                                      
    -2.783626019        0.3755119621        -4.212358419                
    -1.833882830         1.474288687         6.558162453                
    -3319.248426        -3228.970264        -4446.994531                
Si             691                                                      
    -10.24031611        0.1941008886        -4.238060473                
     1.334487121        -1.198727061        -2.143921511                
    -2659.023377         152.8975409         146.6562674                
Si             692                                                      
    -2.813715110        0.4439792929        -7.313974226                
    -3.722774216         1.705344945       -0.2739613913                
     9008.891680        -4107.417444        -10960.12919                
Si             693                                                      
    -10.40621747         4.860237130        -11.58360226                
    -1.694250346        -1.951092320         6.007274457                
     5484.235812        -11403.33649        -278.3272829                
Si             694                                                      
    -2.795894607         8.035726390        -11.48628984                
    0.4719224616        -4.694458189         1.400263618                
    -15031.60853        -5310.836378        -4844.481761                
Si             695                                                      
    -10.37299993         7.869235509        -11.62648894                
     3.050938096       -0.3775281557         2.919728007                
    -9346.617024         5589.447111         7535.883154                
Si             696                                                      
    -2.848139134         4.965584211        -11.62233960                
    -2.746837204         1.397604151        -1.175201191                
     210.7476135        -11417.52708         4084.736457                
Si             697                                                      
    -8.101920173        0.3762884537        -2.026703274                
   -0.8015729031         1.521849055        -2.839395349                
     4644.147047        -22117.01932        -20603.86586                
Si             698                                                      
    -4.954615467        0.4600704488        -9.457755184                
   -0.5849538465         2.832004195        -4.093434873                
    -4172.413393        -668.7936606         3429.836111                
Si             699                                                      
    -4.925809493        0.3211344287        -2.023939443                
    -2.856279536       -0.6487091640        -3.284640765                
    -8148.509153         722.6824808        -17462.51414                
Si             700                                                      
    -8.087445492        0.4264910548        -9.460426591                
    0.5998695758         3.139790608        0.4827017686                
     1695.343848        -13040.81937         4861.907749                
Si             701                                                      
    -12.33093914         2.434321118        -4.181904363                
     4.819546318       -0.9358565119         1.446976140                
    -9316.661862        -5316.174830         1005.291629                
Si             702                                                      
    -12.62914275         9.922096971        -7.119688842                
     1.599233350        -2.246175833        -1.554255754                
    -10277.39600        -3578.048811        -5323.943434                
Si             703                                                      
    -12.37704976         2.471626426        -7.292708968                
   -0.3035925834        -1.723577306        -2.709786191                
     3703.960711         604.9833918        -1242.032301                
Si             704                                                      
    -12.52263743         9.976093281        -4.031427504                
     1.397253180        -1.709681601         1.795239354                
    -2812.131174         3384.881774        -4860.718833                
Si             705                                                      
     3.729815510         2.853431461        -11.67398233                
   -0.5221329609        -5.204940229       -0.6802656756                
     20861.40284        -10177.73586        -4634.347706                
Si             706                                                      
     6.832035819         10.37252928        -11.64520891                
    -3.565456790        0.3916728339        0.1971761715                
    -3823.299997        -15853.46119         703.6803063                
Si             707                                                      
     6.883407924         2.896680780        -11.70086602                
   -0.9572917589        -2.042570281         1.090989263                
     11666.53259        -8658.912417         7914.516402                
Si             708                                                      
     3.665739533         10.37853789        -11.66405196                
   -0.1312629180        -1.877963045         6.742338826                
     106.5485709        -15260.65298        -1550.198301                
Si             709                                                      
   -0.6566563456         4.925344492        -9.520834609                
    0.6134624613         3.762317136       -0.8450281548                
     454.5930433        -10883.72661         14608.08550                
Si             710                                                      
   -0.7515218457         7.832829903        -2.068577311                
    0.5517906666        0.4320704681         6.672756407                
     9270.227662        -4959.852910         200.2022270                
Si             711                                                      
   -0.6501896091         7.934341560        -9.387480637                
     4.063870431         4.019932980        -3.883636615                
     11949.29718         7109.651382        -11082.20741                
Si             712                                                      
   -0.6814551075         4.685119217        -1.989889397                
     2.859670080         2.426812771        -4.257702918                
     4562.214218         5560.727220        -22344.12347                
Si             713                                                      
     1.607138492        0.6123410312        -7.328014109                
    -2.141911808        0.6508061825        -2.153661289                
    -14778.75198        -1319.632976        -3238.965283                
Si             714                                                      
     9.144218830        0.6389151332        -4.225343519                
    0.1298029151        0.3452057160         1.999638617                
    -11051.25129        -1174.868885        -323.5206530                
Si             715                                                      
     1.549271998        0.4271081226        -4.267204258                
   -0.5689047869         1.863296527        -1.461208579                
     20491.32211         21629.57971        -1443.666477                
Si             716                                                      
     9.071106805        0.7072563909        -7.352269585                
     1.487248731       -0.7711399690       -0.2014835021                
    -431.5828102        -7526.744910         4184.765002                
Si             717                                                      
     1.552201201         4.971786187        -11.68364234                
    -8.103104005        -1.969795498       -0.4743815129                
    -9648.051735        -10618.03282        -758.1302163                
Si             718                                                      
     8.981252750         8.134207352        -11.79279597                
     3.239499498        -3.246140590       -0.6230064500                
     386.2456061         9392.048811         9359.863458                
Si             719                                                      
     1.543935399         8.046751264        -11.66912812                
     1.785887412         2.315091387         2.079222626                
    -433.5369436         2290.642959         331.6468263                
Si             720                                                      
     9.049731103         5.136590789        -11.73630838                
     2.782765766         4.259729312        -1.014925071                
    -4168.283422        -18842.77910         1330.430438                
Si             721                                                      
     3.835768748        0.5258725029        -2.166206223                
     3.499864177        -2.538651103         2.601553383                
    -2557.787492         3549.993192        -5072.953561                
Si             722                                                      
     6.884472073        0.6523079751        -9.501980505                
    0.6575422652         6.432807043       -0.9630422429                
     9769.719656         16022.29838         3599.976584                
Si             723                                                      
     6.886351860        0.5510027138        -2.153074212                
    0.8497022556         1.841793014         7.900244561                
    -12910.59207         3354.100546         7743.517872                
Si             724                                                      
     3.824656884        0.6950031852        -9.464267762                
    0.8295219290       -0.9046817510        -2.043550529                
    -9171.220751        -925.8478579        -8360.522038                
Si             725                                                      
   -0.6525651327         2.586186886        -4.228377052                
   -0.6660209184        -1.093049579         1.425927842                
    -6881.540066         14227.73261        -6537.321323                
Si             726                                                      
   -0.6589706402         10.16495491        -7.259706134                
    -2.663843645       -0.6933518813        -1.270697430                
    -4559.000753         4039.116369        -8384.788536                
Si             727                                                      
   -0.6044510618         2.763649513        -7.313221715                
    -2.918468095       -0.5235138440        -1.152857170                
    -19477.48986        -6764.447045         16059.12411                
Si             728                                                      
   -0.7172104225         10.02694816        -4.227548165                
    -2.820760769         1.042843138         1.314956018                
     773.8229917         10791.49937         19358.91061                
Si             729                                                      
     15.50874396         3.061572340        -11.91081951                
    -1.649367889        0.5045239912        0.7969024491E-01            
     23072.08490         15279.86943        -2743.530876                
Si             730                                                      
     18.61024271         10.73047185        -11.76683222                
   -0.4345023823        -3.493340242        -2.956425691                
    -4687.516883        -24206.53748         256.7203809                
Si             731                                                      
     18.63108647         3.132574503        -11.87973681                
    -1.913524792        -2.120915206        -4.640499089                
    -4532.919480         20299.04357         13060.90153                
Si             732                                                      
     15.42327160         10.55568746        -11.74827638                
    0.7848859425       -0.5872134151         2.325213889                
     6049.443672         10335.85925        -9387.793534                
Si             733                                                      
     11.28652483         5.134078758        -9.539959045                
     3.865678177       -0.2363184932        -1.635817930                
    -13226.00443        -671.0138761        -1471.296886                
Si             734                                                      
     11.18620959         8.048003335        -2.214654162                
     3.639321565        -2.713847522        -4.818704046                
    -2327.326117        -979.6628369         1217.590443                
Si             735                                                      
     11.16882065         8.288992072        -9.597984126                
    -1.811736389        0.8797379048       -0.6899829932                
     17890.57670        -12527.47970         8068.747793                
Si             736                                                      
     11.16428295         5.024724864        -2.189050813                
     4.937332104       -0.3685816116         3.604184406                
    -2782.531520        -27113.68098         17421.04258                
Si             737                                                      
     13.45202834        0.7607535896        -7.450130491                
     2.106540815         3.145095831        0.8731448782                
    -6998.567486        -5337.607247        -2254.796803                
Si             738                                                      
     20.70352376         1.190304253        -4.459361181                
    -6.161645139         2.470521964        -2.396963639                
    -2624.028933        -7488.320408         718.4347221                
Si             739                                                      
     13.53108473        0.8020624306        -4.373539427                
    0.4370080801        -5.814768649        -6.932951712                
    -9633.929703        -11935.41582         9822.692539                
Si             740                                                      
     20.69836359         1.061627962        -7.522144158                
     6.189392376         2.748488702        -1.168954535                
    -4979.127814        -2143.786936        -1038.337295                
Si             741                                                      
     13.39549611         5.223026018        -11.74801181                
    -1.285530507        -5.087226389        0.8578117890                
    -647.6048871        -3318.408853        -7625.268652                
Si             742                                                      
     20.61822553         8.458049024        -11.82412938                
    0.8458747093         4.585966459         3.188465816                
    -362.5794613        -14946.27042        -17180.62833                
Si             743                                                      
     13.32840798         8.298807868        -11.72350906                
   -0.9494042494E-01    -3.345451377        0.4903789851E-01            
     15552.05254         3376.438163        -23729.41734                
Si             744                                                      
     20.68886396         5.391325082        -12.06525725                
     6.748554724       -0.2045843085        -4.196846129                
    -2362.660638         2187.657825         860.5653259                
Si             745                                                      
     15.68640845        0.6668511518        -2.193066390                
     1.303882714        0.6847006523       -0.5886597780                
    -5417.672340        -1279.991755        -3534.001304                
Si             746                                                      
     18.57134257        0.9646084971        -9.684115064                
    0.3676370802         4.568149060        -3.163106497                
     3835.160385        -2074.741823        -20174.54150                
Si             747                                                      
     18.74428316        0.6067030425        -2.136102950                
     2.424264888        0.8049751009         2.470131806                
     82.12674846         15109.73278        -13824.21540                
Si             748                                                      
     15.50035607        0.9159051774        -9.713953847                
    -2.162776578        -1.943081090       -0.1858063470                
     10130.29807        -11732.85653        -6870.859362                
Si             749                                                      
     11.18836195         2.816118383        -4.298122048                
    0.2828392020       -0.8905058904        -2.060596946                
     10965.95193         4692.606496         15458.55609                
Si             750                                                      
     11.11834218         10.42916600        -7.327087293                
   -0.2622802077         1.542574648         1.130755222                
     9250.328594        -5617.179569        -20517.05838                
Si             751                                                      
     11.20736924         2.871730274        -7.400098451                
    -4.264890394        0.2006848018        -1.325045443                
    -3844.252194         5480.504956        -2941.983147                
Si             752                                                      
     11.10273066         10.28092216        -4.321689956                
     1.353913919       -0.3742015817        0.4046889696                
    -1693.565237         187.4490319        -8392.552077                
Si             753                                                      
     22.78141006         5.490056050        -9.865490263                
    -2.836859741         4.676374968        -4.563265888                
     3537.483927        -13452.72881         17172.79162                
Si             754                                                      
     22.59211939         8.384360246        -1.962402820                
    0.7226737451        -4.334031369       -0.4322401390                
     17287.76726         444.5610945        -13508.60137                
Si             755                                                      
     22.60989345         8.434059483        -9.592662414                
    -3.187524149        -1.245636229        -2.125354722                
    -1674.228711         14573.28792         10917.65966                
Si             756                                                      
     22.79049897         5.348871565        -2.121670038                
    0.5298322649         4.840552752       -0.8924352712                
     2573.000085         1318.858541        -7058.160608                
Si             757                                                      
     21.28409368         4.160988598        -4.607058100                
     1.593536568        -2.200950571       -0.2633339040                
     6184.142968         21556.68309         26577.74395                
Si             758                                                      
     21.09548980         9.592779916        -7.277337326                
    -2.915868052        -3.254034481       -0.8996873743E-01            
    -6898.862578        -5351.758794        -5750.995898                
Si             759                                                      
     22.22953924         3.776775991        -7.379372253                
     5.780482519        0.9372074375        0.1179881937                
     982.0463542        -15024.42943        -5587.199520                
Si             760                                                      
     21.88730970         9.961776751        -4.465694856                
    -3.253027180       -0.5941910693E-01    -1.939137828                
     3442.683368        -9330.318644        -10233.01110                
Si             761                                                      
    -20.17638399         14.40878906        -11.43290887                
   -0.7149755873       -0.2470905653        0.3354158301                
     7362.122401         13114.35255        -15618.55300                
Si             762                                                      
    -16.99474101         21.80350259        -11.57966265                
    -7.976881649         4.163138614       -0.2807724821                
     7114.068999         9409.602045        -2896.428394                
Si             763                                                      
    -17.01266591         14.45695732        -11.59671013                
     2.234164702        -5.712155792         1.761373077                
    -18241.39852        -8974.550749         14233.80810                
Si             764                                                      
    -19.97035213         21.76470765        -11.26281052                
    -1.287491881         5.540514650        -4.345723381                
    -7144.442603        -8319.386560        -10651.00731                
Si             765                                                      
    -24.39212062         16.66866967        -9.119668733                
    -2.605632809         5.216562968        -3.716509692                
     4467.263847        -2921.422504        -4362.478389                
Si             766                                                      
    -24.06918717         19.63380253        -2.136133337                
    -4.440349994         1.878069856       -0.1062559886                
     10933.46664        -6260.447721        -3133.821172                
Si             767                                                      
    -24.07970715         19.70101374        -9.140218976                
     4.729905127        -2.064807840        0.5085559486                
    -12644.33314         5332.579755         9322.404806                
Si             768                                                      
    -23.25063013         16.68107376        -2.650873338                
    -6.913019829        -2.872710757         2.444731537                
     8951.591620        -5208.588909         14767.86340                
Si             769                                                      
    -22.25901164         12.03989570        -7.203851099                
     2.449200175        -1.536820486        -3.485475059                
     7443.516792         5013.680248        -2208.693158                
Si             770                                                      
    -14.79878572         12.13210430        -4.042751952                
    0.4819404932         4.005659811         3.714861170                
     3310.149644        -11829.81373        -8555.520801                
Si             771                                                      
    -22.21285931         12.10089527        -4.104909606                
    -2.997374997        0.9772511232        -1.570719749                
    -4016.465755         5064.823762         14890.80679                
Si             772                                                      
    -14.80781190         12.10021643        -7.175765090                
    -1.717175306        0.1442903200        -2.473025915                
    -2808.749042        -4631.366291        -3458.452996                
Si             773                                                      
    -22.40441781         16.58470611        -11.48332265                
   -0.2113979696         2.620811935         1.712234428                
     998.9268643        -9667.028503        -4583.687470                
Si             774                                                      
    -14.80223687         19.66991190        -11.31473580                
     1.083155986        -4.968543042         5.862908100                
    -12911.78153        -9552.417562        -23590.90361                
Si             775                                                      
    -22.16061007         19.70553199        -11.51090695                
     1.511479231        0.1930714161        -1.239158896                
    -12985.32897        -11367.70752        -3281.583041                
Si             776                                                      
    -14.82153305         16.53597470        -11.48932592                
     4.234205152        0.3660714083        -4.136947360                
    -10809.20405        -326.0791806        -406.1538064                
Si             777                                                      
    -20.04055807         12.13366763        -1.836123692                
     1.259639685        0.6406443520         1.789689521                
    -15081.39321         3054.396639         1801.374037                
Si             778                                                      
    -16.95976594         12.20694517        -9.414187666                
    -1.407872599         1.615590335        -1.561037184                
     328.3675114         3284.788213         3070.126558                
Si             779                                                      
    -16.98146334         12.06137206        -1.836096958                
    -5.141574124         4.983705009        0.9427573072                
     10466.52302         3652.100341        -6772.054523                
Si             780                                                      
    -20.09492559         12.16967030        -9.409335000                
   -0.3174873353         3.510813589        -3.063011654                
     8672.928680         6236.154784         1260.248950                
Si             781                                                      
    -24.38162135         14.37107486        -4.085135796                
    -1.074538659        0.3566681223         2.567301779                
    -438.8585507        -10922.24289         13142.75928                
Si             782                                                      
    -24.02774114         21.94185854        -7.119622030                
    -4.349139376         4.293220337        0.7178714226                
     5504.807787         14497.01873         11686.97871                
Si             783                                                      
    -24.31787471         14.33507246        -7.110338595                
    -4.135887139         1.109652906        -2.310508732                
    -6315.471711        -5451.669494        -7793.611227                
Si             784                                                      
    -24.07285063         21.96434038        -4.101222909                
    -2.271029799        -6.342487168        -1.804058677                
     1877.163054         2112.482560         3692.997751                
Si             785                                                      
    -8.221792389         14.45559331        -11.47250240                
     4.183664208        -3.612862577        -2.300228218                
    -5837.250858        -1397.880396         2051.711732                
Si             786                                                      
    -5.322014073         22.02551093        -11.47352530                
     1.328098445         3.039624030         1.972966290                
     6301.545669        -17809.08702         2992.183967                
Si             787                                                      
    -5.112712284         14.45536910        -11.45210807                
    -1.827567333         3.290706958        -3.420475093                
    -3910.369306        -1766.721638        -8274.755431                
Si             788                                                      
    -8.345788388         21.88890128        -11.32779515                
    -4.853436815         1.889188100         2.155920580                
    -17610.22708         741.1568103        -4637.949375                
Si             789                                                      
    -12.63774364         16.47479686        -9.341622779                
    -1.028464138        -2.456826812        0.4053129441                
    -7094.306773        -14664.40001         3004.189465                
Si             790                                                      
    -12.79539952         19.41546602        -1.797785383                
    -2.540763713        -3.653835512         1.906394395                
     19202.75205         4127.796373        -8926.453390                
Si             791                                                      
    -12.59246562         19.48121310        -9.227208173                
     4.969395589         6.912164395        -1.513234629                
    -16554.05129         7393.301482        -3599.102115                
Si             792                                                      
    -12.69733611         16.38332575        -1.848937642                
     4.365806772        -3.124451791         7.775365738                
    -5918.740333        -9183.047504         7948.481907                
Si             793                                                      
    -10.52283970         12.15655879        -7.193784965                
    -3.445932193         3.262699714         3.537085199                
     10835.32585        -7317.551109         9817.148282                
Si             794                                                      
    -2.948538043         12.16204996        -4.130901945                
    -3.648626347        0.9825743406       -0.6622675682E-01            
     2703.894494         1287.141515         12506.02858                
Si             795                                                      
    -10.33637824         12.07475468        -4.120411204                
    -1.523425235         4.943117241         7.096099572                
     256.3361860         15339.04190         13904.32781                
Si             796                                                      
    -2.882530650         12.35921059        -7.181578224                
    0.5565219543         2.079533073        0.4389472222E-01            
    -18882.07204        -11865.77068        -15616.75329                
Si             797                                                      
    -10.45204847         16.61645333        -11.51885731                
     3.817734699       -0.4609151766E-01     5.488699101                
     22.02512398        -11360.18564        -1642.285619                
Si             798                                                      
    -3.019617400         19.78437330        -11.50304908                
    -2.907736881         1.172832009         4.217793579                
    -7797.379845         3778.617857        -14675.90549                
Si             799                                                      
    -10.47756736         19.64146303        -11.51112592                
     1.825000105         1.804738884       -0.8943745657E-01            
    -6129.069422         7353.794944         10256.32927                
Si             800                                                      
    -2.882349460         16.62724580        -11.61901372                
    -3.059207225         4.046112580         1.494897936                
    -5522.448128         1422.340974         4566.148047                
Si             801                                                      
    -8.254733682         12.07999822        -1.901415146                
    -2.311776641         1.614875601        -3.668287975                
     6435.616520         933.7420823         5879.914610                
Si             802                                                      
    -5.177303879         12.22310499        -9.350126166                
    -3.787784336         4.642857859        -2.635815523                
    -4024.085692         2267.378672         10504.25162                
Si             803                                                      
    -5.139581669         12.15781677        -1.959352100                
    -2.526369167        0.9165496776E-01    0.3214517695                
     4524.979888        -3947.576441         5414.104985                
Si             804                                                      
    -8.308152118         12.23803807        -9.339835316                
    0.4896021547         2.165861543        -5.087170506                
     2785.625330        -2440.011947         1498.299471                
Si             805                                                      
    -12.60498658         14.19882809        -3.992314533                
    -2.442381542       -0.8728134274         2.841447314                
    -5831.693588         11266.77588        -10357.18543                
Si             806                                                      
    -12.83227187         21.52600323        -7.029506947                
    0.9936813289        0.5102719472         2.941531915                
     12182.70167         14632.02378        -5157.510880                
Si             807                                                      
    -12.68701174         14.28046002        -7.121882158                
    -4.101293669         2.804803153         5.692092387                
    -986.2811690         7474.608343        -6262.678728                
Si             808                                                      
    -12.74947312         21.61881805        -3.960427440                
     2.316490639        -5.755555068         2.844418946                
    -19140.84240        -16757.30388         3738.733140                
Si             809                                                      
     3.670831425         14.70879852        -11.59346095                
     5.287880253       -0.8220593438        -2.920752540                
     129.5339897         5869.276221         2282.636151                
Si             810                                                      
     6.711860761         22.14040834        -11.49023491                
    -3.107801003         1.494730327         1.034233302                
    -18622.63111        -5231.637281        -10806.71631                
Si             811                                                      
     6.683232248         14.81298812        -11.63952949                
   -0.4721902552        0.7734258120E-01    -1.909760984                
     13055.32750        -508.4437237        -829.0137324                
Si             812                                                      
     3.551335821         22.14887899        -11.51706275                
     1.571676829        -2.161439086        0.7667098185                
     1843.949954        -14240.48152         475.4056544                
Si             813                                                      
   -0.8309578370         16.69906586        -9.380262618                
    -3.574464688         1.109095448         6.709630862                
     21690.57831         3172.976997         24997.06444                
Si             814                                                      
   -0.9066166828         19.62346621        -1.870971599                
    -4.496993381       -0.9533462878E-01     1.032185230                
    -3286.866305        -1182.392065        -201.2816545                
Si             815                                                      
   -0.9107000680         19.78234584        -9.278989473                
   -0.2252356899        -3.611959715         2.750655026                
    -6451.404573        -5939.607389         7295.656386                
Si             816                                                      
   -0.7587973051         16.53652737        -1.883404897                
    -2.946029300        -1.315120782       -0.8387505551                
    -8709.780442        -6204.479408        -1069.981122                
Si             817                                                      
     1.380588529         12.42661305        -7.278400624                
    0.5005817097       -0.4897236088        -2.931971370                
     10387.76894         8914.106936         8684.602841                
Si             818                                                      
     8.843561749         12.34864768        -4.273000666                
    -1.014120056        -2.581975912       -0.8340130988                
     6705.470623        -2610.036631         10726.80644                
Si             819                                                      
     1.472311497         12.29943519        -4.141655087                
    -1.694219569        -5.008292374        -1.026317268                
    -5056.316609        -14156.38976         16345.17181                
Si             820                                                      
     8.903982164         12.56328019        -7.256787645                
     7.168499540        -2.420483719        -10.05174733                
    -2005.907884         282.4699686        -19790.11534                
Si             821                                                      
     1.442986590         16.78986857        -11.52627019                
    -3.419437215        0.6964944503        -1.663595646                
    -4751.432492         2762.242118         5821.763602                
Si             822                                                      
     8.948323176         20.10348166        -11.46488579                
     1.498750211        -3.722865301        -1.435011151                
    -13858.82476        -10501.71870         8602.501085                
Si             823                                                      
     1.265054512         20.00337834        -11.38947286                
    -2.180222038         4.511030276         4.585558648                
     3174.908136        -11895.85225        -550.2286738                
Si             824                                                      
     8.840675503         17.00078961        -11.50208789                
     6.140047135        -1.995951328       -0.5682063898                
     10198.13521         4552.275067        -8752.276220                
Si             825                                                      
     3.671563273         12.26538531        -1.976345471                
   -0.4313451855       -0.3513903588        -1.757411351                
     4869.358121        -26511.81462        -11366.24476                
Si             826                                                      
     6.692675917         12.52089805        -9.443387370                
   -0.6527032884E-01     1.111691500         2.008458041                
     10782.72227         2820.254315        -11818.00304                
Si             827                                                      
     6.815919268         12.33150118        -1.971258018                
     3.677947125        -5.574754134        -1.177049204                
    -12433.20105         5966.544708        -10731.29168                
Si             828                                                      
     3.643008744         12.49851420        -9.466555148                
    -3.380659633       -0.7074980880         5.431467129                
     2741.009832         8824.215727         20087.30386                
Si             829                                                      
   -0.7793741192         14.30698639        -4.042793513                
     3.110675096        -4.394299783        0.1643103792                
     5602.433758         10715.43303         9740.764956                
Si             830                                                      
   -0.8406581102         21.86508866        -7.012313116                
    -6.018341998         2.059103329         3.629883383                
     14039.54588         2422.019543        -5422.080271                
Si             831                                                      
   -0.8546853623         14.60524775        -7.101365582                
    -2.548872035        -4.041417641         1.135402894                
     4210.223675        -9444.606613        -11864.41951                
Si             832                                                      
   -0.7394323289         21.86145523        -3.958151280                
   -0.3275109710         2.244466453         3.479762654                
    -9933.339906        -5427.783450         139.0525189                
Si             833                                                      
     15.43265785         14.86215772        -11.80871464                
    -1.734001760       -0.2478895484         2.349064508                
    -26030.49734         10805.05020         4742.594304                
Si             834                                                      
     18.58139405         22.30151916        -11.55342415                
    0.7106784459        -1.325034090        -3.120290070                
    -3756.223218         1603.077556        -9798.336654                
Si             835                                                      
     18.46902001         15.07954983        -11.83813835                
    0.4933484223        0.7469789960        -2.138741549                
    -6511.729936        -23433.05915         1273.045576                
Si             836                                                      
     15.49015166         22.37279509        -11.60992765                
    0.2701149143         1.448116584        -1.298391692                
    -2383.593838        -2150.213109         15009.12713                
Si             837                                                      
     11.08331418         16.98930993        -9.459891119                
     4.366223525         4.070963508        0.4769657295                
     5188.130579         14784.12837         11559.40077                
Si             838                                                      
     10.98374016         19.81759083        -1.885950318                
    0.2519946496         4.047569445       -0.1543341690                
     442.5500705         4717.380258        -20808.38643                
Si             839                                                      
     11.11490399         20.03539272        -9.323323485                
    -1.761476529         1.904772961        -3.501708383                
    -5504.150333         6467.788837        -738.5227076                
Si             840                                                      
     10.99647944         16.74208853        -2.004710179                
     3.332582605        -1.119575165        -4.649689859                
    -784.7536777         2748.443863         518.8693661                
Si             841                                                      
     13.26231723         12.60466323        -7.354688598                
     2.854187610        -3.675239875        -4.347047905                
    -8998.309560         12794.66847         5220.485488                
Si             842                                                      
     20.44532097         12.62245404        -4.307965230                
    -1.975543993        -5.638824052        -4.029711536                
    -8968.561897        -827.5970248        -6232.399468                
Si             843                                                      
     13.20001389         12.54149240        -4.279772923                
    -1.324364220        0.5472901579        -1.993183643                
    -4592.159402         15272.40782        -3018.376597                
Si             844                                                      
     20.59256461         12.58644541        -7.437097039                
     2.619381542         3.659098014         3.754462303                
    -14174.87217         9257.430712         16925.28621                
Si             845                                                      
     13.22856953         17.14524505        -11.71262133                
     3.823118591         1.390123991         1.758376072                
     13885.10644        -3068.232276         9917.840025                
Si             846                                                      
     20.75152433         20.17433562        -11.72283273                
   -0.9413627963         5.526768904        -1.259587141                
     2296.898746         348.4297908        -8732.150072                
Si             847                                                      
     13.32302243         20.20905638        -11.54233105                
    -1.436557615        -1.890116866         1.553431779                
    -19643.59685        -6934.969403        -15295.96706                
Si             848                                                      
     20.70630113         17.10687376        -11.85386965                
    -1.912958078         2.708585559       -0.9431815847                
     4693.004137         4744.863721         2306.410387                
Si             849                                                      
     15.30058562         12.53493164        -2.046780253                
     3.409762278         2.137575282        -6.212747362                
     1814.600939         7092.522068        -13863.74874                
Si             850                                                      
     18.48954843         12.87536276        -9.610882798                
    -2.942782537        0.7451436731        -1.691075308                
     8480.450408        -496.0777272         3384.283530                
Si             851                                                      
     18.35537011         12.61108388        -2.101782118                
     1.048983115        -4.553560261        0.8315495614                
     4278.284284        -17186.41852         532.5497728                
Si             852                                                      
     15.37102877         12.70791746        -9.536387118                
    0.2407844177        0.3872853220        0.6604007607E-01            
     3697.821710         3752.389369        -11668.47232                
Si             853                                                      
     10.99599352         14.61790081        -4.185867992                
    0.9833344804        -2.610150360         3.782018662                
     1710.671177         4695.720530         950.5053312                
Si             854                                                      
     11.13191331         22.14925962        -7.144618876                
    -1.065573670       -0.9672685322       -0.8692986232                
    -8650.345493         28604.02947        -2629.452512                
Si             855                                                      
     11.02697966         14.78471236        -7.298000023                
    -3.972967894       -0.1314472662       -0.1456036938                
     10711.41638         11365.19679        -2725.702855                
Si             856                                                      
     11.10679509         22.04370930        -4.091524433                
    -2.998231330        -5.009374759         2.448869980                
     1029.132188        -773.7297670        -3742.839336                
Si             857                                                      
     22.52308735         16.94813010        -9.428986504                
   -0.4472224160         4.611739091        0.8149907256                
     6647.975913         3641.372659         11895.53675                
Si             858                                                      
     22.61618874         20.02108527        -2.002154396                
     2.013876215        -6.352344396        0.2075190181                
     18183.57515         4297.485495        -9692.772201                
Si             859                                                      
     22.61456292         19.99457995        -9.278103770                
    0.6614242059       -0.9868377858       -0.7154215642                
    -2602.327413         11262.26097        -4596.097072                
Si             860                                                      
     22.74153153         16.99158436        -2.000771272                
    -2.739364540         2.595407109        -3.187236309                
    -5777.442468        -9603.047394        -7139.925502                
Si             861                                                      
     22.48119318         14.84426059        -4.170703073                
     3.099695532        -4.143627227        -4.339592605                
     6727.790379         14186.25455        -9017.181989                
Si             862                                                      
     22.90767122         22.07397472        -7.189952536                
     4.400715911        -5.548669720         2.725130406                
    -3860.944158         16452.25649         8093.754906                
Si             863                                                      
     22.68741125         14.89442411        -7.178143070                
    -2.027692334        -1.491684069       -0.5018612941                
    -13250.48744        -8948.161328        -15519.15568                
Si             864                                                      
     22.90127836         22.23705366        -4.066351272                
    -1.264162505        -1.075076145        -6.078320200                
     10081.93329        -4822.897387        -12735.12498                
Si             865                                                      
    -21.91942568         24.18033823        -6.958743211                
    -2.170981711         2.650016596        -3.219420996                
     3613.273143        -10440.75223        -7220.943274                
Si             866                                                      
    -15.32046242         23.41867616        -4.163820909                
    -1.214210257        -3.739393119         5.400208605                
     847.9425572        -2566.142083         473.4299386                
Si             867                                                      
    -22.00868743         24.27180008        -3.952318272                
     5.942944950         2.632976039        -4.750803934                
     3964.303712        -7936.192454        -1329.690065                
Si             868                                                      
    -15.76577705         22.41892678        -6.985012129                
     2.320168044         5.359018869        0.4973714789                
    -2812.260785        -9453.119707        -12528.43945                
Si             869                                                      
    -20.06277996         24.08552549        -1.642412642                
     1.177417451        0.1415647318       -0.8293008402                
     10708.40717         4718.502334         5873.168562                
Si             870                                                      
    -16.93395705         24.01231473        -9.371591315                
     2.165213720        0.7767504618         2.917005945                
    -5059.563718        -5760.946108        -21048.20728                
Si             871                                                      
    -16.98073214         23.66390492        -1.710720977                
   -0.2023357460        -2.965440050         1.801079239                
    -7667.681496         5689.523688         20785.13620                
Si             872                                                      
    -20.07643906         23.98673967        -9.354210995                
   -0.1667586471         1.043285825        0.3124452266                
     12720.10208         5158.195536         19989.72986                
Si             873                                                      
    -10.71457689         23.74831395        -6.932142556                
     2.161786632         4.948074883         4.823610007                
     4650.209215         4814.399377        -3335.385773                
Si             874                                                      
    -3.051460763         23.93757542        -3.851102008                
     2.547207086         1.662249597        -4.606721576                
     2335.773021        -6021.608746        -18061.86763                
Si             875                                                      
    -10.56073001         23.57148939        -3.843571597                
    -4.227078732        -3.708174494        -2.119714766                
     9724.087202         427.0983576        -14861.55416                
Si             876                                                      
    -3.078170753         23.97594150        -6.949878555                
    -2.261095234        -1.163372639        -1.619088900                
    -1300.774059        -3309.513400        -5439.985425                
Si             877                                                      
    -8.364497782         23.71836799        -1.905309181                
     1.619033222         1.133435468         5.349902464                
     3810.474783        -9678.683076         4836.019107                
Si             878                                                      
    -5.332973664         22.70918525        -8.545068634                
    0.9459058898        -4.815650399        -1.683091768                
    -2424.506646        -2441.464759        -2216.715105                
Si             879                                                      
    -5.263515689         23.80221240        -1.799854923                
    -2.284334713        -2.315870795        0.7895405475                
    -5613.345021        -1150.050378         8017.272664                
Si             880                                                      
    -8.227519759         23.55008876        -8.741089163                
     3.000151779        0.9739441614        -4.055180452                
     4180.665246         4704.679689         18781.88360                
Si             881                                                      
     1.719428088         23.68764957        -6.917632541                
    -1.743322927         1.356314002         6.362740191                
     5500.548031        -11415.01229        -5965.029872                
Si             882                                                      
     8.824007865         24.02034977        -4.009219477                
    0.9714923459        -1.424336158       -0.2394712582                
    -17073.85222         14218.40125         3051.781774                
Si             883                                                      
     2.210697142         22.78751619        -4.032888753                
     6.752083547       -0.9888289987       -0.6664813887                
    -8247.542192        -365.0347967        -13512.42726                
Si             884                                                      
     8.696729040         24.08111894        -7.029930974                
    -2.726411402        -3.497552269         4.203963290                
     11874.09009         2535.767860        -8773.461008                
Si             885                                                      
     3.632190717         24.07516935        -1.741631430                
     1.279351557         2.742844679         1.004698020                
    -3381.461539         4272.946037        -6570.529940                
Si             886                                                      
     6.622144298         24.15587107        -9.242765030                
     5.715016058         5.116194395        0.3622636965E-01            
    -9761.167348         8587.454483         16285.41592                
Si             887                                                      
     6.681289113         23.92914342        -1.790739589                
    -3.562444398        -1.640690074        -3.327445884                
     10043.97469         3031.166680         939.0869956                
Si             888                                                      
     3.593304691         24.27512850        -9.269183919                
     1.787500760        -1.826174332        0.5314229019                
     1552.744251        -20177.67456        -10032.94998                
Si             889                                                      
     13.48173310         24.18208412        -7.012947090                
    -3.417818088        0.1240610174         3.880741431                
    -8799.144983         7000.733502        -11803.47586                
Si             890                                                      
     20.86690034         24.44928760        -4.073022775                
    -3.725625385        -3.815855499         1.681403958                
     493.1076026        -4761.479236        -13484.17915                
Si             891                                                      
     13.82705839         23.31657476        -4.281150403                
    0.4684391016        -2.216067187         1.581262134                
     1186.906849        -4342.976370         2180.719860                
Si             892                                                      
     20.92447238         24.33513446        -7.174357463                
    -1.924415710       -0.1312247284        -1.798966102                
    -10387.71050         12765.25753         8291.736857                
Si             893                                                      
     15.56363814         24.15224452        -1.970241324                
   -0.2364416616E-01     4.047927583         7.259189475                
     3556.923486         8899.644488         6898.024168                
Si             894                                                      
     18.63543692         24.32966888        -9.241397949                
    -5.769325737         2.659529519         9.272047425                
     20089.62398        -3924.077115        -4294.823608                
Si             895                                                      
     18.60642592         24.23002324        -1.988198760                
    0.7456483169        0.6697220367         1.442755497                
     7905.302209         4302.679178        -12063.13017                
Si             896                                                      
     15.62145277         24.17757957        -9.116095326                
     6.038092243        -1.213786893         1.386816558                
     11716.94399         28752.27123         9206.516506                
Si             897                                                      
    -19.75038202        -21.34968506       -0.1636437538                
    -1.029269604        0.7603227020         2.437797445                
    -8838.465254         4447.875376        -1124.733814                
Si             898                                                      
    -16.78986970        -13.91395307        0.6301710087E-01            
     5.503310318        -3.500054352        -3.183333730                
    -1285.430735         3729.177892        -7714.383625                
Si             899                                                      
    -16.67766085        -21.30803062       -0.1043195374                
   -0.3200263956         4.237813576        -7.051531417                
     3529.872847         9955.087056        -10411.39562                
Si             900                                                      
    -19.89188475        -13.84192511       -0.6659405376E-01            
    0.4387284829         4.450116021       -0.3410020870                
     7360.404174        -10574.83280         18630.05395                
Si             901                                                      
    -23.88836628        -19.31859863         1.983854455                
    -1.041532897        -1.128977337         2.315753281                
    -24892.46827        -744.4654692         23468.07043                
Si             902                                                      
    -24.04184056        -16.37683779         9.773410926                
     2.167840810        -2.800382306        -2.311056646                
    -10025.09585        -14394.88143         236.7200552                
Si             903                                                      
    -23.80086547        -16.31524573         2.338867748                
    -4.592563003       -0.8041421552        -2.227060104                
    -3456.808119        -7110.351608         17850.03555                
Si             904                                                      
    -23.77332457        -19.38415798         9.579811689                
   -0.6946554081       -0.3642660827        -4.685312812                
    -4779.781216        -3505.536449        -10357.12942                
Si             905                                                      
    -21.89082013        -23.53010092         4.324651359                
    -2.506252852        0.1021695920       -0.6876377118                
     2761.815947         9865.539538         2435.511691                
Si             906                                                      
    -14.46847052        -23.28875023         7.519330830                
    -1.135338252         7.344618397        0.9155673261E-01            
     6847.396121         13089.94086        -455.0173068                
Si             907                                                      
    -21.85969797        -23.50173223         7.434775368                
    -1.703179142        -1.937582565         3.070874314                
    -919.7913938         5448.619684        -11776.11660                
Si             908                                                      
    -14.50591088        -23.25769851         4.484353011                
   -0.2564828865        0.3244912280        -1.617541687                
     56.57853429         17951.23800        -15681.12149                
Si             909                                                      
    -21.90562204        -19.13157694       -0.3002634376                
     1.400003050        0.7315442685        -3.910835495                
     7261.494797        -2296.346816         17172.74229                
Si             910                                                      
    -14.52954232        -15.98806164       -0.1294482328E-01            
     4.336319358       -0.2983834270         4.073762049                
    -11491.02601        -5269.738522        -8657.396971                
Si             911                                                      
    -22.01252790        -16.08160342       -0.1125785572                
    -2.280721304         4.011954100         1.336602340                
     7326.233286         4334.130771         120.2395627                
Si             912                                                      
    -14.50702455        -19.10601567       -0.3399294559E-01            
    -2.025113331        -3.670437637        -3.229380667                
    -6561.659643         5131.706433        -20754.49241                
Si             913                                                      
    -19.73052281        -23.37453951         9.530707627                
    0.9838409974         1.016765687        -3.804883380                
     5018.503247         13611.06508         12776.97872                
Si             914                                                      
    -16.68600683        -23.26924573         2.327719685                
    -1.283314527       -0.3224459918         3.592640736                
     4265.465686         10084.82575        -5457.272731                
Si             915                                                      
    -16.63777360        -23.29615880         9.562093895                
     3.519161179         4.636013582        -2.395517514                
    -2134.842107         3816.923376         5694.488579                
Si             916                                                      
    -19.72888392        -23.39918034         2.141837139                
   -0.6961265969        -1.708472681        -2.120728064                
     3300.356312         5663.709801         16783.97609                
Si             917                                                      
    -23.97164465        -21.41257618         7.256027384                
    -6.264005493        -2.832034034         3.061807048                
    -7300.299557         18475.95392         10840.31624                
Si             918                                                      
    -22.49737387        -14.89199318         4.729271453                
    -2.625095070         1.283369759        -2.734890364                
    -15435.04488         5535.681016        -12302.33629                
Si             919                                                      
    -23.99749918        -21.33753329         4.254751235                
    -4.425551991       -0.3878672004        -3.511939731                
    -7565.164223        -3053.205068         8316.007744                
Si             920                                                      
    -23.57025055        -14.39636825         7.502404009                
    -2.885120177         1.369469605        -1.619564392                
    -19844.16658        -8261.783035         10612.52934                
Si             921                                                      
    -7.894062365        -21.04716921       -0.1858575812                
     1.477954807         1.349593400         1.602739073                
     2196.606180         16877.65282        -5559.715191                
Si             922                                                      
    -4.801920409        -13.68778231       -0.8166098539E-01            
   -0.2469796062        -1.559373717        0.8031165439                
    -6289.992309         4373.958085        -12946.87196                
Si             923                                                      
    -4.736570116        -21.04721907       -0.2332278110                
     1.867406051        -2.312921455        0.2558293673                
     3614.271660        -2333.027428        -1648.526496                
Si             924                                                      
    -7.864659647        -13.74905044       -0.1607169267                
     5.488297263         1.936722097         2.767370345                
    -7791.111726         5087.784446         11204.49359                
Si             925                                                      
    -12.31794238        -19.03360575         2.071411294                
   -0.7395487999        -1.143830184         1.038342766                
    -7098.408537        -5242.897669        -1604.412895                
Si             926                                                      
    -12.30789498        -16.11180479         9.681306156                
    -4.846196698         2.225012388         4.145348437                
     54.13172486         6210.976803         4648.952476                
Si             927                                                      
    -12.40377845        -15.88327341         2.099617839                
    -3.095694900         7.250740565         2.422550107                
     5162.215282        -6795.875945         3953.682018                
Si             928                                                      
    -12.15022921        -19.29734203         9.667677610                
    0.6597103076E-01    -3.334789175         1.610677983                
    -10721.48185         1412.761885        -144.8438450                
Si             929                                                      
    -9.822225881        -23.27731106         4.211611210                
     1.071394840         2.172004697        0.7804884949                
    -3043.289582         11350.17304         7669.745877                
Si             930                                                      
    -2.719796775        -22.72422967         7.104803317                
   -0.2245621495         1.619967151        -1.576028359                
     2399.688237        -2312.742940        -14134.62758                
Si             931                                                      
    -9.700795840        -23.10577153         7.216704063                
     2.862335414        -2.591282633         2.068033966                
    -6218.224103        -10630.87141         9753.451819                
Si             932                                                      
    -3.254985783        -21.78635378         4.309182310                
   -0.5090569038         3.030596093         1.772997515                
    -5571.363494         7824.808389        -18648.59476                
Si             933                                                      
    -10.07187926        -18.90614531       -0.2725522318E-01            
    0.1633535080        0.6466305695E-01     1.393829254                
    -5301.540712        -1654.221509         4535.167827                
Si             934                                                      
    -2.496427200        -15.74714610       -0.7934593678E-01            
    0.8755303424         2.716056295         3.390507381                
    -10621.82919         5026.092666        -17364.70207                
Si             935                                                      
    -10.17361571        -15.81998151        0.2763391325E-01            
    0.1733451268         1.775336847       -0.8130090110                
     3876.097711        -4981.949983        -27172.60337                
Si             936                                                      
    -2.499954344        -18.90882894       -0.5781918478E-01            
    -2.722250951        -4.957647603         1.243390840                
    -4843.735270         5013.233279        -19886.28126                
Si             937                                                      
    -7.614159677        -23.26390824         9.333746957                
     5.544724316        -1.081970275       -0.8984266947                
    -5585.670489         1041.247121         527.0472114                
Si             938                                                      
    -4.828899735        -23.04364720         2.088199126                
     3.077693626        0.5196016411         2.057953647                
     5191.397647        -14136.13688         10328.78066                
Si             939                                                      
    -4.528383442        -23.16043114         9.460865872                
     3.734789709        -2.279968574       -0.2707417739                
    -10148.14164        -9740.923329         1437.789558                
Si             940                                                      
    -7.854598408        -23.33902200         1.908362559                
    -1.312233626         5.154499080        -1.788558670                
     3947.682730         5370.288964        -11707.68496                
Si             941                                                      
    -12.13602143        -21.26840334         7.389834874                
   -0.7849462390         2.308776145        -7.073527050                
     10700.04236        -119.5035652        -5215.165892                
Si             942                                                      
    -12.41576101        -13.97264721         4.434214448                
     1.876042778        -1.613432682        0.2499599297                
     7720.870195         32085.54694         12223.74101                
Si             943                                                      
    -12.19371023        -21.17927839         4.315447516                
    0.1111465672        0.3978076285E-01    -2.636711690                
     3919.877192        -684.8793015        -4138.916127                
Si             944                                                      
    -12.31954057        -13.93460612         7.482568322                
    0.9105460187         2.306423724         2.822046985                
     2074.810212         2677.643410         3239.772968                
Si             945                                                      
     4.218578937        -20.81219100       -0.2386682911                
     2.558618411        0.9076090477         1.326351883                
     5489.381623         1551.614722         2378.514109                
Si             946                                                      
     7.169666270        -13.41243598       -0.1112557285                
   -0.4990329041E-03    0.8060081707         6.919643247                
    -7017.436878        -18821.07905         3798.251401                
Si             947                                                      
     7.239901873        -20.69293594       -0.9709867721E-01            
     2.697323752        -2.977199729        -1.489477574                
     6134.919166         12044.38706        -4396.306379                
Si             948                                                      
     4.058714721        -13.60400967       -0.5311715400E-01            
     1.388087128         1.737335316        -2.565616648                
     11265.47145         14703.28668        -2120.085608                
Si             949                                                      
   -0.2629627528        -18.77694518         1.946932912                
    -3.537097730         3.588528824        -2.468220953                
     6508.895279        -4530.826545         2406.843465                
Si             950                                                      
   -0.3762787662        -15.87075515         9.499543593                
     4.458094832        -3.817315187        -1.634220367                
    -14971.25272         12859.29880         5444.531179                
Si             951                                                      
   -0.3338956951        -15.74075186         1.991923885                
    -2.611834566        -2.842403771         2.718272015                
     11508.82959         17482.34431        -4974.470608                
Si             952                                                      
   -0.3233465240        -18.89247289         9.468151998                
   -0.3739403716       -0.7462752154        -2.336519145                
    -4247.762488         4793.374444         13618.69792                
Si             953                                                      
     1.840780186        -22.98410887         3.997359366                
   -0.4160735995        -2.447059057       -0.7383249869                
    -5397.882752         6013.980016         8030.204656                
Si             954                                                      
     9.525994152        -23.04224168         7.189147648                
    -1.567823822        -2.128985448        -4.416063150                
    -4668.983371        -11481.55496         14108.87691                
Si             955                                                      
     1.962743698        -23.00663741         7.127404840                
    -2.327793439        0.6476679714        0.3815583272                
    -2211.219386         1681.139783        -12078.44917                
Si             956                                                      
     9.498198179        -22.90184916         4.206812306                
   -0.6699918615        -2.650651033        -5.583046750                
    -2158.025002         4466.842631        -15916.22023                
Si             957                                                      
     1.912133337        -18.83453788       -0.1890536783                
     4.137859631        0.8691485816        -4.620643666                
     10992.02959         13448.01261         493.9717579                
Si             958                                                      
     9.481093118        -15.50682581       -0.2828253253                
     2.011098984        -1.679931183        -4.997219133                
    -13803.80491         5086.846022         4212.612974                
Si             959                                                      
     1.905581556        -15.69595096       -0.6889273057E-01            
    -1.419805968        -3.626405186        -3.929402335                
     7431.416977        -5076.379273        -1701.242708                
Si             960                                                      
     9.542527644        -18.62258581       -0.2091263520                
     2.712904147        0.7156794580E-01    -2.426069558                
    -14610.17372        -4115.402515        -18830.54918                
Si             961                                                      
     4.193401438        -22.92385332         9.145040911                
    0.4267861785        -2.057109145        -3.802027369                
     16414.92791         3486.109686         28006.85659                
Si             962                                                      
     7.117186312        -21.55156727         2.809134752                
    0.5069473678        -1.325955835       -0.1607724852                
    -18809.56722        -1995.022713         9604.203865                
Si             963                                                      
     7.248737888        -22.89616686         9.128167500                
     5.560398108       -0.2936600394        -1.150265882                
    -10574.89655         2109.316517         3231.534530                
Si             964                                                      
     4.263821737        -22.65956503         2.270058701                
    0.4311237901        -2.637866764         2.136124159                
     21328.08087         10417.91716         322.0471976                
Si             965                                                      
   -0.2749159416        -20.90106650         7.217944426                
    -1.212701541         2.816694997        -3.031193065                
     9504.168306        -9790.218566        -11571.50124                
Si             966                                                      
   -0.3614675780        -13.65876439         4.173111115                
     1.051586448        -3.412650329       -0.1821397010E-01            
    -5997.108395        -2363.998153         13803.30995                
Si             967                                                      
   -0.4055558327        -20.93073025         4.054141760                
    -1.571373596        -2.841256912        -1.946058271                
     15990.56893         10099.84110         14132.85005                
Si             968                                                      
   -0.3547402314        -13.70539884         7.379175663                
    -1.043727590         1.138592707        -2.888790872                
     2752.809419         18984.86209        -19622.01371                
Si             969                                                      
     16.06856052        -20.78072565       -0.1368890571                
    -4.649111172        -1.572959110       -0.6878573302                
    -13310.96315         5279.620152        -4877.933164                
Si             970                                                      
     19.02963607        -13.16709746       -0.1279666347                
    -4.574174708         1.446177254        0.6380866225                
     13357.88868         1561.359551        -7210.975237                
Si             971                                                      
     19.07328042        -20.69767566       -0.7620406953E-02            
     1.686788817         1.869278290        0.5503826704E-01            
     3345.774580        -13555.55407         14408.31564                
Si             972                                                      
     15.90155460        -13.29924689       -0.2678641399                
    0.5002080932        0.7235620108         1.361757958                
     16077.59596        -4936.305658         7933.486008                
Si             973                                                      
     11.54475974        -18.69769660         1.998865190                
    -1.462960158        -3.840422130         7.556158075                
     1993.806116         10270.11306         6281.327724                
Si             974                                                      
     11.51547558        -15.72017043         9.572919183                
     3.767180054        -7.414978192         2.575546886                
    -5373.979247         8178.914573        -2365.727513                
Si             975                                                      
     11.41959385        -15.63149954         2.086804285                
   -0.2788602645       -0.2899727719        -1.474759976                
     3280.119799         4002.670848        -16529.13907                
Si             976                                                      
     11.50767840        -18.82204499         9.600175806                
   -0.5254152830        -2.734804634       -0.3436401819                
    -3248.740945         4937.691438        -6071.469301                
Si             977                                                      
     14.73556773        -21.33344120         4.410598435                
    -1.886305130       -0.9776795288        -3.846418780                
     13287.13617        -9241.683021         9934.408801                
Si             978                                                      
     21.08518789        -22.87902138         7.464155207                
    -3.280707264         2.381872765         4.131472104                
    -949.2158423         6888.061984        -4591.602915                
Si             979                                                      
     14.23467414        -22.64762770         7.208889312                
    -3.651313852         5.730294697        -6.019588335                
    -1278.263947         7389.086212        -6661.157465                
Si             980                                                      
     20.74756167        -22.90048861         4.458725296                
     6.329064216         1.227365185       -0.4051593571E-01            
     272.1033593        -982.5096027        -11526.69689                
Si             981                                                      
     13.86299113        -18.57776338       -0.1222025528                
    -1.474344646         3.639229548        -2.217875110                
    -1865.010615         3605.459902         9951.846677                
Si             982                                                      
     21.20197591        -15.37916249       -0.1364173779                
    -4.025801930         1.518539068         1.496787193                
     8118.391050        -5832.260919        -6371.953009                
Si             983                                                      
     13.85761774        -15.54339220       -0.1260963145                
     2.452429916       -0.5584379939        -1.682125845                
    -3663.581564         2675.035331         2595.696457                
Si             984                                                      
     21.15110172        -18.47976194       -0.2659803106                
    -1.957653724        0.2246276483        -5.927568477                
    -4059.738179        -3872.900699         6635.445199                
Si             985                                                      
     15.96991745        -23.14805055         9.637601415                
     2.287799287         5.397483597        -1.870903808                
    -2786.867235         3361.397646         8709.604545                
Si             986                                                      
     18.93341084        -23.06908671         2.087621479                
    -3.787492045         2.760965400         1.138579110                
     2068.251250        -5269.645747        -4890.940074                
Si             987                                                      
     19.03821865        -23.13845796         9.679165745                
   -0.7450672526         5.275461605        -4.464577914                
    -6405.491160         7901.126746         9042.668651                
Si             988                                                      
     15.89472701        -22.83505094         2.049181592                
   -0.6381187613         3.946529543        -4.583415666                
     8718.306812         4992.459157         2282.047457                
Si             989                                                      
     11.69665166        -20.92139271         7.336292666                
     1.925928933        -4.145033646        0.8525850995                
     3128.756779         1652.815906         12041.60662                
Si             990                                                      
     11.50906002        -13.51715094         4.205250309                
    -2.862806744        0.5842268685        -2.340726288                
    -13074.66204         11996.79202         1577.251375                
Si             991                                                      
     11.82452520        -20.80151921         4.238228625                
     3.430322776         5.000857055        0.4112985374                
    -14555.35909         4876.876731         3457.910851                
Si             992                                                      
     11.63749341        -13.56203595         7.272812775                
    -1.465082188        -1.421176534        -3.268572323                
    -11827.96261         4831.145299         7728.502821                
Si             993                                                      
     23.19849660        -18.48749444         2.107769835                
     2.840599052         6.258261507        -4.537258613                
     7174.410344         3531.372358        -20231.85548                
Si             994                                                      
     23.03113850        -15.45361239         9.467671044                
    -1.533155595         8.734097999        0.6009737424                
    -7615.924662         15538.18118         13481.41470                
Si             995                                                      
     23.27696502        -15.38977339         2.229090060                
     4.488978195        0.8128987668        -2.626533768                
    -2205.170026        -15365.25301        -15056.28789                
Si             996                                                      
     23.07984770        -18.46622864         9.214490618                
    -5.449996049         7.273080459         1.507797174                
     1960.167814         2929.927978         11638.04799                
Si             997                                                      
     23.18874858        -20.66053500         7.151110632                
    -1.918668235         3.678641285       -0.8905673535                
    -6151.948784         5550.165545         8778.906444                
Si             998                                                      
     21.79790554        -14.09131238         4.420765998                
    -7.729096189        -4.113097123         4.959419861                
    -3033.375904         7757.726789         379.2476042                
Si             999                                                      
     22.73164916        -20.63244171         4.185374473                
     0.000000000         0.000000000         0.000000000                
     0.000000000         0.000000000         0.000000000                
Si            1000                                                      
     22.73164916        -13.46556821         7.179313608                
     0.000000000         0.000000000         0.000000000                
     0.000000000         0.000000000         0.000000000                
Si            1001                                                      
    -19.76013980        -9.480984473       -0.5577325606E-01            
    0.1448210603        -1.444550854        -1.600355684                
     6281.308193        -3562.773732         537.7114048                
Si            1002                                                      
    -16.79640115        -1.981544571        0.4181790623E-01            
    0.6860976765E-01    -3.974343711         1.411739448                
     7023.969339        -1012.711330         1910.649553                
Si            1003                                                      
    -16.61342466        -9.518202866       -0.7096637530E-01            
   -0.9021724760       -0.6800761846        -5.933854697                
    -503.8161520         5047.592989         4766.042012                
Si            1004                                                      
    -19.82801396        -2.024094891        0.1105256730                
    0.6457545639        0.1768625086         2.596728555                
    -13271.87144         2472.602306         3287.721103                
Si            1005                                                      
    -23.47731613        -7.350687095         2.838460730                
    0.3834947344         1.952926589        -1.082520619                
    -2288.153981         3254.148967         13212.89715                
Si            1006                                                      
    -23.99070155        -4.239085040         9.476673034                
   -0.6215496306        -4.802022748       -0.2804489015                
    -6949.629135        -11987.02420        -6566.666665                
Si            1007                                                      
    -22.58458835        -4.515197522         3.377594038                
    -4.305873586        -5.264324789         4.455792898                
    -2909.251513         22750.15774        -6411.571691                
Si            1008                                                      
    -24.00033996        -7.277922085         9.348292384                
     1.058742465         1.104758936       -0.6902174761E-01            
    -478.8146614         3051.028443         2939.456910                
Si            1009                                                      
    -21.90427742        -11.94526682         4.446717311                
    -2.915887735        -1.669531496         1.933787931                
     478.9380789        -4335.749290        -17900.97073                
Si            1010                                                      
    -14.53855861        -11.79361501         7.629592370                
    -4.202531183        -3.928162653         2.002734164                
    -1979.144759         8266.376374        -11721.47931                
Si            1011                                                      
    -21.94987875        -11.82571077         7.557205559                
    -1.576446400        0.1280493603E-01    0.3074836669                
     10619.85287        -2987.032105         5993.665702                
Si            1012                                                      
    -14.57100908        -11.73170395         4.421098608                
    -3.637777888        -5.004199069         4.884228770                
     136.2746203        -4123.349251        -5432.306801                
Si            1013                                                      
    -21.89587581        -7.376577752        0.1988370121                
     1.983480844         7.199731717        -4.908574044                
    -2072.045466         8387.682519         9733.508307                
Si            1014                                                      
    -14.53516779        -4.059551885        0.1194105421                
    0.1398562090        -1.390240819         1.434495234                
     16074.46042        -28653.14044        -7672.089163                
Si            1015                                                      
    -21.91905374        -4.254154172        0.3931745477                
    0.8517520359         3.666670709        -2.508134878                
    -19027.05576        -2799.990567        -4700.306006                
Si            1016                                                      
    -14.52471603        -7.275343974        0.4489401164E-01            
    -3.346472607        -3.164222745        -1.645299652                
    -1581.488135         7784.403057        -10968.99905                
Si            1017                                                      
    -19.78601879        -11.81422660         9.760243656                
   -0.4890624626         2.626626240        0.2662586362                
     4917.680111         2942.016337         8685.137864                
Si            1018                                                      
    -16.76458846        -11.68313734         2.184034371                
    0.5410633461         4.401542225        -3.373554683                
     7035.889106        -6923.744514         1637.564905                
Si            1019                                                      
    -16.67664160        -11.76025593         9.798699484                
    0.9698695463E-01   -0.2909402047        -3.326616523                
    -7981.738901        -2053.129478        -1132.120612                
Si            1020                                                      
    -19.84030785        -11.72109003         2.149829991                
    -2.174117596         2.608585066        -2.358886401                
    -6460.019847         7357.124928        -4923.180023                
Si            1021                                                      
    -24.04542336        -9.620942409         7.537220156                
   -0.5441064153       -0.2781975181E-01     1.106447875                
    -10658.14880        -9807.645627        -10957.22794                
Si            1022                                                      
    -24.07787472        -2.153046104         4.501329655                
     1.486341878         2.188582881        -2.322904724                
     5255.543297         10635.96447        -5083.442710                
Si            1023                                                      
    -24.05420423        -9.826414117         4.510152955                
    -2.189920419         5.189968314         1.514345609                
    -9283.254047         7634.837301         6440.761358                
Si            1024                                                      
    -24.18059549        -1.923157494         7.531249916                
    0.6911287961        -1.105047304        0.8849125038                
     5430.661130        -4995.506443         3762.259109                
Si            1025                                                      
    -7.918060347        -9.362503915        0.6143173542E-01            
   -0.2066817403         1.282401616         3.650759873                
    -6101.764512        -1449.366579         6635.094936                
Si            1026                                                      
    -4.952041390        -1.866319962        0.1809584413                
    -3.431562088        -1.552644863         1.810101716                
     1455.046734         5021.175349        -12204.51101                
Si            1027                                                      
    -4.815226043        -9.290195642        0.9265452286E-01            
   -0.7139896352         1.640644541         5.726923452                
     8356.914279        -6880.669869         2673.882777                
Si            1028                                                      
    -8.142529054        -1.857399240        0.3222388710E-01            
   -0.1420037966E-01     2.408360019        0.4581361804                
     19504.31567         3219.744545         6285.263879                
Si            1029                                                      
    -12.30560674        -7.356730115         2.162244028                
    0.8356477667        -3.238103476        -1.814324269                
     4709.803786         9862.591878         8987.362072                
Si            1030                                                      
    -12.34514615        -4.366907445         9.660548619                
    -2.189611953        -1.301606663        0.2416066672                
    -4074.676796         14148.55616        -4976.851613                
Si            1031                                                      
    -12.38673752        -4.224115696         2.277727518                
    -2.252018235         2.739398614        0.4495941092                
     9824.729771         1600.351945        -484.8551409                
Si            1032                                                      
    -12.42516983        -7.425719881         9.647112865                
    0.4970086292         3.428816831        -3.917309613                
    -4274.372362         4156.985089        -2602.104358                
Si            1033                                                      
    -10.13695805        -11.68795658         4.347535497                
    -1.757059915        -4.543615470       -0.6213244168                
    -17908.54945        -2135.516630         6815.489003                
Si            1034                                                      
    -2.641763419        -11.55927091         7.414875678                
     6.397524779        0.8770328742        -2.805949703                
    -1792.300898        -6070.730590        -16324.39511                
Si            1035                                                      
    -10.14569936        -11.61583822         7.428683153                
     5.681193259        -1.085847888         1.991793220                
     12468.63070        -17675.53493         10429.85839                
Si            1036                                                      
    -2.657716570        -11.59019569         4.310805025                
    -2.072785500        -3.265992975        -2.719541968                
     6636.150897         9648.541379         9241.792087                
Si            1037                                                      
    -10.08071036        -7.226651622        0.8945692461E-01            
    -5.276182546       -0.6921476434         1.600044134                
    -12453.97922         8108.825805        -5614.575854                
Si            1038                                                      
    -2.734409580        -4.043600193        0.8294467934E-01            
     1.227868380         4.423750650        0.7862877495                
    -7990.973242         4113.339493         8985.850518                
Si            1039                                                      
    -10.16894282        -4.138823942        0.1357687949                
    -2.346020471         6.376956956        -2.368870682                
     6167.604290         4326.568076        -9043.624552                
Si            1040                                                      
    -2.623653350        -7.093375937        0.5454760525E-01            
   -0.1524022293         4.179869776         1.199505505                
     1440.385805        -2322.624455         5567.136475                
Si            1041                                                      
    -7.918795537        -11.72610767         9.611524764                
   -0.5180305488       -0.4300144805         1.484200611                
     6419.198470        -9580.750660        -4.013769465                
Si            1042                                                      
    -4.836008922        -11.55317714         2.232694309                
    -1.177557285        -3.669589610        -3.997273558                
    -9285.291012        -8511.945081        -7558.378043                
Si            1043                                                      
    -4.842860591        -11.63955480         9.553430498                
    0.1847796696        -2.077597281        -2.108363115                
     2502.708510        -4609.667189         1087.128006                
Si            1044                                                      
    -7.900820751        -11.65271809         2.179692213                
     3.145501493        0.8278668028         1.209761516                
    -23098.52471        -442.0398908        -7115.421169                
Si            1045                                                      
    -12.35908919        -9.624668861         7.512368486                
   -0.5799944204        -5.768094198        -3.716032177                
    -11104.79002         9865.810790        -2825.589882                
Si            1046                                                      
    -12.24909672        -2.069829333         4.464622550                
    0.5909708866        -2.269865304        -1.443465516                
    -2948.205265         3688.226287         3176.242522                
Si            1047                                                      
    -12.32970496        -9.550457879         4.348647465                
   -0.3761628987        -2.789358610         4.800389460                
    -7567.602348        -5603.162849        -4451.493653                
Si            1048                                                      
    -12.31869050        -2.088338588         7.596394372                
    0.7119849640         2.996084782         3.685911363                
    -797.8212421         6683.010342        -9072.406319                
Si            1049                                                      
     4.001991593        -9.198256053        0.4997030001E-01            
     2.902924290         1.982402535         2.395463903                
    -5315.005035         4855.015937        -2959.681116                
Si            1050                                                      
     6.935839626        -1.696737268       -0.8672328212E-02            
     2.846865519         2.511193845        -4.668222519                
     766.2286287        -5247.381753         4796.766221                
Si            1051                                                      
     7.077585979        -9.015244553        0.4454612136E-01            
    -1.049960434         1.995872591         1.725126767                
     5691.559799        -22915.04109        -5592.231068                
Si            1052                                                      
     3.862489717        -1.730057450       -0.8310772397E-01            
     2.937326348        -1.629711467       -0.9363069138                
     982.1921683         12279.05259         10491.55624                
Si            1053                                                      
   -0.3164033118        -7.077978994         2.275254698                
     2.152571577       -0.6841383148        -4.279627278                
    -9010.764379         4120.098014        -13890.75713                
Si            1054                                                      
   -0.4386070102        -4.180972926         9.427434685                
     3.096872879         1.183610802         4.440867792                
    -9906.995246         12224.35341         9121.243660                
Si            1055                                                      
   -0.4669180766        -4.005123296         2.143087684                
   -0.1475161513        -3.727458391        -1.601840318                
    -2255.575379        -5126.205927         20935.48340                
Si            1056                                                      
   -0.3974115960        -7.230787471         9.509845620                
    -1.450448565        -1.364224286         2.671791936                
     449.4630853        -1603.817136         1890.525148                
Si            1057                                                      
     1.755419650        -11.51297728         4.202611117                
   -0.4376697619         2.530733450        -4.320743489                
    -12248.73943         5048.289659         5215.481139                
Si            1058                                                      
     9.408037745        -11.36318631         7.370034453                
     2.417494084         1.554698451       -0.5999453372                
    -3694.784105        -18884.65461        -10237.61422                
Si            1059                                                      
     1.823051281        -11.47175748         7.295372854                
   -0.3935076935       -0.8367976886         1.872673822                
    -16813.56035        -11255.27844         8861.860650                
Si            1060                                                      
     9.278647918        -11.34345138         4.213751567                
    -2.160781917        -3.257570326        -2.497379312                
     8459.254653        -1401.622136         7415.542501                
Si            1061                                                      
     1.777867189        -7.017853683       -0.5107626769E-01            
    -3.427854031        -5.525605990        -1.038701105                
     7879.154360        -5490.046678         17539.84090                
Si            1062                                                      
     9.212866474        -3.833274040       -0.7198848311E-02            
    -1.652263342        -4.125324367        -1.768182117                
    -4866.706162         1623.804286         6248.514008                
Si            1063                                                      
     1.712437371        -3.884531459       -0.8380672829E-02            
    0.9776942703         1.611538847       -0.8416538355                
    -9802.272409        -14468.79011        -10361.49999                
Si            1064                                                      
     9.240344882        -6.890915621       -0.3187074347E-01            
     2.247172785         1.671356431        -3.853048106                
     4216.778969        -3530.805907         5140.265450                
Si            1065                                                      
     3.992210058        -11.37129013         9.406993776                
    -2.364323257         1.519782083       -0.9955786344                
     9916.377176        -12035.27715         6736.158548                
Si            1066                                                      
     7.082217692        -11.37084397         2.124893112                
   -0.5779848360         1.526398154        0.7270195220                
    -1611.064924         16565.94183         6369.183619                
Si            1067                                                      
     7.142757139        -11.49603182         9.390893989                
    -3.270017304        -4.404030168         1.592222652                
    -6993.931828        -5946.012664        -7805.311535                
Si            1068                                                      
     3.940923822        -11.45137077         2.141694356                
     3.888306272        -5.216665018        -4.968576939                
     10875.67488         13753.80583        -2811.424739                
Si            1069                                                      
   -0.4576720123        -9.470255477         7.367284301                
    -3.035911250        -1.037738409        0.5186327359                
    -9920.888675         1130.413905         843.8630579                
Si            1070                                                      
   -0.5113341751        -1.844173302         4.356306317                
     3.880205234         2.651235459        0.9148706994                
    -13888.38482         5703.612459        -17277.81076                
Si            1071                                                      
   -0.4790081264        -9.467097962         4.251066248                
    -1.588581682        -4.764655568        -4.853282396                
    -17056.72394         31268.63518         5919.546498                
Si            1072                                                      
   -0.5356826090        -1.884244443         7.345718215                
    0.8227900723         1.297165109        -2.335106670                
    -11001.16397        -9789.227659         25337.67882                
Si            1073                                                      
     15.76886936        -9.030585933       -0.1720051693                
     3.264808933        0.2635640478         5.970418966                
     5539.816291        -2394.514939         6875.627742                
Si            1074                                                      
     18.72297294        -1.479840235        0.4694743358E-01            
   -0.8578330478        -2.713177104        -3.181987730                
     4345.064139        -4186.808082         5848.251630                
Si            1075                                                      
     18.80425924        -8.888797836       -0.1244156167                
    0.4501235432         1.996071926        -2.403834054                
     11784.46633         9033.442987        -17811.04454                
Si            1076                                                      
     15.67835371        -1.482829181       -0.4758999617E-01            
   -0.9371267215        -3.914632689        0.9847720524                
    -5318.671425        -11457.74423         4297.868200                
Si            1077                                                      
     11.41212609        -6.803899126         2.178133882                
     4.948440403        0.5062224377       -0.6626501232                
     8771.135599        -15449.64401         14472.90798                
Si            1078                                                      
     11.59162418        -3.905689129         9.514802967                
   -0.1580085592         6.158457144        -3.173194754                
    -275.4946033        -6355.908840         3842.918524                
Si            1079                                                      
     11.43950381        -3.775491932         2.226583123                
    -3.697057878         3.316530725        -5.653782387                
    -19895.37095        -9511.094205        -338.5550520                
Si            1080                                                      
     11.69063109        -6.983230893         9.442285109                
    -3.547084561        -1.788918803         4.726397275                
    -3270.672978        -5600.058288         10981.08627                
Si            1081                                                      
     13.65481336        -11.32538076         4.171490533                
    0.7134823613       -0.8861304234        0.4273671850                
    -11725.78884         6378.235971         8254.416873                
Si            1082                                                      
     20.92173574        -11.12210521         7.334958186                
    -2.620724002        0.8151526845         2.112644053                
     21077.34100         1141.941407        -9021.571827                
Si            1083                                                      
     13.72675989        -11.42065395         7.284212436                
    -1.331562820         4.373259085         3.123199337                
     4451.173429         12388.39282        -727.6983959                
Si            1084                                                      
     20.81186189        -11.20307726         4.329718196                
   -0.3143058953       -0.2621924348        0.8742478881                
     15249.06056        -4363.488944         125.7957505                
Si            1085                                                      
     13.64443679        -6.847132119        0.4879791575E-01            
    -3.213894079        -4.640329049         1.422686714                
    -8137.664301        -1569.707518        -4157.354188                
Si            1086                                                      
     20.95657947        -3.566525575       -0.9712906329E-01            
     4.763542715        0.5235564162         3.938146559                
     3897.519907        -3491.928789        -12895.13444                
Si            1087                                                      
     13.56279749        -3.744189495       -0.2800414291E-02            
    -5.093062734        -3.263330962        0.5945039881                
     10197.30239        -5312.689387         1112.110804                
Si            1088                                                      
     20.91051938        -6.657493236       -0.3982311460                
    -1.338350962        0.9222610804E-01     1.332580463                
     17004.57889         11724.85635         6835.466574                
Si            1089                                                      
     15.84320604        -11.52423786         9.562922549                
     2.534031684         1.176019065         4.790286792                
     10829.53405         18906.60217        -13536.00405                
Si            1090                                                      
     18.83814723        -11.06988171         2.002785467                
     1.230946532        -3.656396587       -0.5806337275                
     5035.820797         14137.06543         19065.68012                
Si            1091                                                      
     19.00477133        -11.49396362         9.602381139                
    -2.993161915        -6.014046490         4.792516007                
    -6664.995987         5071.958073         11886.62183                
Si            1092                                                      
     15.78880722        -11.28803838         1.961441892                
    0.8272673027        -3.112066530         4.348262959                
    -7431.046664         12712.17382         17284.86423                
Si            1093                                                      
     11.47701527        -9.213764908         7.390881380                
    -1.017947200        0.2120582264         3.330479264                
     4719.357510        -14817.37998        -11837.81732                
Si            1094                                                      
     11.42259088        -1.667399844         4.378729684                
     3.722529809        0.5559900930        -3.629725482                
     668.9211632         10886.38305         14093.17540                
Si            1095                                                      
     11.45010801        -9.153469305         4.184772996                
    -1.675455817         3.402250755       -0.4308961322                
    -10653.68812         2308.913666         16261.73953                
Si            1096                                                      
     11.41792003        -1.630685356         7.433389286                
     2.545629075         2.908415101        -1.910175902                
     7117.456524        -467.2375138        -6016.518781                
Si            1097                                                      
     22.86809846        -6.858154173         2.013626374                
     6.012769082        -5.007604898        -3.642976456                
     1832.584973         16049.06590        -1908.107880                
Si            1098                                                      
     23.28418576        -3.788732842         9.699160361                
     2.121849501        -2.972648120         6.757064626                
    -16059.00586        -11336.62217        -4893.339539                
Si            1099                                                      
     22.91627480        -3.828562020         2.164563997                
    0.3171811178        -2.198801456       -0.9350569718                
    -10824.27586        -7888.819347         6015.912151                
Si            1100                                                      
     22.82121512        -6.853680675         9.338782013                
     4.530433218        0.5464864866       -0.2975885294                
     24145.44494         5213.528905        -21322.38590                
Si            1101                                                      
     21.33446506        -8.143753668         7.013613310                
     1.955638597       -0.8895038016E-01   -0.6863884206                
     9778.418307         85.52825897         10587.01006                
Si            1102                                                      
     22.83180983        -1.730417803         4.359854413                
    0.8628998765        0.5342898484         4.908161468                
    -3409.784398        -8201.585585         4035.823265                
Si            1103                                                      
     22.63290803        -8.705079019         4.422993799                
     3.141207713       -0.7969563781         1.004758070                
     7214.107865        -2096.494118        -13977.56371                
Si            1104                                                      
     22.02180120        -2.296603471         7.308279091                
     3.279246226         1.029992871         3.865738262                
     1996.232940        -5994.178644        -4919.816259                
Si            1105                                                      
    -19.76611717         2.299280364        0.1948023929                
     1.065245471         3.200472381         2.484751780                
    -15789.76585         10088.23288        -15141.94151                
Si            1106                                                      
    -16.85113484         9.898955890        0.3157294002                
    -5.560788456        -1.059769195        -3.719039421                
    -3366.448115        -5178.019958        -14007.77936                
Si            1107                                                      
    -16.73710434         2.373567200        0.2512078600                
    -3.199490012         2.886899717         1.513136678                
     19735.90970         1748.734741        -16644.34597                
Si            1108                                                      
    -20.00457854         9.973948903        0.2673191560                
   -0.8507691458        -1.815856111        -1.535028212                
     3990.035316        -14011.79252        -14992.91581                
Si            1109                                                      
    -23.78981116         4.610805750         2.634478134                
    -1.707411653        0.8860404964         3.324732897                
     439.4109107         12320.60811        -1899.960188                
Si            1110                                                      
    -24.10773593         7.620781759         9.858795918                
   -0.8533077794         1.963013243         3.289388950                
    -1454.156688         6345.544520        -6302.150154                
Si            1111                                                      
    -22.53590653         7.281888291         3.464163211                
    -1.321201333        -7.456336217        -4.889677705                
    -374.0372806        -10269.02601        -18061.22700                
Si            1112                                                      
    -24.00858420         4.586742668         9.637675417                
   -0.4325398241         3.399392980         7.720757619                
    -8481.198383         2114.892465        -7867.170011                
Si            1113                                                      
    -22.00582263        0.1004478041         4.484210290                
     3.310137894         2.344218586        -5.239934036                
     6371.722871         4731.646402         8311.907873                
Si            1114                                                      
    -14.44701010        0.8773403427E-01     7.667758486                
   -0.2005519743         1.511748248         5.744499148                
    -13327.65303         693.8395851         2695.951472                
Si            1115                                                      
    -21.95858932        0.1760266797         7.605333479                
    0.3037531392        0.2273190795         4.595186853                
    -17874.44208         6732.770554        -2321.514739                
Si            1116                                                      
    -14.51835502        0.6738888016E-01     4.546345180                
    -2.959187757        -2.283641004       -0.3324460122E-01            
     1856.086332         2229.998225        -4642.718889                
Si            1117                                                      
    -21.93157799         4.592207471        0.1609115161                
    -5.946207012         1.194465206        0.9164299018                
     7725.878539        -15318.37801         4537.787261                
Si            1118                                                      
    -14.68221379         7.679703772        0.2230783118                
    -1.993240766        -2.032819458         6.881665558                
    -9934.957891        -744.0596320         3794.015740                
Si            1119                                                      
    -22.06264199         7.684826874        0.3957078008                
    -3.013259809         1.603466882        -1.900836152                
    -3101.007719        -10971.03862        -7068.185766                
Si            1120                                                      
    -14.66998989         4.635675522        0.1214889492                
     5.651862084         1.130026150         3.555690837                
     16720.19566         3268.906898         7112.827021                
Si            1121                                                      
    -19.81791671        0.5842218658E-01     9.773148049                
   -0.4730049266        -1.279919125       -0.8523537417                
    -2594.910665        -25880.11080        -19466.25824                
Si            1122                                                      
    -16.76599111        0.8842279732E-01     2.380098882                
    0.5238057891E-01    -3.417563893         1.524937456                
     5139.668753         443.1434282        -13931.88070                
Si            1123                                                      
    -16.74977935        0.4806113344E-01     9.728581450                
    -2.600453846        -1.135594119       -0.8802411239                
     2433.311953         8057.175082        -3204.204647                
Si            1124                                                      
    -19.84455339        0.1350157905         2.297125797                
     1.419522460        -2.928313206        -2.728034634                
    -6100.482874        -30758.72236         16813.71250                
Si            1125                                                      
    -23.12512415         2.961200466         7.218649330                
    -3.015617670         1.469132080        -3.523545841                
    -17214.39452         17109.37798         5126.620659                
Si            1126                                                      
    -24.03704188         9.552299262         4.749930805                
     3.621501361         1.352090732         4.605352190                
    -4967.206379         4559.322284         1355.986345                
Si            1127                                                      
    -24.08337350         2.298750535         4.498475566                
   -0.9359918987         4.890055188        -2.395495338                
    -10254.03582         496.8510525         1582.680143                
Si            1128                                                      
    -24.13864446         9.700162920         7.766236015                
     2.307608039        -1.354406647       -0.9430683028                
     1675.890636         5332.373314         9690.771779                
Si            1129                                                      
    -8.126129978         2.519256465        0.2182024857                
   -0.1732466020         3.254481483        -1.717978281                
    -1755.259312         653.2597643        -11001.29934                
Si            1130                                                      
    -5.147564597         9.856129752        0.2744254354                
     2.592716631         1.043232780        -3.671864595                
     9124.876066         24560.80114        -7426.906893                
Si            1131                                                      
    -5.045007453         2.479092818        0.1988323037                
   -0.2094009179E-02    -2.382043052         3.473234969                
     17736.03867         3875.004777        -18578.22712                
Si            1132                                                      
    -8.172960266         9.941307990        0.4135786905                
     3.969236669        -3.255021432       -0.3001051237                
    -274.0730690        -2270.868988        -21558.95001                
Si            1133                                                      
    -12.49517325         4.477241740         2.374425354                
    -3.366106625         3.070353252        -1.940775555                
    -2272.217248         11078.17891        -3137.034105                
Si            1134                                                      
    -12.49855527         7.597830587         9.836215763                
   -0.2288064202         4.170140226        -4.660318523                
    -2675.988647        -6361.206029         4165.204857                
Si            1135                                                      
    -12.60370100         7.582112822         2.467987360                
    -2.223811713        0.6734298515       -0.6986343045                
     5157.074577         5510.994135        -2510.708895                
Si            1136                                                      
    -12.40584406         4.454489115         9.873024745                
     3.912331458         1.260961794         2.188949851                
    -7550.217255         13462.50938         3630.987450                
Si            1137                                                      
    -10.11601322        0.7779783012E-01     4.605079556                
    0.6224209084E-01    -2.170058341        0.5674165759                
    -11945.62331         3187.503841        -18690.24569                
Si            1138                                                      
    -2.856061423        0.1652045579         7.410628579                
     2.389540338        -3.915604150         3.017375754                
     9701.814584         108.3724377         15441.72443                
Si            1139                                                      
    -10.16776012        0.1536368620         7.650436648                
    0.9625094493       -0.5942945225        0.2407642325                
    -10855.95416         150.0249672        -2374.539921                
Si            1140                                                      
    -2.774991488        0.2944041605         4.379439548                
   -0.7989435929        -6.635751974         1.470069971                
     11775.62366        -3058.762694        -6307.465046                
Si            1141                                                      
    -10.30821267         4.668014417        0.2603025490                
    0.6109292193         2.678253481        -3.051487195                
     158.3093277         2111.118543        -13684.74276                
Si            1142                                                      
    -2.856095763         7.799765339        0.1377905855                
     2.303513206        -1.420206105         1.146064263                
    -9975.294077         2888.895323         12630.61273                
Si            1143                                                      
    -10.36761011         7.748882551        0.3712612008                
     1.212761372       -0.8317960858        -6.238482898                
     7724.617048         4027.036431        -6770.237780                
Si            1144                                                      
    -2.826475593         4.652342697        0.1420113425                
     3.685868284         1.728440142        0.8345095730                
    -8781.713177         1813.332080        -4739.627463                
Si            1145                                                      
    -8.057724874        0.9543694804E-01     9.830556641                
     1.980159929         2.528772854        0.3249493460                
    -529.9962539         13257.01826        -1237.670494                
Si            1146                                                      
    -4.956690444        0.3324859734         2.305063431                
     2.733141850        -2.095509194         2.043036735                
     1998.462873        -7166.188119        -5176.432741                
Si            1147                                                      
    -4.950598267        0.1593477866         9.689237552                
     1.701473031        0.2110707117        0.6798067748                
    -4998.083424         5232.680850         4720.538207                
Si            1148                                                      
    -8.098953630        0.2909716141         2.273957752                
     3.055082120        -5.697832571        -1.813927955                
     10057.80929         5364.426386         9002.028794                
Si            1149                                                      
    -12.27212977         2.328842731         7.671545337                
    -1.482759846       -0.3195844745       -0.1785977411                
    -19227.99151         11114.22317        -2462.166609                
Si            1150                                                      
    -12.61069395         9.817270461         4.590154411                
     1.698487320        0.7246938113         4.150182894                
     10314.36110         15241.16074         2459.620562                
Si            1151                                                      
    -12.40499695         2.315892181         4.496273652                
     1.800694222         3.048463541         7.929816968                
    -2679.119231        -4473.772014         20425.94654                
Si            1152                                                      
    -12.56582816         9.755671514         7.702815897                
    -1.275327697         2.287457017        0.9684377878                
     5483.899544         7726.556766        -14317.40900                
Si            1153                                                      
     3.804528772         2.649779886        0.4679486124E-01            
    -2.658083137        -3.569768710        0.2077688389                
    -6127.637464        -1817.746334         11866.13390                
Si            1154                                                      
     6.730998058         10.14881872        0.1642925002                
    -1.794415132        0.3665673697        -1.245926099                
    -1106.230401         10249.39458        -11258.71761                
Si            1155                                                      
     6.951508445         2.623321646        0.7360158046E-01            
    -4.734658545         2.513685557         2.146774300                
    -9723.921234         9509.349996         1905.734150                
Si            1156                                                      
     3.576210001         10.04399995        0.1402675241                
    -6.480755792       -0.1192930311       -0.9036795552                
    -998.5691273         6822.219443         4699.970586                
Si            1157                                                      
   -0.6464100512         4.717209230         2.338537517                
   -0.6253504184         1.131233362        -3.084642978                
    -410.9834183        -3911.372760        -13372.21078                
Si            1158                                                      
   -0.7162836578         7.635773762         9.665777691                
    -1.506168698        -3.282012171       -0.5859773316                
     2689.420672        -5190.004311        -891.8749902                
Si            1159                                                      
   -0.7415526694         7.762833845         2.386589218                
     7.200060351        -2.107946017         7.609386871                
     3033.420377        -5158.829328        -25011.34265                
Si            1160                                                      
   -0.6801097866         4.591792005         9.587776756                
     5.099120104         3.212202599        -4.744569752                
     4773.657087        -4936.543677         17091.70632                
Si            1161                                                      
     1.585482707        0.3291544626         4.300441123                
     3.903016945        0.2281301076        -2.699606125                
    -3802.801514         13922.85815         6631.353300                
Si            1162                                                      
     9.152814476        0.4494717684         7.413281005                
    -3.134371647        0.5085949213        -1.409435953                
     5310.217965        -1159.747728        -9340.377216                
Si            1163                                                      
     1.543873150        0.3619906875         7.471538845                
    -4.337872644         2.118490034        -1.579374120                
     20587.33285        -18764.44394        -3025.504324                
Si            1164                                                      
     9.136045353        0.4474040412         4.372015608                
     3.692661109         4.924163429         2.296964479                
     2571.378292        -12549.30357        -11634.59431                
Si            1165                                                      
     1.539306456         4.727498378        0.1176200869                
    -2.190272964         1.005647286         1.594729521                
    -2675.551836        -4207.594931         1068.048011                
Si            1166                                                      
     8.938643839         8.031509140       -0.3954281363E-01            
    -5.683081602        0.1021229629E-01     3.448839939                
    -1294.836754         2655.979874        -952.7419863                
Si            1167                                                      
     1.447865344         7.723780226        0.6858304910E-01            
     2.048980441        -2.946324427        -2.201217236                
     4543.461329         21962.25137         10659.63412                
Si            1168                                                      
     8.916586614         4.944354180       -0.3701336038E-01            
    -2.767258769         1.946052898         1.316317853                
     11718.80484         1610.464729         4355.408688                
Si            1169                                                      
     3.898515525        0.2887084634         9.461363132                
    -2.485042682         3.304126848        0.8735881767                
     13202.26710        -16478.59211        -8438.528024                
Si            1170                                                      
     6.944543236        0.4076439967         2.236573169                
     5.397603664        -1.168485069       -0.1826682171                
     4621.974234        -1495.210387        -3725.789707                
Si            1171                                                      
     6.976837709        0.5108481066         9.540012359                
     3.569371200         1.702079509        0.5016974412                
     6711.112211        -15324.02795        -2830.187244                
Si            1172                                                      
     3.861180861        0.4599972236         2.223445860                
   -0.6234877486         1.844608213        -4.074459086                
    -14467.31829         3332.493253        -6926.929357                
Si            1173                                                      
   -0.6661014867         2.407839532         7.466667483                
    -4.894184456       -0.5356460881         2.446346861                
     2354.855734        -161.7490800         4502.255528                
Si            1174                                                      
   -0.7176244421         9.996117322         4.522790845                
    -1.248527561        -5.599756556       -0.9216158896                
    -9206.008148        -17060.83242        -3587.731669                
Si            1175                                                      
   -0.6072496515         2.500992457         4.393549630                
   -0.5698772345         1.086921140       -0.6139809223                
     5908.416061        -2718.300636        -1813.535897                
Si            1176                                                      
   -0.6673060139         9.918102466         7.609307931                
   -0.6426808193        -4.735579148         6.494516365                
    -7842.953897        -6647.014207         20237.27693                
Si            1177                                                      
     15.61238878         2.901336774       -0.4628015625E-01            
     2.577954161       -0.5732689281       -0.5716833181                
     7115.836147        -5544.476473         3361.289035                
Si            1178                                                      
     18.45147759         10.35205549       -0.3073419068E-01            
     1.763616883        -3.861575282        -8.661003242                
    -9030.308780         2993.022685         5339.779726                
Si            1179                                                      
     18.67899247         2.827684277        0.1639938880E-01            
    -4.577509120         3.200227291        -3.576964513                
     2694.562627         16265.52830         8863.960695                
Si            1180                                                      
     15.44781086         10.41847148        0.1251745878E-01            
    0.6891364030       -0.5394001887         3.150466763                
    -13662.79652        -22870.12030         15423.09299                
Si            1181                                                      
     11.14727043         4.968175175         2.121835128                
     1.919857867        0.1385350166         2.512944181                
    -8268.284843        -5184.318203         8680.695567                
Si            1182                                                      
     11.26798698         7.852797988         9.740080168                
     3.739758839        0.3171554567E-01    -5.033242130                
    -4229.506422        -5839.621544         9388.483127                
Si            1183                                                      
     11.03952597         8.064720174         2.149781211                
    -2.304746192         1.633672727        -2.449884746                
     16793.35032        -11992.95344         3946.689808                
Si            1184                                                      
     11.28258016         4.744261327         9.694727490                
     1.994535414       -0.3320724428        -5.736497479                
     8898.950808         1795.349840         1391.474584                
Si            1185                                                      
     13.48339390        0.6882529747         4.349765081                
   -0.2080946115        -2.719890855        -1.234362009                
    -12380.96469        -2095.764887         9165.982991                
Si            1186                                                      
     20.84987769        0.4975019715         7.410281535                
    0.4648252483         4.425855075        -3.148754201                
     8654.317152        -4940.130424         26253.38620                
Si            1187                                                      
     13.54610819        0.7998159445         7.415995847                
   -0.8011224490         3.124111373         4.434138847                
     1877.863960        -18053.21080         429.5654199                
Si            1188                                                      
     20.79148776        0.5554039050         4.437699076                
   -0.8849866355        -2.541427841        -1.163226014                
     2787.691317        -7163.766318        -9718.957788                
Si            1189                                                      
     13.32110038         4.937744630       -0.4548861375E-01            
    0.4730643184         1.098099988         4.167488573                
     8092.500967         15190.98529         10917.54691                
Si            1190                                                      
     20.62599937         8.193844404        0.2971756031                
     5.646333390         4.881861686       -0.6992206761E-01            
    -3492.289859         13205.81683        -496.6769346                
Si            1191                                                      
     13.30640844         8.116577499        0.8797892824E-02            
    -3.787658378        -2.794828906         4.444006111                
     2189.729256        -12111.85845        -9012.122543                
Si            1192                                                      
     20.76951582         5.075723168        0.1254511377                
    -3.789746192         2.802238780        -1.267707094                
     3202.267246         8872.187193         17421.72624                
Si            1193                                                      
     15.66557195        0.6703254356         9.719701139                
   -0.1836491697         1.350669206         3.509310058                
     9635.650689        -1215.929138        -12396.34303                
Si            1194                                                      
     18.68756495        0.7455305171         2.228393934                
    -4.360132419        -2.044022080        0.9730616291                
    -10394.97056        -7107.332024        -10167.98477                
Si            1195                                                      
     18.78999748        0.6762570433         9.701232579                
    -2.312054219         2.690053452         1.466551885                
    -6283.783976         2792.281704        -3289.827785                
Si            1196                                                      
     15.58160226        0.7105939039         2.082973028                
     4.392877765        0.9509942940        -4.907865919                
    -2743.600594        -4791.429202         14340.53953                
Si            1197                                                      
     11.31686961         2.760566286         7.413595990                
   -0.6189936206         2.501010057         5.075351030                
    -29067.89688         908.2891686        -7433.998369                
Si            1198                                                      
     11.16746862         10.05712610         4.499675390                
    -1.709562763        -2.644730957       -0.5907151022                
    -9141.840674         7939.447391        -6838.720472                
Si            1199                                                      
     11.13388765         2.755712737         4.325351901                
    -2.141199446         4.177759624        0.5810159699                
     3573.580692        -1719.390070         8831.849980                
Si            1200                                                      
     11.19536172         9.973635709         7.531513129                
    -5.469790179        0.2442202706        -2.216522883                
    -6421.233690        -1783.593275         9893.079639                
Si            1201                                                      
     22.36835515         5.297304642         2.756667970                
   -0.6713422054        -3.586940837        -2.859784782                
     5629.381101        -11739.63225        -9694.373145                
Si            1202                                                      
     22.49034129         7.797359869         9.402948454                
    -2.339260736        0.4062588934         3.778779074                
     9633.518684         5103.165840        -4568.294284                
Si            1203                                                      
     21.24794057         8.078190532         3.246302097                
    -1.135179915        -3.488720161        -1.505776039                
     6107.358933         205.3908485         698.1070348                
Si            1204                                                      
     21.67790890         4.872699410         8.935109984                
     2.411145691       -0.1001767931        -1.169611372                
     1101.041111         11971.07716        -8254.696310                
Si            1205                                                      
     23.09586288         2.678915864         7.427980946                
     1.755999247       -0.5020096273        -4.842778888                
     8243.898896        -13041.51824         1243.393101                
Si            1206                                                      
     22.80494930         10.37222628         4.562484034                
    0.1424240683        -1.758241883       -0.5301376099                
     2469.546488        -2460.413010         3622.428605                
Si            1207                                                      
     22.94489213         2.798813412         4.422411730                
     7.090863776         2.876343718        -4.884464779                
     10240.96773         12818.62819        -3323.746994                
Si            1208                                                      
     22.65322907         10.28241928         7.631907546                
     1.443207722         3.948529017         3.806346948                
     8803.159809        -14241.27248         1827.772304                
Si            1209                                                      
    -20.02364295         14.23762192        0.4332101994                
    0.9592475174        -2.462590646        0.6040194898                
    -8559.849579         9825.655651        -10954.74366                
Si            1210                                                      
    -17.07745325         21.68397215        0.5787193759                
    0.3157059182         2.897502033       -0.2719489477                
     8133.519624         2265.323952         2861.076899                
Si            1211                                                      
    -16.93563786         14.22219109        0.4443890402                
    0.4167017870         1.974352314        -1.917138917                
    -7294.604226         339.6202724        -14243.38806                
Si            1212                                                      
    -20.17264438         21.85086413        0.5780377842                
     6.445220147        -1.337261193        -2.948932159                
    -7110.469272        -3568.806226        -809.4433161                
Si            1213                                                      
    -24.14901925         16.57418958         2.643698272                
     1.748853770        0.8088351094         5.794328252                
     2605.542941        -19246.96375        -8738.771836                
Si            1214                                                      
    -24.26668662         19.43720902         10.15927735                
     4.301138276        -3.971829767         2.237202531                
     10498.32876         7782.723792        -4014.463358                
Si            1215                                                      
    -24.07303469         19.56179950         2.759655550                
   -0.8657109211        0.9833494043        -2.294336412                
     2698.170708         13487.32150        -7160.276355                
Si            1216                                                      
    -24.29582980         16.40461071         10.13375120                
    -2.489864811         1.391502171        0.4860567565                
    -3300.626298        -2026.771224         8709.054240                
Si            1217                                                      
    -22.21887702         12.02904865         4.645258322                
   -0.6189146803         1.135507101        -3.777287190                
    -2392.074816         7463.228909         1783.399370                
Si            1218                                                      
    -14.76857217         11.93741617         7.742803574                
    -1.488103952         1.654810659         2.818496612                
     8252.027416         631.5783474        -1331.609702                
Si            1219                                                      
    -22.12503322         11.98413857         7.714018375                
     1.577993519         3.123814479         3.469967887                
     2032.212834        -10447.29970         8679.150017                
Si            1220                                                      
    -14.72903528         12.04035276         4.644500121                
    -3.855937742         3.730984363         2.165471928                
    -6681.684096         2153.229676         936.5109594                
Si            1221                                                      
    -22.22647809         16.55835828        0.2644420599                
    -1.276759926        -2.445750259        -4.296705820                
     9339.242463        -20256.26695        -7080.064295                
Si            1222                                                      
    -14.87723361         19.47730762        0.3451001977                
    -1.706735474        -2.117892535         3.205483076                
     4343.939828         11870.23646         17199.25181                
Si            1223                                                      
    -22.17480285         19.59235137        0.3655309508                
     3.589729560        -1.025546842         3.547986777                
    -18598.81669         5737.699548         2379.756270                
Si            1224                                                      
    -14.76445870         16.38775836        0.3768906888                
    -1.235529492        -4.226563512         2.696117523                
    -4589.455021         1641.662360         2774.255580                
Si            1225                                                      
    -20.13925663         11.90511287         10.07283864                
    -1.731333553        -4.608458731         1.550037772                
     1785.969820        -2800.911500        -8518.626084                
Si            1226                                                      
    -16.87828307         11.94264054         2.491656064                
    -3.866209569        -3.368989738        -2.367539953                
    -13274.56294         420.5162469         5244.163028                
Si            1227                                                      
    -16.99629946         11.88903053         9.949236601                
    -1.888714027         4.929989156         1.684519966                
     8320.187973        -2313.124249         2756.743875                
Si            1228                                                      
    -20.01460301         12.00482264         2.551102912                
     1.503899737       -0.6606118835       -0.6964292946                
     7904.245041         104.0765084        -28318.25604                
Si            1229                                                      
    -22.95561428         14.89964289         7.874355614                
   -0.3469242452       -0.1601222726E-01     1.025560983                
     10326.01644        -9655.962140        -22256.40732                
Si            1230                                                      
    -24.45014845         21.74033561         4.917831625                
     2.138226832         1.551944947        -1.390298672                
     720.7303839        -5101.423722        -2368.016639                
Si            1231                                                      
    -23.76038976         14.66804241         4.908192215                
     2.478282844        -1.642420185         7.464574047                
    -1362.804772        -650.0919032         9251.185307                
Si            1232                                                      
    -24.54845644         21.51145934         7.952542965                
    -1.943404461         2.926490805         2.363752762                
     4704.393661         217.2509489         22407.58428                
Si            1233                                                      
    -8.229383708         14.29230233        0.2827756868                
   -0.3559438753        -1.433834695         2.802574180                
     189.9520233         7381.808920         593.7956969                
Si            1234                                                      
    -5.181049327         21.75107782        0.4629249650                
     3.443576295         1.093269645         1.686014885                
    -17515.36846         1912.066107         12506.96825                
Si            1235                                                      
    -5.081784926         14.23555862        0.2692867048                
   -0.8007879129E-01    -2.707750165        -1.014224419                
     5579.848953         12827.85729        -8811.481915                
Si            1236                                                      
    -8.320537326         21.64281720        0.3913202793                
    -1.773525237        0.6813926505        0.2941532533                
     7790.435441         12183.92936         5819.665890                
Si            1237                                                      
    -12.52733487         16.40473703         2.518093905                
   -0.3866090748         1.655807568         1.650442882                
    -7143.391177         2007.392421        -32.58649992                
Si            1238                                                      
    -12.75644274         19.51290334         10.16479926                
     3.231465378         1.480299050         2.169988735                
     1780.370103        -16506.79734         5127.425829                
Si            1239                                                      
    -12.56713327         19.56407416         2.462252628                
    0.8852179107E-01   -0.7062188710         3.334021876                
    -18120.22369        -14850.75501         11944.31354                
Si            1240                                                      
    -12.63496469         16.30001871         10.12023641                
    -1.348407709         3.129338933        -5.816212664                
    -5955.677029         19409.14981         14454.38963                
Si            1241                                                      
    -10.46989906         12.12698559         4.647926865                
    -4.247916940         4.417356469        -2.435039814                
     13356.54611        -11312.29896         1977.619028                
Si            1242                                                      
    -2.855213759         12.06020709         7.817492148                
    -2.216693357        0.5829678224         4.142766345                
    -11224.96918         9657.748514        -22482.43863                
Si            1243                                                      
    -10.37079025         12.05377797         7.701558245                
   -0.3870886484        -1.886697245         4.648533474                
    -14326.16198        -5866.369040         7935.808676                
Si            1244                                                      
    -2.851885616         12.17418961         4.601552838                
    0.8445116504         3.972375557        -1.914479274                
    -9298.591408        -93.87021051        -3259.025671                
Si            1245                                                      
    -10.45654915         16.42398156        0.3438490215                
    -2.879077155        -6.944188231        0.9036855160                
     9535.234317        -2552.900464        -13786.50769                
Si            1246                                                      
    -3.023898933         19.62987978        0.3760187811                
     6.171361122        0.1320950723         3.936913975                
     1872.769695        -13931.07576        -8882.938354                
Si            1247                                                      
    -10.54039112         19.55307433        0.2955305482                
     2.520130006       -0.7036604604         6.523848936                
     27871.61774        -10826.34478        -20506.00788                
Si            1248                                                      
    -2.838366894         16.47177264        0.3588436672                
     2.315413141         2.364460539        -1.430494166                
    -18378.23838        -3756.302864        -8861.025315                
Si            1249                                                      
    -8.133641084         12.00792462         9.812935069                
    -2.593792707        0.2963552315        -2.730963226                
    -9237.758775        -6930.615221         22790.71463                
Si            1250                                                      
    -5.095375238         12.07080853         2.471459302                
   -0.9199954098       -0.6682467137E-01    -1.376145959                
     5629.291612         9038.674598         6323.778146                
Si            1251                                                      
    -5.087029939         12.09006493         9.878035454                
   -0.3896371114         2.117107273         1.523452989                
    -2245.916860        -10967.06566         6578.993251                
Si            1252                                                      
    -8.164606142         12.20442978         2.493616983                
     1.056215445         2.130937929        -4.087411669                
    -6899.035004         9711.026958         16582.90037                
Si            1253                                                      
    -12.56900165         14.20688675         7.865161041                
    -4.546346565        0.2654075812        0.1048157562E-01            
    -9914.661750         26.53111567        -3142.849279                
Si            1254                                                      
    -12.97416815         21.51653047         4.773792274                
    0.3075396555         1.944969214        0.5029849401                
    -6723.106874         17.82557636         2912.798284                
Si            1255                                                      
    -12.67069097         14.29441813         4.756675346                
     3.285678779        -2.815114983        -4.222504262                
     3450.314398        -3995.718276        -3589.827269                
Si            1256                                                      
    -12.99263447         21.50058337         7.858208996                
     5.769653260         3.082332674        -2.840425829                
     635.1970215        -4056.349605         13408.78275                
Si            1257                                                      
     3.609792800         14.39885422        0.2696139426                
     1.117028095         7.686571651        -1.707173059                
     6947.070284         4687.561049        -2041.112378                
Si            1258                                                      
     6.649423128         21.77408195        0.3829941873                
    -2.565385534        -4.076456789        0.8018307013                
     6218.590996         6448.943240        -380.4517628                
Si            1259                                                      
     6.728378058         14.47521416        0.2221685154                
     2.700020241        -4.759204902        -3.078016582                
    -17366.71583        -3431.977751         5114.536925                
Si            1260                                                      
     3.615034051         21.81871680        0.3618512829                
     1.521684884        -1.295793012        0.5695484467E-01            
    -21010.10483         120.7448424        -579.1524861                
Si            1261                                                      
   -0.6422042704         16.54903458         2.536967729                
     1.836038487        0.4366743091         1.294210585                
    -8363.849457        -12343.03698        -11426.42315                
Si            1262                                                      
   -0.7277305090         19.54697718         10.02215937                
   -0.2656058108E-02     4.920517497       -0.6496720683                
    -8686.176326        -9942.987207         6152.895250                
Si            1263                                                      
   -0.7485283698         19.63856497         2.403513162                
    -3.553356447        -2.381478958       -0.5986852041                
    -3272.877845        -5807.515968         10112.62548                
Si            1264                                                      
   -0.7314324507         16.38069215         10.01461055                
     3.039161022        -3.821544271        -5.511064296                
    -10381.52159         8002.692261         2829.895886                
Si            1265                                                      
     1.468644425         12.12654423         4.543589706                
   -0.9032958089        -2.968124127       -0.6397999965                
    -631.7813727        -6391.335740         17496.16172                
Si            1266                                                      
     8.964133257         12.14747786         7.682620830                
    0.5055058515        0.2496937887         1.057682489                
    -18327.87440         1200.951572         1629.314053                
Si            1267                                                      
     1.433320930         12.09327916         7.665078439                
    -1.023996472        0.6110337437         5.186574107                
     6643.431394        -11560.74893         2881.738935                
Si            1268                                                      
     8.930504115         12.31274618         4.624003274                
     1.659495122         1.518460157         4.644546887                
    -11620.40073         27.89370718        -17146.88553                
Si            1269                                                      
     1.404638042         16.57393802        0.2214513858                
     2.384835668         2.109328384       -0.4296472301                
     11575.99332        -13030.06930         17239.50875                
Si            1270                                                      
     8.887287749         19.74116861        0.3631714266                
     1.408130379         2.303435575         4.120815228                
    -10855.73334        -8321.801263        -10824.74744                
Si            1271                                                      
     1.400284370         19.67878555        0.2099117507                
    0.9480419841E-01     4.450023703       -0.8040168614                
    -13940.15298        -7749.575073        -1063.874374                
Si            1272                                                      
     8.892028634         16.55169954        0.2723143353                
    -3.037863498         2.054008333        -7.543281083                
     1376.362059         23395.67992         923.9456933                
Si            1273                                                      
     3.599547253         12.19649929         9.762752899                
    -1.257294406       -0.2912036917         1.590137540                
     14132.98573        -6301.841586         14904.02632                
Si            1274                                                      
     6.741933010         12.23413764         2.369882681                
     3.880178154        -1.409822653       -0.2381187616                
    -2212.026115        -2754.195900        -9495.692883                
Si            1275                                                      
     6.730370707         12.05003482         9.864688285                
    -1.280218293        0.1798848247        -2.599090577                
    -613.3931409        -7707.572282        -6782.086206                
Si            1276                                                      
     3.567858922         12.24572981         2.386875508                
   -0.5828032471       -0.8378161285        -2.800025604                
     8074.302842         1969.513581        -9054.205031                
Si            1277                                                      
   -0.7678566109         14.27805575         7.780807847                
     4.143703491        -3.843124769        -4.017245305                
     3828.552757         1674.433087        -305.5480701                
Si            1278                                                      
   -0.7988934903         21.64802515         4.695830185                
    -1.189185055         3.879003685        -1.406339639                
     3972.496492         12072.88890         3185.545090                
Si            1279                                                      
   -0.6754834722         14.32474142         4.697639511                
   -0.4804273433        -2.382236676       -0.9952558473                
    -11182.78158         15538.39276         1109.130198                
Si            1280                                                      
   -0.8747371201         21.67860086         7.809267219                
     5.576991182        -2.566132905         4.636966606                
     12998.64600        -8405.560307         4864.839492                
Si            1281                                                      
     15.38856580         14.66443249        0.1381630807                
    -6.051271227        -2.459396184        -4.561862450                
    -2372.820342         10985.41037        -539.1523009                
Si            1282                                                      
     18.48117243         22.05818074        0.2194380482                
     1.441526188         1.464036218       -0.8039812634                
     25229.82667         2894.864646         4136.879831                
Si            1283                                                      
     18.50726406         14.65133274        0.2230975634                
     5.118857656        -4.282716286         1.969567803                
     6943.913098         9446.388364        -9385.839275                
Si            1284                                                      
     15.46185259         22.05884600        0.3769468314                
     1.975568585        -3.037054724        -5.621447744                
     3922.392775        -6032.104108        -13048.39572                
Si            1285                                                      
     11.18309029         16.66186781         2.419796508                
     2.624847202        -1.743318704         1.594640543                
    -15652.07930         631.7601738         9167.213466                
Si            1286                                                      
     11.11950443         19.58525056         10.07410669                
    -2.582181439         3.453637457        -3.811657393                
     4575.653546        -2639.179888         3478.298672                
Si            1287                                                      
     11.14012877         19.76854095         2.469573510                
    -2.390221863        0.1844813690       -0.8974127611                
    -4573.558853         10274.90120         3932.937520                
Si            1288                                                      
     11.08278766         16.44590277         9.996040084                
    -1.755545357       -0.8169976974        -5.222435951                
     23560.95014         7620.346534         814.6616967                
Si            1289                                                      
     13.21255461         12.34945009         4.530984219                
     2.250076430       -0.2147450096        -3.169727209                
     11138.70086        -11920.19138        -8584.226361                
Si            1290                                                      
     20.60740042         12.53949268         7.741093903                
    -3.415407055        0.6774519215         1.368642962                
    -5549.462770        -14066.74332        -8408.696345                
Si            1291                                                      
     13.29610533         12.19996429         7.571166480                
     5.862940446         1.800693633        0.4927078116                
    -1652.821265         7474.796910         14397.43895                
Si            1292                                                      
     20.63595278         12.65205181         4.536319478                
     1.218129608        0.4700244636        -4.966952415                
     996.6273101        -4894.569420        -4269.997336                
Si            1293                                                      
     13.20960699         16.81363845        0.1885808615                
    -1.122180047       -0.2734263589         6.891153996                
     11030.58900        -7206.288818        -950.3557744                
Si            1294                                                      
     20.76788327         20.00420734        0.4307490086                
     2.695621988       -0.9019138675        -1.531832449                
     5049.855596        -15618.27738         24.79301864                
Si            1295                                                      
     13.19955675         19.89834395        0.2710830486                
     2.459919017       -0.4872174082         1.685530110                
     14227.19412        -817.9692157        -14313.03222                
Si            1296                                                      
     20.72122543         16.91176349        0.3002355910                
    0.2552720817        -1.666328593        -1.600754097                
    -1661.600997        -13542.27748         7104.679762                
Si            1297                                                      
     15.37238409         12.25799857         9.831253446                
     1.622040091       -0.1070075938        0.1681824159                
     7413.844667        -337.7126974         18884.42755                
Si            1298                                                      
     18.44157386         12.47156802         2.319088577                
     2.605825100       -0.5730710071         2.023637770                
     18269.29377        -1142.030235         2865.289682                
Si            1299                                                      
     18.47802415         12.29855951         9.907071421                
    0.6028718025        -1.515614929       -0.8786205714                
    -4722.216043        -707.5354998        -34.46389360                
Si            1300                                                      
     15.44760078         12.50367107         2.367395322                
     4.666206429        -7.228995058         3.679977225                
    -6979.326406         2452.817771        -8798.259508                
Si            1301                                                      
     11.05964750         14.33790444         7.736804247                
    -1.657932658         1.570367168         3.149501961                
     11869.20496         4173.266127         8635.177749                
Si            1302                                                      
     11.18999148         21.83423286         4.831936425                
     1.553943785       -0.3376295108        -1.511697127                
     12111.11720         14229.51224        -13509.87456                
Si            1303                                                      
     11.04683114         14.49081441         4.612401946                
     3.449548126        -3.959292849       -0.9563356771E-01            
    -4344.066755        -7492.709438         3270.970558                
Si            1304                                                      
     11.10894914         21.76179407         7.893311193                
    -2.123214626         1.880553617         2.722718545                
    -1049.026213         3411.760436        -4209.593218                
Si            1305                                                      
     22.81259674         16.88010080         2.609700193                
     3.578396758         4.458384237         4.135410730                
    -4149.165737         1089.035387        -5756.649385                
Si            1306                                                      
     22.86103311         19.83268331         10.30920722                
     4.242135424        0.1448391586         3.882873786                
     2380.501867         691.2066628         4002.941839                
Si            1307                                                      
     22.79223679         19.92437318         2.715525412                
     3.324353887        -1.988862862        -3.318454205                
    -3401.212856         7016.676749        -44.18068668                
Si            1308                                                      
     22.73724372         16.76859363         10.15285131                
   -0.1131755456E-01     2.219898189         1.070430494                
    -3072.492733         7347.046605         3754.443094                
Si            1309                                                      
     22.03799727         15.19243886         7.702257861                
   -0.1775618819        -2.854787366       -0.8064167165                
     6511.411898        -7899.845680         4626.880284                
Si            1310                                                      
     22.77818501         21.89851806         4.981777514                
     1.974840315        -2.355034690        -3.187209090                
     6846.578634        -1968.768039         2977.942924                
Si            1311                                                      
     21.38211653         15.60874113         4.779818914                
     4.890699779        -1.432739046         2.436303427                
    -15698.01341        -6127.348862         11658.55002                
Si            1312                                                      
     22.75509136         21.90937828         8.049146100                
     1.265831520        -1.674589710       -0.4403792859                
     3511.597893         19254.20819        -16395.94217                
Si            1313                                                      
    -22.35783501         23.94940516         5.115405076                
     7.209400373         1.977272392        0.2385186138                
    -2791.238623        -11075.56612        -9668.622199                
Si            1314                                                      
    -15.96206782         21.73859232         7.982877083                
    0.6127304134         3.293622243         2.209923186                
     1555.015251        -8983.372102        -7237.115587                
Si            1315                                                      
    -22.52322957         23.77507636         8.157570937                
     1.905065202         5.162154919       -0.3609601098                
     8329.718134         5118.975782        -1062.968357                
Si            1316                                                      
    -16.05284640         21.67407174         4.930561484                
    0.5285774727        -1.684444256         4.233630303                
     16133.81819        -12300.33729         2006.419764                
Si            1317                                                      
    -20.37347017         23.66262708         10.34414603                
    -2.575166685         3.435360289       -0.8946863297                
    -195.1226672         2716.888039        -8920.691753                
Si            1318                                                      
    -17.29375962         23.57379040         3.033484386                
     2.616568067        -5.580322363        -1.971024334                
     28388.15900        -8685.483836        -1537.930288                
Si            1319                                                      
    -17.32448647         23.40187746         10.07481279                
    -3.721039881         1.378887691        -1.840787937                
     6731.045922        -3915.330718        -8683.625254                
Si            1320                                                      
    -20.26508626         23.60895388         2.943887280                
     1.387564297        -6.899720805        -1.478198643                
    -21343.60537         440.7218563         444.7288604                
Si            1321                                                      
    -10.85317509         23.80152587         4.843699023                
    -2.992719820         3.522333209        -7.087351849                
    -7264.817329         4304.824776         10515.74419                
Si            1322                                                      
    -3.275145852         23.50703346         7.696837272                
    -1.705915079        -3.270572177         1.750946332                
     9064.120434         8571.561978        -6294.394234                
Si            1323                                                      
    -10.89612015         23.71039291         7.937639534                
    -2.543138480         2.134904328       -0.4260663927                
    -1433.767869         3721.343131        -568.2902987                
Si            1324                                                      
    -3.038994510         23.73003532         4.697955486                
    -5.143559913       -0.9599906877         4.778377121                
    -3758.811220        -864.8213170        -26481.47018                
Si            1325                                                      
    -8.516152158         22.60357224         9.350034325                
     3.754297563        -1.964135087        -1.464262586                
     17367.62649        -15075.16085         7868.041642                
Si            1326                                                      
    -5.501734930         23.62457166         2.896042594                
     1.313544736         5.210094803         1.705717114                
    -11317.09657         5322.839870         7219.849669                
Si            1327                                                      
    -5.555113775         23.32724050         9.545297255                
    -1.248704500         5.404477972        -4.270935294                
     5758.852977         4043.161067        -4256.539804                
Si            1328                                                      
    -8.426400499         22.72280194         3.303613568                
    0.5098497601         1.991429219        -5.510618707                
     14934.60682        -3323.076054        -5733.470830                
Si            1329                                                      
     1.527119352         23.78191254         4.713196654                
    -6.099971140         1.109662833        0.2724287115                
    -22154.31249        -7016.735158         9298.673269                
Si            1330                                                      
     8.861034083         23.78821232         8.013788288                
    -3.038249634        -2.360446610         2.871515168                
     24707.37665         9634.818027        -20601.15937                
Si            1331                                                      
     1.359507094         23.86678539         7.815912553                
     3.983103835       -0.7837928843       -0.8110884615E-01            
    -11332.02464        -11805.49021        -505.2620876                
Si            1332                                                      
     8.946914619         23.86470462         4.925918434                
     3.474919768        -2.199496576        0.9114624181E-03            
    -1827.423354        -8743.359485        -7111.353676                
Si            1333                                                      
     3.716912014         22.78313263         9.350759881                
     3.266530831        0.7648064768        0.1328453975                
    -7323.150667         3811.181952        -9865.911302                
Si            1334                                                      
     6.544267404         23.20749126         3.122777676                
    -2.792142289         7.633200656        0.5924566951                
    -4721.257129        -1853.395063        -2472.194197                
Si            1335                                                      
     6.581336690         23.67539749         9.850389414                
    -4.191045904        0.7787309018         1.669791959                
    -14776.25002        -7166.736368         12705.13199                
Si            1336                                                      
     3.670332498         22.17674367         3.372389761                
    -1.678390613        -1.290841485        -6.076790318                
    -11019.22915         12277.13262         4531.972756                
Si            1337                                                      
     14.23800518         22.30529320         4.956205631                
     4.732235363        0.6453545059       -0.7187067291                
    -5462.558016         3785.297958         2726.305986                
Si            1338                                                      
     20.50214775         24.09796551         7.933991836                
     2.221194234        0.7188509878         2.781701668                
     2024.819716        -7455.680242         3196.639964                
Si            1339                                                      
     13.82250026         23.17424097         7.709853601                
   -0.7094607182        -3.143778960         1.363662473                
     2850.787066         2705.358558         7420.840008                
Si            1340                                                      
     20.65508236         24.13180989         4.875825597                
     3.408773996        -1.497739315        -4.146928137                
    -7606.542169         1844.580734         144.6092322                
Si            1341                                                      
     15.41153969         23.80789316         10.21321903                
   -0.8936112584         1.821449225         1.485873726                
     7467.341269        -12759.89028         16866.61186                
Si            1342                                                      
     18.61295684         24.14747137         2.551878178                
     7.597907519        0.1227787602        -4.157878249                
    -8455.777171        -281.0003535         2207.189707                
Si            1343                                                      
     18.51552863         23.95593438         10.24636486                
    -1.331719635         2.953924215         1.282507393                
    -3965.202767        -12951.80019        -6839.110338                
Si            1344                                                      
     15.55593932         23.79714894         2.833934012                
     3.462134321       -0.4558975971        -4.558948115                
     6313.198854         20629.19253        -803.4027188                
Si            1345                                                      
    -19.67893046        -21.48684490         11.99179860                
    -3.147616752        -6.490551848        -1.217466094                
     3018.288059         3892.825022        -860.2043365                
Si            1346                                                      
    -16.67401414        -14.01220762         11.84709475                
   -0.1217814560         1.380907104        -1.602052561                
    -2433.182755        -3053.485613         5181.643720                
Si            1347                                                      
    -16.50597452        -21.39526807         11.96293325                
    0.6621668170       -0.7513344143E-01    -1.767240098                
    -15748.32813        -988.1591229        -10988.39475                
Si            1348                                                      
    -19.78408458        -14.00264626         11.80349564                
    -5.586381148         2.617658194       -0.5500789698                
    -814.7253181        -11118.84379        -2270.820834                
Si            1349                                                      
    -23.76576242        -19.49019198         14.16800641                
    0.9959533402        -2.886839764        0.2791794651                
     3488.637176         5991.043204        -7153.754035                
Si            1350                                                      
    -24.04230828        -16.39792254         21.73444435                
   -0.8118241648        -2.338692525       -0.1327792638E-01            
     14267.77260        -19672.44809         8051.560569                
Si            1351                                                      
    -22.94140388        -16.61017273         14.84866143                
    0.3961539748        -2.793700872         4.275522187                
    -8239.180007        -2829.732720         6973.379086                
Si            1352                                                      
    -24.00066048        -19.47057653         21.55629181                
    -1.717226515        -1.281042173         2.972964954                
     1400.583973        -14159.01478         10768.17267                
Si            1353                                                      
    -22.05287013        -23.91237014         16.13196265                
    0.3560243924        -3.709766883         3.227280328                
     11291.18859         3869.756379         15345.86890                
Si            1354                                                      
    -14.45462460        -23.68718854         19.25372237                
    0.8478389446        -3.576216328        -6.412990532                
     1114.328157        -1111.163162         10684.59600                
Si            1355                                                      
    -22.14416153        -23.90155138         19.23996601                
     1.566529340       -0.7788370983        0.9578140929                
     4144.418854         1169.815260        -14932.15778                
Si            1356                                                      
    -14.37086455        -23.73747305         16.23185275                
    -1.623176820        0.5945187364         3.766676218                
    -11397.39411        -1159.832438         1789.048024                
Si            1357                                                      
    -21.76141756        -19.30170389         11.86879039                
    -2.207187545         2.766976626        -3.659120935                
    -4704.625181        -10756.52094        -1953.536091                
Si            1358                                                      
    -14.49775119        -16.18254284         11.76111059                
   -0.4123531649       -0.6400759655        -2.549569451                
     2053.024578         874.8955374         2336.997208                
Si            1359                                                      
    -21.91280047        -16.27934544         12.03214097                
     1.432000930         1.696522476       -0.6511819687                
     5560.654893         3553.189101         1926.645215                
Si            1360                                                      
    -14.37670807        -19.32038294         11.78035380                
     4.358464306        -2.270820401         1.335249704                
    -2549.052604         13469.88807        -13641.38389                
Si            1361                                                      
    -19.86585497        -23.94793708         21.19488033                
     5.866839429        0.2033818929         1.208206529                
     18876.19767        -8038.840743         3234.548679                
Si            1362                                                      
    -16.70708643        -22.50664534         14.71193205                
    0.9444639845E-01    -1.008297147        -1.392329964                
     24588.93078         5695.257737         10017.74514                
Si            1363                                                      
    -16.76420158        -23.98282835         21.22820509                
     2.679671377         1.841129704         1.051629843                
    -4018.229650        -278.4671693        -13866.35517                
Si            1364                                                      
    -19.61899474        -23.30377449         14.42340117                
     1.097573570         1.201091586         4.845775491                
    -3230.540192         6522.105259         3738.421425                
Si            1365                                                      
    -24.10891810        -21.52032931         19.29129113                
     4.054557046       -0.8457588532        -1.578223300                
     2178.556050        -7204.585965         2544.554000                
Si            1366                                                      
    -24.05110305        -14.34365130         16.57849740                
     2.915468831         5.909470995         3.525170885                
    -5583.241097        -11224.93036        -4320.726776                
Si            1367                                                      
    -24.13941724        -21.65951037         16.23535534                
    -8.295705433        -2.722367418         6.692248677                
     1748.621690        -9814.166528         1463.919384                
Si            1368                                                      
    -23.77435166        -14.25135999         19.67183154                
   -0.5479063972       -0.1894312091         2.245671952                
     1062.932775        -5609.004014        -7375.216351                
Si            1369                                                      
    -7.742102000        -21.37331908         11.66352039
[truncated: 27,450,191 more chars]
