# Supplementary material for: Energetic and Structural Insights into Water Confined in Hydrophobic Nanopores
Source: J Phys Chem C Nanomater Interfaces. 2026 Jan 22;130(5):2057–71. doi: 10.1021/acs.jpcc.5c08036 (PMC13308698; doi:10.1021/acs.jpcc.5c08036)
Supplement: Supplementary file 5 [file jp5c08036_si_005.zip › CONTROL]

integrate velocity verlet
restart
no index
temperature     300.0
pressure        0.80
ensemble npt hoover 1. 5.

steps           22000000
equilibration   20000

scale           5 
print         5000  
stack         5000 
stats         5000  
traj        20000  40000  0


timestep         1.0E-3
cutoff           9.0
ewald precision  1.0E-6

job time     23600000.0
close time       190.00

finish
