# Supplementary material for: Energetic and Structural Insights into Water Confined in Hydrophobic Nanopores
Source: J Phys Chem C Nanomater Interfaces. 2026 Jan 22;130(5):2057–71. doi: 10.1021/acs.jpcc.5c08036 (PMC13308698; doi:10.1021/acs.jpcc.5c08036)
Supplement: Supplementary file 5 [file jp5c08036_si_005.zip › FIELD]

lta itq29
units kcal
molecule 2
zeo 
NUMMOLS 1
atoms 5376
Si   28.086   2.10  2   1
Si   28.086   2.10  496 0
Si   28.086   2.10  2   1
Si   28.086   2.10  498 0
Si   28.086   2.10  2   1
Si   28.086   2.10  498 0
Si   28.086   2.10  2   1
Si   28.086   2.10  418 0
Si   28.086   2.10  2   1
O     16.0   -1.05   3456  0 
finish
SPC/FW
NUMMOLS   30000
ATOMS   3
N    15.9994  -0.820     1    0    1
H     1.0080   0.410     1    0    1
H     1.0080   0.410     1    0    1
BONDS   2
HARM   1   2    1059.162   1.012 
HARM   1   3    1059.162   1.012 
ANGLES   1
HARM   2   1   3    75.9   113.24
FINISH

vdW 6
Si     Si  nm  1.840494E-6  12 6  3.70640 
O      Si  nm  5.347985E-4    12 6  3.62980 
N      Si  nm  5.347985E-4    12 6  3.62980 
N      N   nm  0.1554  12 6  3.55320 
O      N   nm  0.1554  12 6  3.55320 
O      O   nm  0.1554  12 6  3.55320 
TBP 2
O Si O   harm 29.08856    109.47 0. 0. 2.5
Si O Si  harm 32.28475    142.0  0. 0. 2.5

close
