# Supplementary material for: Energetic and Structural Insights into Water Confined in Hydrophobic Nanopores
Source: J Phys Chem C Nanomater Interfaces. 2026 Jan 22;130(5):2057–71. doi: 10.1021/acs.jpcc.5c08036 (PMC13308698; doi:10.1021/acs.jpcc.5c08036)
Supplement: Supplementary file 6 [file jp5c08036_si_006.zip]

Archive with 2 entries (2 files):
- lta.out
- lta.gin
