# Supplementary material for: Energetic and Structural Insights into Water Confined in Hydrophobic Nanopores
Source: J Phys Chem C Nanomater Interfaces. 2026 Jan 22;130(5):2057–71. doi: 10.1021/acs.jpcc.5c08036 (PMC13308698; doi:10.1021/acs.jpcc.5c08036)
Supplement: Supplementary file 6 [file jp5c08036_si_006.zip › lta.out]

********************************************************************************
*                       GENERAL UTILITY LATTICE PROGRAM                        *
*                                 Julian Gale                                  *
*                       Curtin Institute for Computation                       *
*                    School of Molecular and Life Sciences                     *
*                    Curtin University, Western Australia                      *
********************************************************************************
* Version = 6.2.0 * Last modified =  19th December 2023                        *
********************************************************************************
*  single       - perform a single point run                                   *
*  md           - perform molecular dynamics run                               *
*  conp         - constant pressure calculation                                *
*  isotropic    - only isotropic cell expansion to be allowed                  *
*  molmec       - molecule option activated, Coulomb subtract 1-2/1-3 terms    *
********************************************************************************
* GULP calculation from Materials Studio for ITQ-29 (3) (2)                    *
********************************************************************************


  Job Started  at 16:00.14  5th August     2025                               

  Number of CPUs =    32

  Host name      = ac0777                                  


  Total number of configurations input =      1

********************************************************************************
*  Input for Configuration =   1                                               *
********************************************************************************

  Formula = Si24O48N25H50                                               

  Number of irreducible atoms/shells =     147


  Total number atoms/shells =     147

  Dimensionality = 3               :  Bulk   


  Cartesian lattice vectors (Angstroms) :

       11.786918    0.000000    0.000000
        0.000000   11.786918    0.000000
        0.000000    0.000000   11.786918

  Cell parameters (Angstroms/Degrees):

  a =      11.7869    alpha =  90.0000
  b =      11.7869    beta  =  90.0000
  c =      11.7869    gamma =  90.0000

  Initial cell volume =        1637.573466 Angs**3

  Temperature of configuration =   300.     K 

  Pressure of configuration =         0.100 GPa 

  Fractional coordinates of asymmetric unit :

--------------------------------------------------------------------------------
   No.  Atomic       x           y          z         Charge      Occupancy
        Label      (Frac)      (Frac)     (Frac)        (e)         (Frac)  
--------------------------------------------------------------------------------
      1 Si    c    0.374548 *  0.205869 *  0.009796 *   2.10000    1.000000    
      2 Si    c    0.641460 *  0.844639 *  0.993549 *   2.10000    1.000000    
      3 Si    c    0.631418 *  0.222863 *  0.008558 *   2.10000    1.000000    
      4 Si    c    0.386638 *  0.832294 *  0.000795 *   2.10000    1.000000    
      5 Si    c    0.009429 *  0.405454 *  0.181062 *   2.10000    1.000000    
      6 Si    c    0.013592 *  0.656620 *  0.810156 *   2.10000    1.000000    
      7 Si    c    0.009925 *  0.665809 *  0.188328 *   2.10000    1.000000    
      8 Si    c    0.001686 *  0.396427 *  0.813825 *   2.10000    1.000000    
      9 Si    c    0.194962 *  0.025062 *  0.369377 *   2.10000    1.000000    
     10 Si    c    0.828383 *  0.025147 *  0.634498 *   2.10000    1.000000    
     11 Si    c    0.194024 *  0.031980 *  0.631277 *   2.10000    1.000000    
     12 Si    c    0.827383 *  0.020847 *  0.367682 *   2.10000    1.000000    
     13 Si    c    0.192263 *  0.401308 *  0.001204 *   2.10000    1.000000    
     14 Si    c    0.827913 *  0.663764 *  0.003345 *   2.10000    1.000000    
     15 Si    c    0.194373 *  0.660686 *  0.005146 *   2.10000    1.000000    
     16 Si    c    0.820943 *  0.401489 *  0.000400 *   2.10000    1.000000    
     17 Si    c    0.375755 *  0.020458 *  0.818645 *   2.10000    1.000000    
     18 Si    c    0.638523 *  0.029702 *  0.182675 *   2.10000    1.000000    
     19 Si    c    0.644977 *  0.032334 *  0.819655 *   2.10000    1.000000    
     20 Si    c    0.381914 *  0.024015 *  0.190978 *   2.10000    1.000000    
     21 Si    c    0.013562 *  0.219449 *  0.618480 *   2.10000    1.000000    
     22 Si    c    0.006823 *  0.842741 *  0.367332 *   2.10000    1.000000    
     23 Si    c    0.011424 *  0.213407 *  0.361319 *   2.10000    1.000000    
     24 Si    c    0.014085 *  0.845814 *  0.631437 *   2.10000    1.000000    
     25 O     c    0.499514 *  0.243205 *  0.013138 *  -1.05000    1.000000    
     26 O     c    0.516745 *  0.801773 *  0.985667 *  -1.05000    1.000000    
     27 O     c    0.004917 *  0.533408 *  0.216127 *  -1.05000    1.000000    
     28 O     c    0.999259 *  0.529917 *  0.776172 *  -1.05000    1.000000    
     29 O     c    0.227794 *  0.026864 *  0.505653 *  -1.05000    1.000000    
     30 O     c    0.804726 *  0.025913 *  0.498056 *  -1.05000    1.000000    
     31 O     c    0.222684 *  0.530383 *  0.005019 *  -1.05000    1.000000    
     32 O     c    0.799540 *  0.533485 *  0.000967 *  -1.05000    1.000000    
     33 O     c    0.510705 *  0.027403 *  0.793356 *  -1.05000    1.000000    
     34 O     c    0.513024 *  0.035921 *  0.216664 *  -1.05000    1.000000    
     35 O     c    0.003980 *  0.247104 *  0.491114 *  -1.05000    1.000000    
     36 O     c    0.007459 *  0.819741 *  0.500601 *  -1.05000    1.000000    
     37 O     c    0.294532 *  0.315008 *  0.003095 *  -1.05000    1.000000    
     38 O     c    0.716728 *  0.732897 *  0.008026 *  -1.05000    1.000000    
     39 O     c    0.709620 *  0.334607 *  0.004492 *  -1.05000    1.000000    
     40 O     c    0.305631 *  0.731831 *  0.001436 *  -1.05000    1.000000    
     41 O     c    0.010137 *  0.321067 *  0.288848 *  -1.05000    1.000000    
     42 O     c    0.016217 *  0.734165 *  0.707880 *  -1.05000    1.000000    
     43 O     c    0.013369 *  0.735559 *  0.296777 *  -1.05000    1.000000    
     44 O     c    0.014048 *  0.322969 *  0.704044 *  -1.05000    1.000000    
     45 O     c    0.301630 *  0.015232 *  0.294636 *  -1.05000    1.000000    
     46 O     c    0.716863 *  0.040631 *  0.706814 *  -1.05000    1.000000    
     47 O     c    0.296380 *  0.029363 *  0.715828 *  -1.05000    1.000000    
     48 O     c    0.719436 *  0.026545 *  0.293444 *  -1.05000    1.000000    
     49 O     c    0.348585 *  0.132290 *  0.116629 *  -1.05000    1.000000    
     50 O     c    0.660184 *  0.923229 *  0.103662 *  -1.05000    1.000000    
     51 O     c    0.657189 *  0.137088 *  0.897632 *  -1.05000    1.000000    
     52 O     c    0.355115 *  0.916058 *  0.894772 *  -1.05000    1.000000    
     53 O     c    0.116053 *  0.383896 *  0.109155 *  -1.05000    1.000000    
     54 O     c    0.116762 *  0.669128 *  0.892231 *  -1.05000    1.000000    
     55 O     c    0.904073 *  0.690857 *  0.109232 *  -1.05000    1.000000    
     56 O     c    0.900075 *  0.371940 *  0.897594 *  -1.05000    1.000000    
     57 O     c    0.119379 *  0.134359 *  0.343793 *  -1.05000    1.000000    
     58 O     c    0.909857 *  0.134698 *  0.653509 *  -1.05000    1.000000    
     59 O     c    0.118146 *  0.923565 *  0.658020 *  -1.05000    1.000000    
     60 O     c    0.902514 *  0.916083 *  0.336552 *  -1.05000    1.000000    
     61 O     c    0.113948 *  0.382812 *  0.891790 *  -1.05000    1.000000    
     62 O     c    0.898197 *  0.681965 *  0.887568 *  -1.05000    1.000000    
     63 O     c    0.123004 *  0.692941 *  0.108457 *  -1.05000    1.000000    
     64 O     c    0.901585 *  0.375845 *  0.105338 *  -1.05000    1.000000    
     65 O     c    0.355315 *  0.128211 *  0.901375 *  -1.05000    1.000000    
     66 O     c    0.665498 *  0.145139 *  0.114907 *  -1.05000    1.000000    
     67 O     c    0.667313 *  0.922956 *  0.889131 *  -1.05000    1.000000    
     68 O     c    0.373242 *  0.912550 *  0.111748 *  -1.05000    1.000000    
     69 O     c    0.120834 *  0.143372 *  0.644705 *  -1.05000    1.000000    
     70 O     c    0.118681 *  0.917749 *  0.349096 *  -1.05000    1.000000    
     71 O     c    0.907404 *  0.130794 *  0.338091 *  -1.05000    1.000000    
     72 O     c    0.904193 *  0.917786 *  0.668373 *  -1.05000    1.000000    
     73 N     c    0.746998 *  0.278545 *  0.516426 *  -0.82000    1.000000    
     74 H     c    0.672187 *  0.273703 *  0.560860 *   0.41000    1.000000    
     75 H     c    0.797990 *  0.335893 *  0.559583 *   0.41000    1.000000    
     76 N     c    0.380415 *  0.535960 *  0.730267 *  -0.82000    1.000000    
     77 H     c    0.339245 *  0.557624 *  0.656307 *   0.41000    1.000000    
     78 H     c    0.348766 *  0.455088 *  0.748317 *   0.41000    1.000000    
     79 N     c    0.316420 *  0.509950 *  0.359809 *  -0.82000    1.000000    
     80 H     c    0.364241 *  0.471545 *  0.299227 *   0.41000    1.000000    
     81 H     c    0.311092 *  0.594654 *  0.336250 *   0.41000    1.000000    
     82 N     c    0.058064 *  0.528113 *  0.553627 *  -0.82000    1.000000    
     83 H     c    0.044031 *  0.510701 *  0.639613 *   0.41000    1.000000    
     84 H     c    0.081504 *  0.447928 *  0.519295 *   0.41000    1.000000    
     85 N     c    0.681076 *  0.701266 *  0.763047 *  -0.82000    1.000000    
     86 H     c    0.759889 *  0.701108 *  0.799781 *   0.41000    1.000000    
     87 H     c    0.636058 *  0.624944 *  0.782692 *   0.41000    1.000000    
     88 N     c    0.674354 *  0.313157 *  0.306222 *  -0.82000    1.000000    
     89 H     c    0.701233 *  0.299709 *  0.392710 *   0.41000    1.000000    
     90 H     c    0.716802 *  0.257521 *  0.252440 *   0.41000    1.000000    
     91 N     c    0.517990 *  0.480108 *  0.503635 *  -0.82000    1.000000    
     92 H     c    0.455266 *  0.445799 *  0.455817 *   0.41000    1.000000    
     93 H     c    0.553563 *  0.420676 *  0.555695 *   0.41000    1.000000    
     94 N     c    0.255363 *  0.665024 *  0.560130 *  -0.82000    1.000000    
     95 H     c    0.177780 *  0.622469 *  0.541647 *   0.41000    1.000000    
     96 H     c    0.297812 *  0.662335 *  0.485743 *   0.41000    1.000000    
     97 N     c    0.315329 *  0.322710 *  0.729921 *  -0.82000    1.000000    
     98 H     c    0.278506 *  0.309459 *  0.649048 *   0.41000    1.000000    
     99 H     c    0.270725 *  0.275129 *  0.789381 *   0.41000    1.000000    
    100 N     c    0.554241 *  0.306273 *  0.660482 *  -0.82000    1.000000    
    101 H     c    0.552149 *  0.339387 *  0.738278 *   0.41000    1.000000    
    102 H     c    0.474381 *  0.281756 *  0.652893 *   0.41000    1.000000    
    103 N     c    0.223943 *  0.351563 *  0.509887 *  -0.82000    1.000000    
    104 H     c    0.244088 *  0.424749 *  0.466024 *   0.41000    1.000000    
    105 H     c    0.270623 *  0.294571 *  0.460785 *   0.41000    1.000000    
    106 N     c    0.611823 *  0.634758 *  0.375791 *  -0.82000    1.000000    
    107 H     c    0.624388 *  0.705918 *  0.422879 *   0.41000    1.000000    
    108 H     c    0.572041 *  0.575816 *  0.429199 *   0.41000    1.000000    
    109 N     c    0.713382 *  0.761897 *  0.542959 *  -0.82000    1.000000    
    110 H     c    0.712798 *  0.741127 *  0.630032 *   0.41000    1.000000    
    111 H     c    0.763162 *  0.701205 *  0.500989 *   0.41000    1.000000    
    112 N     c    0.437565 *  0.844824 *  0.442544 *  -0.82000    1.000000    
    113 H     c    0.494874 *  0.911605 *  0.420410 *   0.41000    1.000000    
    114 H     c    0.460327 *  0.816932 *  0.528200 *   0.41000    1.000000    
    115 N     c    0.466909 *  0.389282 *  0.234607 *  -0.82000    1.000000    
    116 H     c    0.540345 *  0.359308 *  0.270311 *   0.41000    1.000000    
    117 H     c    0.467645 *  0.394189 *  0.146011 *   0.41000    1.000000    
    118 N     c    0.392373 *  0.226666 *  0.387863 *  -0.82000    1.000000    
    119 H     c    0.452397 *  0.167873 *  0.416391 *   0.41000    1.000000    
    120 H     c    0.426789 *  0.266535 *  0.320038 *   0.41000    1.000000    
    121 N     c    0.592684 *  0.495115 *  0.806536 *  -0.82000    1.000000    
    122 H     c    0.520772 *  0.520651 *  0.762548 *   0.41000    1.000000    
    123 H     c    0.572084 *  0.488107 *  0.890524 *   0.41000    1.000000    
    124 N     c    0.851351 *  0.612336 *  0.476249 *  -0.82000    1.000000    
    125 H     c    0.841494 *  0.583329 *  0.394929 *   0.41000    1.000000    
    126 H     c    0.932002 *  0.587806 *  0.500745 *   0.41000    1.000000    
    127 N     c    0.470806 *  0.682885 *  0.186121 *  -0.82000    1.000000    
    128 H     c    0.397390 *  0.714189 *  0.219505 *   0.41000    1.000000    
    129 H     c    0.529138 *  0.672992 *  0.253485 *   0.41000    1.000000    
    130 N     c    0.544116 *  0.074244 *  0.522920 *  -0.82000    1.000000    
    131 H     c    0.631807 *  0.074480 *  0.513501 *   0.41000    1.000000    
    132 H     c    0.527102 *  0.033828 *  0.595193 *   0.41000    1.000000    
    133 N     c    0.483927 *  0.516339 *  0.025727 *  -0.82000    1.000000    
    134 H     c    0.529798 *  0.573306 *  0.073299 *   0.41000    1.000000    
    135 H     c    0.410781 *  0.565551 *  0.014201 *   0.41000    1.000000    
    136 N     c    0.767475 *  0.509668 *  0.273431 *  -0.82000    1.000000    
    137 H     c    0.729416 *  0.435869 *  0.271526 *   0.41000    1.000000    
    138 H     c    0.705202 *  0.559475 *  0.304055 *   0.41000    1.000000    
    139 N     c    0.486112 *  0.765557 *  0.655984 *  -0.82000    1.000000    
    140 H     c    0.419561 *  0.718970 *  0.685681 *   0.41000    1.000000    
    141 H     c    0.556010 *  0.753611 *  0.707628 *   0.41000    1.000000    
    142 N     c    0.293385 *  0.734627 *  0.338259 *  -0.82000    1.000000    
    143 H     c    0.232437 *  0.786295 *  0.306735 *   0.41000    1.000000    
    144 H     c    0.358261 *  0.782810 *  0.379984 *   0.41000    1.000000    
    145 N     c    0.783666 *  0.458498 *  0.649982 *  -0.82000    1.000000    
    146 H     c    0.816615 *  0.508736 *  0.580023 *   0.41000    1.000000    
    147 H     c    0.706323 *  0.489464 *  0.675806 *   0.41000    1.000000    
--------------------------------------------------------------------------------


  Molecule list generated from bond lengths :

  Total number of molecules =    25

--------------------------------------------------------------------------------
Molecule No./:  Atoms
Periodicity  :  
--------------------------------------------------------------------------------
     1  0    : N    c    73 H    c    74 H    c    75
     2  0    : N    c    76 H    c    77 H    c    78
     3  0    : N    c    79 H    c    80 H    c    81
     4  0    : N    c    82 H    c    83 H    c    84
     5  0    : N    c    85 H    c    86 H    c    87
     6  0    : N    c    88 H    c    89 H    c    90
     7  0    : N    c    91 H    c    92 H    c    93
     8  0    : N    c    94 H    c    95 H    c    96
     9  0    : N    c    97 H    c    98 H    c    99
    10  0    : N    c   100 H    c   101 H    c   102
    11  0    : N    c   103 H    c   104 H    c   105
    12  0    : N    c   106 H    c   107 H    c   108
    13  0    : N    c   109 H    c   110 H    c   111
    14  0    : N    c   112 H    c   113 H    c   114
    15  0    : N    c   115 H    c   116 H    c   117
    16  0    : N    c   118 H    c   119 H    c   120
    17  0    : N    c   121 H    c   122 H    c   123
    18  0    : N    c   124 H    c   125 H    c   126
    19  0    : N    c   127 H    c   128 H    c   129
    20  0    : N    c   130 H    c   131 H    c   132
    21  0    : N    c   133 H    c   134 H    c   135
    22  0    : N    c   136 H    c   137 H    c   138
    23  0    : N    c   139 H    c   140 H    c   141
    24  0    : N    c   142 H    c   143 H    c   144
    25  0    : N    c   145 H    c   146 H    c   147
--------------------------------------------------------------------------------

  Constraints : 

--------------------------------------------------------------------------------
  Constraint no.      Unconstrained     Constrained    Coefficient    Offset
                         Variable         Variable
--------------------------------------------------------------------------------
           1              Strain 1        Strain 2       1.00000      0.0000
           2              Strain 1        Strain 3       1.00000      0.0000
--------------------------------------------------------------------------------


********************************************************************************
*  General input information                                                   *
********************************************************************************

  Species output for all configurations : 

--------------------------------------------------------------------------------
  Species    Type    Atomic    Atomic    Charge       Radii (Angs)     Library
                     Number     Mass       (e)     Cova   Ionic  VDW   Symbol
--------------------------------------------------------------------------------
    Si       Core       14      28.09   2.100000   0.000  0.000  2.100          
    O        Core        8      16.00  -1.050000   0.000  0.000  1.360          
    H        Core        1       1.01   0.410000   0.370  0.000  1.080          
    N        Core        7      16.00  -0.820000   0.750  0.000  1.480          
--------------------------------------------------------------------------------


  Lattice summation method               =    Ewald          (3-D)
                                         =    Parry          (2-D)
                                         =    Saunders et al (1-D)
  Accuracy factor for lattice sums       =   12.000


  Analytic derivatives to be used

  Time limit = Infinity

  Maximum range for interatomic potentials =         9.000000 Angstroms

  Taper potentials to zero over   0.5000 Angstroms using polynomial

  General interatomic potentials :

--------------------------------------------------------------------------------
Atom  Types   Potential      Parameter       Value         Units   Cutoffs(Ang)
  1     2                                                            Min /  Max 
--------------------------------------------------------------------------------
Si   c Si   c Lenn/es       Lennard epsilon 0.79812200E-07eV        0.500  9.000
                            Lennard sigma/m  3.7064000    Ang       
                            Exponent m        12          None
                            Exponent n         6          None
--------------------------------------------------------------------------------
O    c O    c Lenn/es       Lennard epsilon 0.67388300E-02eV        0.000  9.000
                            Lennard sigma/m  3.5532000    Ang       
                            Exponent m        12          None
                            Exponent n         6          None
--------------------------------------------------------------------------------
O    c Si   c Lenn/es       Lennard epsilon 0.23191300E-04eV        0.000  9.000
                            Lennard sigma/m  3.6298000    Ang       
                            Exponent m        12          None
                            Exponent n         6          None
--------------------------------------------------------------------------------
N    c N    c Lenn/es       Lennard epsilon 0.67388300E-02eV        0.000  9.000
                            Lennard sigma/m  3.5532000    Ang       
                            Exponent m        12          None
                            Exponent n         6          None
--------------------------------------------------------------------------------
N    c O    c Lenn/es       Lennard epsilon 0.67388300E-02eV        0.000  9.000
                            Lennard sigma/m  3.5532000    Ang       
                            Exponent m        12          None
                            Exponent n         6          None
--------------------------------------------------------------------------------
N    c Si   c Lenn/es       Lennard epsilon 0.23191300E-04eV        0.000  9.000
                            Lennard sigma/m  3.6298000    Ang       
                            Exponent m        12          None
                            Exponent n         6          None
--------------------------------------------------------------------------------

  Intramolecular potentials :

--------------------------------------------------------------------------------
Atom  Types   Potential      Parameter       Value         Units   Cutoffs(Ang)
  1     2                                                            Min /  Max 
--------------------------------------------------------------------------------
H    c N    c Harmonic      Harmonic k2      45.930000    eV*Ang^-2 0.000 1 Bond
                            Harmonic r0      1.0120000    Ang       
                            Harmonic k3      0.0000000    eV*Ang^-3 
                            Harmonic k4      0.0000000    eV*Ang^-4 
--------------------------------------------------------------------------------

  General Three-body potentials :

--------------------------------------------------------------------------------
  Atoms       Potential      Parameter       Value         Units   Cutoffs(Ang)
  1 / 2 / 3                                                          Min /  Max 
--------------------------------------------------------------------------------
Si    core    Harmonic      Three-body cnst  1.2614000    eV*rad^-2 0.000  1.900
O     core                  Three-body angl  109.47000    degrees   0.000  1.900
O     core                  Three-body k4    0.0000000    eV*rad^-4 0.000  4.000
                            Three-body k3    0.0000000    eV*rad^-3 
--------------------------------------------------------------------------------
O     core    Harmonic      Three-body cnst  1.4000000    eV*rad^-2 0.000  1.900
Si    core                  Three-body angl  142.00000    degrees   0.000  1.900
Si    core                  Three-body k4    0.0000000    eV*rad^-4 0.000  4.000
                            Three-body k3    0.0000000    eV*rad^-3 
--------------------------------------------------------------------------------

  Intramolecular Three-body potentials :

--------------------------------------------------------------------------------
  Atoms       Potential      Parameter       Value         Units   Cutoffs(Ang)
  1 / 2 / 3                                                          Min /  Max 
--------------------------------------------------------------------------------
N     core    Harmonic      Three-body cnst  3.2913000    eV*rad^-2 0.000 1 Bond
H     core                  Three-body angl  113.24000    degrees   0.000 1 Bond
H     core                  Three-body k4    0.0000000    eV*rad^-4 0.000 1 Bond
                            Three-body k3    0.0000000    eV*rad^-3 
--------------------------------------------------------------------------------

********************************************************************************
*  Output for configuration   1                                                *
********************************************************************************


  Components of enthalpy : 

--------------------------------------------------------------------------------
  Interatomic potentials     =          84.05298078 eV    
  Three-body potentials      =           3.08884512 eV    
  Monopole - monopole (real) =        -744.46990925 eV    
  Monopole - monopole (recip)=        -340.04478399 eV    
  Monopole - monopole (total)=       -1084.51469324 eV    
  Pressure*volume            =           1.02208507 eV    
--------------------------------------------------------------------------------
  Total lattice enthalpy     =        -996.35078226 eV    
--------------------------------------------------------------------------------
  Total lattice enthalpy     =          -96132.6199 kJ/(mole unit cells)
--------------------------------------------------------------------------------

  XYZ File open for Movie as lta.xyz


  MSI Archive (version 3) written as lta_3D.car


  Equations of motion will be integrated using stochastic algorithm.

********************************************************************************
*  Molecular Dynamics                                                          *
********************************************************************************

  Isothermal/baric ensemble (NPT) to be used

  Relaxation time for thermostat=           0.050000 ps
  Relaxation time for barostat  =           0.050000 ps

  No. of mobile ions        =                147

  No. of degrees of freedom =                438

  Time step                 =           0.001000 ps
  Equilibration time        =         250.000000 ps
  Production time           =        2000.000000 ps
  Scaling time              =        2250.000000 ps
  Scaling frequency         =           0.001000 ps
  Sampling frequency        =           1.000000 ps
  Write frequency           =           1.000000 ps
  TD-Force start time       =           0.000000 ps
  TD-Field start time       =           0.000000 ps


  Molecular dynamics equilibration :

  ** Time :            1.00000 ps :
     Properties:                   Instantaneous       Averaged
       Kinetic energy    (eV) =       5.704579          5.704579
       Potential energy  (eV) =    -997.132395       -997.132395
       Total energy      (eV) =    -991.427816       -991.427816
       Temperature       (K)  =     302.277743        302.277743
       Pressure         (GPa) =       0.247067          0.247067
       Cell parameter : a (A) =      11.775327         11.775327
       Cell parameter : b (A) =      11.775327         11.775327
       Cell parameter : c (A) =      11.775327         11.775327
       Cell angle : alpha (o) =      90.000000         90.000000
       Cell angle : beta  (o) =      90.000000         90.000000
       Cell angle : gamma (o) =      90.000000         90.000000
       Cell volume :   (A**3) =    1632.747264       1632.747264
  ** Time :            2.00000 ps :
     Properties:                   Instantaneous       Averaged
       Kinetic energy    (eV) =       5.794559          5.749569
       Potential energy  (eV) =    -997.239268       -997.185832
       Total energy      (eV) =    -991.444709       -991.436263
       Temperature       (K)  =     307.045633        304.661688
       Pressure         (GPa) =       0.541406          0.394196
       Cell parameter : a (A) =      11.776620         11.775974
       Cell parameter : b (A) =      11.776620         11.775974
       Cell parameter : c (A) =      11.776620         11.775974
       Cell angle : alpha (o) =      90.000000         90.000000
       Cell angle : beta  (o) =      90.000000         90.000000
       Cell angle : gamma (o) =      90.000000         90.000000
       Cell volume :   (A**3) =    1633.284942       1633.016103
  ** Time :            3.00000 ps :
     Properties:                   Instantaneous       Averaged
       Kinetic energy    (eV) =       5.708372          5.735837
       Potential energy  (eV) =    -997.611477       -997.327713
       Total energy      (eV) =    -991.903105       -991.591877
       Temperature       (K)  =     302.478721        303.934032
       Pressure         (GPa) =       0.341604          0.375609
       Cell parameter : a (A) =      11.792446         11.781464
       Cell parameter : b (A) =      11.792446         11.781464
       Cell parameter : c (A) =      11.792446         11.781464
       Cell angle : alpha (o) =      90.000000         90.000000
       Cell angle : beta  (o) =      90.000000         90.000000
       Cell angle : gamma (o) =      90.000000         90.000000
       Cell volume :   (A**3) =    1639.878373       1635.303526
  ** Time :            4.00000 ps :
     Properties:                   Instantaneous       Averaged
       Kinetic energy    (eV) =       5.588451          5.698990
       Potential energy  (eV) =    -997.264541       -997.311920
       Total energy      (eV) =    -991.676090       -991.612930
       Temperature       (K)  =     296.124268        301.981591
       Pressure         (GPa) =       0.012098          0.287714
       Cell parameter : a (A) =      11.751117         11.773878
       Cell parameter : b (A) =      11.751117         11.773878
       Cell parameter : c (A) =      11.751117         11.773878
       Cell angle : alpha (o) =      90.000000         90.000000
       Cell angle : beta  (o) =      90.000000         90.000000
       Cell angle : gamma (o) =      90.000000         90.000000
       Cell volume :   (A**3) =    1622.697233       1632.151953
  ** Time :            5.00000 ps :
     Properties:                   Instantaneous       Averaged
       Kinetic energy    (eV) =       5.693577          5.697908
       Potential energy  (eV) =    -997.337920       -997.317120
       Total energy      (eV) =    -991.644343       -991.619213
       Temperature       (K)  =     301.694734        301.924220
       Pressure         (GPa) =      -1.294253         -0.031842
       Cell parameter : a (A) =      11.805437         11.780189
       Cell parameter : b (A) =      11.805437         11.780189
       Cell parameter : c (A) =      11.805437         11.780189
       Cell angle : alpha (o) =      90.000000         90.000000
       Cell angle : beta  (o) =      90.000000         90.000000
       Cell angle : gamma (o) =      90.000000         90.000000
       Cell volume :   (A**3) =    1645.304105       1634.782383
  ** Time :            6.00000 ps :
     Properties:                   Instantaneous       Averaged
       Kinetic energy    (eV) =       5.666402          5.692657
       Potential energy  (eV) =    -997.762108       -997.391285
       Total energy      (eV) =    -992.095706       -991.698628
       Temperature       (K)  =     300.254789        301.645981
       Pressure         (GPa) =      -0.075336         -0.039297
       Cell parameter : a (A) =      11.775028         11.779329
       Cell parameter : b (A) =      11.775028         11.779329
       Cell parameter : c (A) =      11.775028         11.779329
       Cell angle : alpha (o) =      90.000000         90.000000
       Cell angle : beta  (o) =      90.000000         90.000000
       Cell angle : gamma (o) =      90.000000         90.000000
       Cell volume :   (A**3) =    1632.622705       1634.422437
  ** Time :            7.00000 ps :
     Properties:                   Instantaneous       Averaged
       Kinetic energy    (eV) =       5.690904          5.692406
       Potential energy  (eV) =    -996.547170       -997.270697
       Total energy      (eV) =    -990.856266       -991.578291
       Temperature       (K)  =     301.553113        301.632714
       Pressure         (GPa) =       0.418964          0.026187
       Cell parameter : a (A) =      11.777217         11.779027
       Cell parameter : b (A) =      11.777217         11.779027
       Cell parameter : c (A) =      11.777217         11.779027
       Cell angle : alpha (o) =      90.000000         90.000000
       Cell angle : beta  (o) =      90.000000         90.000000
       Cell angle : gamma (o) =      90.000000         90.000000
       Cell volume :   (A**3) =    1633.533495       1634.295445
  ** Time :            8.00000 ps :
     Properties:                   Instantaneous       Averaged
       Kinetic energy    (eV) =       5.947657          5.724313
       Potential energy  (eV) =    -997.392120       -997.285875
       Total energy      (eV) =    -991.444464       -991.561562
       Temperature       (K)  =     315.158075        303.323384
       Pressure         (GPa) =       0.743818          0.116023
       Cell parameter : a (A) =      11.754783         11.775997
       Cell parameter : b (A) =      11.754783         11.775997
       Cell parameter : c (A) =      11.754783         11.775997
       Cell angle : alpha (o) =      90.000000         90.000000
       Cell angle : beta  (o) =      90.000000         90.000000
       Cell angle : gamma (o) =      90.000000         90.000000
       Cell volume :   (A**3) =    1624.216047       1633.035521
  ** Time :            9.00000 ps :
     Properties:                   Instantaneous       Averaged
       Kinetic energy    (eV) =       6.090204          5.764967
       Potential energy  (eV) =    -997.151733       -997.270970
       Total energy      (eV) =    -991.061529       -991.506003
       Temperature       (K)  =     322.711455        305.477615
       Pressure         (GPa) =       0.701205          0.180844
       Cell parameter : a (A) =      11.762335         11.774479
       Cell parameter : b (A) =      11.762335         11.774479
       Cell parameter : c (A) =      11.762335         11.774479
       Cell angle : alpha (o) =      90.000000         90.000000
       Cell angle : beta  (o) =      90.000000         90.000000
       Cell angle : gamma (o) =      90.000000         90.000000
       Cell volume :   (A**3) =    1627.348567       1632.403637
  ** Time :           10.00000 ps :
     Properties:                   Instantaneous       Averaged
       Kinetic energy    (eV) =       6.225920          5.811062
       Potential energy  (eV) =    -997.184842       -997.262357
       Total energy      (eV) =    -990.958921       -991.451295
       Temperature       (K)  =     329.902877        307.920141
       Pressure         (GPa) =       0.287679          0.190527
       Cell parameter : a (A) =      11.786541         11.775685
       Cell parameter : b (A) =      11.786541         11.775685
       Cell parameter : c (A) =      11.786541         11.775685
       Cell angle : alpha (o) =      90.000000         90.000000
       Cell angle : beta  (o) =      90.000000         90.000000
       Cell angle : gamma (o) =      90.000000         90.000000
       Cell volume :   (A**3) =    1637.416164       1632.904889
  ** Time :           11.00000 ps :
     Properties:                   Instantaneous       Averaged
       Kinetic energy    (eV) =       6.012599          5.829384
       Potential energy  (eV) =    -997.596806       -997.292762
       Total energy      (eV) =    -991.584207       -991.463378
       Temperature       (K)  =     318.599304        308.890974
       Pressure         (GPa) =       0.218866          0.193768
       Cell parameter : a (A) =      11.771505         11.775305
       Cell parameter : b (A) =      11.771505         11.775305
       Cell parameter : c (A) =      11.771505         11.775305
       Cell angle : alpha (o) =      90.000000         90.000000
       Cell angle : beta  (o) =      90.000000         90.000000
       Cell angle : gamma (o) =      90.000000         90.000000
       Cell volume :   (A**3) =    1631.157803       1632.746063
  ** Time :           12.00000 ps :
     Properties:                   Instantaneous       Averaged
       Kinetic energy    (eV) =       5.636456          5.813307
       Potential energy  (eV) =    -997.270443       -997.290902
       Total energy      (eV) =    -991.633987       -991.477595
       Temperature       (K)  =     298.667986        308.039058
       Pressure         (GPa) =      -0.763545          0.113188
       Cell parameter : a (A) =      11.789307         11.776472
       Cell parameter : b (A) =      11.789307         11.776472
       Cell parameter : c (A) =      11.789307         11.776472
       Cell angle : alpha (o) =      90.000000         90.000000
       Cell angle : beta  (o) =      90.000000         90.000000
       Cell angle : gamma (o) =      90.000000         90.000000
       Cell volume :   (A**3) =    1638.569395       1633.231341
  ** Time :           13.00000 ps :
     Properties:                   Instantaneous       Averaged
       Kinetic energy    (eV) =       5.779542          5.810709
       Potential energy  (eV) =    -997.573922       -997.312673
       Total energy      (eV) =    -991.794380       -991.501963
       Temperature       (K)  =     306.249924        307.901432
       Pressure         (GPa) =      -0.798871          0.042797
       Cell parameter : a (A) =      11.798075         11.778134
       Cell parameter : b (A) =      11.798075         11.778134
       Cell parameter : c (A) =      11.798075         11.778134
       Cell angle : alpha (o) =      90.000000         90.000000
       Cell angle : beta  (o) =      90.000000         90.000000
       Cell angle : gamma (o) =      90.000000         90.000000
       Cell volume :   (A**3) =    1642.228051       1633.923396
  ** Time :           14.00000 ps :
     Properties:                   Instantaneous       Averaged
       Kinetic energy    (eV) =       6.333804          5.848073
       Potential energy  (eV) =    -997.295602       -997.311453
       Total energy      (eV) =    -990.961798       -991.463380
       Temperature       (K)  =     335.619471        309.881292
       Pressure         (GPa) =      -1.030662         -0.033871
       Cell parameter : a (A) =      11.797319         11.779504
       Cell parameter : b (A) =      11.797319         11.779504
       Cell parameter : c (A) =      11.797319         11.779504
       Cell angle : alpha (o) =      90.000000         90.000000
       Cell angle : beta  (o) =      90.000000         90.000000
       Cell angle : gamma (o) =      90.000000         90.000000
       Cell volume :   (A**3) =    1641.912437       1634.494041
  ** Time :           15.00000 ps :
     Properties:                   Instantaneous       Averaged
       Kinetic energy    (eV) =       5.231979          5.807000
       Potential energy  (eV) =    -996.745070       -997.273694
       Total energy      (eV) =    -991.513090       -991.466694
       Temperature       (K)  =     277.235332        307.704895
       Pressure         (GPa) =      -0.069839         -0.036626
       Cell parameter : a (A) =      11.753176         11.777749
       Cell parameter : b (A) =      11.753176         11.777749
       Cell parameter : c (A) =      11.753176         11.777749
       Cell angle : alpha (o) =      90.000000         90.000000
       Cell angle : beta  (o) =      90.000000         90.000000
       Cell angle : gamma (o) =      90.000000         90.000000
       Cell volume :   (A**3) =    1623.550190       1633.764451
  ** Time :           16.00000 ps :
     Properties:                   Instantaneous       Averaged
       Kinetic energy    (eV) =       5.634341          5.796209
       Potential energy  (eV) =    -996.824851       -997.245642
       Total energy      (eV) =    -991.190510       -991.449433
       Temperature       (K)  =     298.555938        307.133085
       Pressure         (GPa) =      -0.258898         -0.050154
       Cell parameter : a (A) =      11.795052         11.778830
       Cell parameter : b (A) =      11.795052         11.778830
       Cell parameter : c (A) =      11.795052         11.778830
       Cell angle : alpha (o) =      90.000000         90.000000
       Cell angle : beta  (o) =      90.000000         90.000000
       Cell angle : gamma (o) =      90.000000         90.000000
       Cell volume :   (A**3) =    1640.966170       1634.214559
  ** Time :           17.00000 ps :
     Properties:                   Instantaneous       Averaged
       Kinetic energy    (eV) =       5.095960          5.755018
       Potential energy  (eV) =    -996.491990       -997.201309
       Total energy      (eV) =    -991.396031       -991.446291
       Temperature       (K)  =     270.027830        304.950423
       Pressure         (GPa) =       0.901465          0.005426
       Cell parameter : a (A) =      11.762142         11.777849
       Cell parameter : b (A) =      11.762142         11.777849
       Cell parameter : c (A) =      11.762142         11.777849
       Cell angle : alpha (o) =      90.000000         90.000000
       Cell angle : beta  (o) =      90.000000         90.000000
       Cell angle : gamma (o) =      90.000000         90.000000
       Cell volume :   (A**3) =    1627.268646       1633.805976
  ** Time :           18.00000 ps :
     Properties:                   Instantaneous       Averaged
       Kinetic energy    (eV) =       5.823291          5.758811
       Potential energy  (eV) =    -997.043068       -997.192518
       Total energy      (eV) =    -991.219776       -991.433707
       Temperature       (K)  =     308.568122        305.151406
       Pressure         (GPa) =       1.178333          0.070591
       Cell parameter : a (A) =      11.759755         11.776843
       Cell parameter : b (A) =      11.759755         11.776843
       Cell parameter : c (A) =      11.759755         11.776843
       Cell angle : alpha (o) =      90.000000         90.000000
       Cell angle : beta  (o) =      90.000000         90.000000
       Cell angle : gamma (o) =      90.000000         90.000000
       Cell volume :   (A**3) =    1626.278190       1633.387765
  ** Time :           19.00000 ps :
     Properties:                   Instantaneous       Averaged
       Kinetic energy    (eV) =       5.304786          5.734915
       Potential energy  (eV) =    -996.711238       -997.167188
       Total energy      (eV) =    -991.406452       -991.432273
       Temperature       (K)  =     281.093255        303.885188
       Pressure         (GPa) =       0.815378          0.109696
       Cell parameter : a (A) =      11.765277         11.776235
       Cell parameter : b (A) =      11.765277         11.776235
       Cell parameter : c (A) =      11.765277         11.776235
       Cell angle : alpha (o) =      90.000000         90.000000
       Cell angle : beta  (o) =      90.000000         90.000000
       Cell angle : gamma (o) =      90.000000         90.000000
       Cell volume :   (A**3) =    1628.570201       1633.134209
  ** Time :           20.00000 ps :
     Properties:                   Instantaneous       Averaged
       Kinetic energy    (eV) =       5.527454          5.724542
       Potential energy  (eV) =    -996.284170       -997.123037
       Total energy      (eV) =    -990.756715       -991.398495
       Temperature       (K)  =     292.892139        303.335535
       Pressure         (GPa) =       0.132761          0.110673
       Cell parameter : a (A) =      11.771935         11.776020
       Cell parameter : b (A) =      11.771935         11.776020
       Cell parameter : c (A) =      11.771935         11.776020
       Cell angle : alpha (o) =      90.000000         90.000000
       Cell angle : beta  (o) =      90.000000         90.000000
       Cell angle : gamma (o) =      90.000000         90.000000
       Cell volume :   (A**3) =    1631.336390       1633.044318
  ** Time :           21.00000 ps :
     Properties:                   Instantaneous       Averaged
       Kinetic energy    (eV) =       6.013069          5.738281
       Potential energy  (eV) =    -997.577998       -997.144702
       Total energy      (eV) =    -991.564929       -991.406420
       Temperature       (K)  =     318.624200        304.063567
       Pressure         (GPa) =      -0.033431          0.103459
       Cell parameter : a (A) =      11.785062         11.776450
       Cell parameter : b (A) =      11.785062         11.776450
       Cell parameter : c (A) =      11.785062         11.776450
       Cell angle : alpha (o) =      90.000000         90.000000
       Cell angle : beta  (o) =      90.000000         90.000000
       Cell angle : gamma (o) =      90.000000         90.000000
       Cell volume :   (A**3) =    1636.800133       1633.223167
  ** Time :           22.00000 ps :
     Properties:                   Instantaneous       Averaged
       Kinetic energy    (eV) =       5.762115          5.739365
       Potential energy  (eV) =    -997.054060       -997.140581
       Total energy      (eV) =    -991.291945       -991.401217
       Temperature       (K)  =     305.326482        304.120972
       Pressure         (GPa) =       0.604313          0.127073
       Cell parameter : a (A) =      11.751528         11.775317
       Cell parameter : b (A) =      11.751528         11.775317
       Cell parameter : c (A) =      11.751528         11.775317
       Cell angle : alpha (o) =      90.000000         90.000000
       Cell angle : beta  (o) =      90.000000         90.000000
       Cell angle : gamma (o) =      90.000000         90.000000
       Cell volume :   (A**3) =    1622.867330       1632.752447
  ** Time :           23.00000 ps :
     Properties:                   Instantaneous       Averaged
       Kinetic energy    (eV) =       5.883976          5.745652
       Potential energy  (eV) =    -997.151385       -997.141051
       Total energy      (eV) =    -991.267409       -991.395399
       Temperature       (K)  =     311.783738        304.454136
       Pressure         (GPa) =      -1.402700          0.057913
       Cell parameter : a (A) =      11.838126         11.778048
       Cell parameter : b (A) =      11.838126         11.778048
       Cell parameter : c (A) =      11.838126         11.778048
       Cell angle : alpha (o) =      90.000000         90.000000
       Cell angle : beta  (o) =      90.000000         90.000000
       Cell angle : gamma (o) =      90.000000         90.000000
       Cell volume :   (A**3) =    1659.009401       1633.894054
  ** Time :           24.00000 ps :
     Properties:                   Instantaneous       Averaged
       Kinetic energy    (eV) =       5.379825          5.730409
       Potential energy  (eV) =    -996.321962       -997.106922
       Total energy      (eV) =    -990.942136       -991.376513
       Temperature       (K)  =     285.069491        303.646442
       Pressure         (GPa) =      -0.443024          0.038033
       Cell parameter : a (A) =      11.768407         11.777646
       Cell parameter : b (A) =      11.768407         11.777646
       Cell parameter : c (A) =      11.768407         11.777646
       Cell angle : alpha (o) =      90.000000         90.000000
       Cell angle : beta  (o) =      90.000000         90.000000
       Cell angle : gamma (o) =      90.000000         90.000000
       Cell volume :   (A**3) =    1629.870079       1633.726388
  ** Time :           25.00000 ps :
     Properties:                   Instantaneous       Averaged
       Kinetic energy    (eV) =       5.181449          5.708451
       Potential energy  (eV) =    -997.022070       -997.103528
       Total energy      (eV) =    -991.840621       -991.395077
       Temperature       (K)  =     274.557780        302.482896
       Pressure         (GPa) =       0.010152          0.036928
       Cell parameter : a (A) =      11.767259         11.777231
       Cell parameter : b (A) =      11.767259         11.777231
       Cell parameter : c (A) =      11.767259         11.777231
       Cell angle : alpha (o) =      90.000000         90.000000
       Cell angle : beta  (o) =      90.000000         90.000000
       Cell angle : gamma (o) =      90.000000         90.000000
       Cell volume :   (A**3) =    1629.393270       1633.553063
  ** Time :           26.00000 ps :
     Properties:                   Instantaneous       Averaged
       Kinetic energy    (eV) =       5.450335          5.698523
       Potential energy  (eV) =    -996.422300       -997.077327
       Total energy      (eV) =    -990.971965       -991.378804
       Temperature       (K)  =     288.805700        301.956850
       Pressure         (GPa) =      -0.248751          0.025688
       Cell parameter : a (A) =      11.795259         11.777924
       Cell parameter : b (A) =      11.795259         11.777924
       Cell parameter : c (A) =      11.795259         11.777924
       Cell angle : alpha (o) =      90.000000         90.000000
       Cell angle : beta  (o) =      90.000000         90.000000
       Cell angle : gamma (o) =      90.000000         90.000000
       Cell volume :   (A**3) =    1641.052449       1633.841501
  ** Time :           27.00000 ps :
     Properties:                   Instantaneous       Averaged
       Kinetic energy    (eV) =       6.080705          5.712678
       Potential energy  (eV) =    -996.604098       -997.059800
       Total energy      (eV) =    -990.523392       -991.347122
       Temperature       (K)  =     322.208146        302.706898
       Pressure         (GPa) =       0.783364          0.053882
       Cell parameter : a (A) =      11.774435         11.777795
       Cell parameter : b (A) =      11.774435         11.777795
       Cell parameter : c (A) =      11.774435         11.777795
       Cell angle : alpha (o) =      90.000000         90.000000
       Cell angle : beta  (o) =      90.000000         90.000000
       Cell angle : gamma (o) =      90.000000         90.000000
       Cell volume :   (A**3) =    1632.376136       1633.787228
  ** Time :           28.00000 ps :
     Properties:                   Instantaneous       Averaged
       Kinetic energy    (eV) =       5.289155          5.697552
       Potential energy  (eV) =    -996.906949       -997.054341
       Total energy      (eV) =    -991.617794       -991.356789
       Temperature       (K)  =     280.264977        301.905401
       Pressure         (GPa) =       0.483216          0.068972
       Cell parameter : a (A) =      11.792895         11.778334
       Cell parameter : b (A) =      11.792895         11.778334
       Cell parameter : c (A) =      11.792895         11.778334
       Cell angle : alpha (o) =      90.000000         90.000000
       Cell angle : beta  (o) =      90.000000         90.000000
       Cell angle : gamma (o) =      90.000000         90.000000
       Cell volume :   (A**3) =    1640.065695       1634.011459
  ** Time :           29.00000 ps :
     Properties:                   Instantaneous       Averaged
       Kinetic energy    (eV) =       6.006755          5.708215
       Potential energy  (eV) =    -997.094980       -997.055743
       Total energy      (eV) =    -991.088224       -991.347528
       Temperature       (K)  =     318.289636        302.470374
       Pressure         (GPa) =       0.568154          0.086482
       Cell parameter : a (A) =      11.775421         11.778234
       Cell parameter : b (A) =      11.775421         11.778234
       Cell parameter : c (A) =      11.775421         11.778234
       Cell angle : alpha (o) =      90.000000         90.000000
       Cell angle : beta  (o) =      90.000000         90.000000
       Cell angle : gamma (o) =      90.000000         90.000000
       Cell volume :   (A**3) =    1632.786156       1633.969207
  ** Time :           30.00000 ps :
     Properties:                   Instantaneous       Averaged
       Kinetic energy    (eV) =       5.444517          5.699425
       Potential energy  (eV) =    -996.914972       -997.051050
       Total energy      (eV) =    -991.470454       -991.351626
       Temperature       (K)  =     288.497411        302.004609
       Pressure         (GPa) =       0.498713          0.100497
       Cell parameter : a (A) =      11.762566         11.777712
       Cell parameter : b (A) =      11.762566         11.777712
       Cell parameter : c (A) =      11.762566         11.777712
       Cell angle : alpha (o) =      90.000000         90.000000
       Cell angle : beta  (o) =      90.000000         90.000000
       Cell angle : gamma (o) =      90.000000         90.000000
       Cell volume :   (A**3) =    1627.444710       1633.751724
  ** Time :           31.00000 ps :
     Properties:                   Instantaneous       Averaged
       Kinetic energy    (eV) =       6.111629          5.712722
       Potential energy  (eV) =    -997.183450       -997.055321
       Total energy      (eV) =    -991.071821       -991.342600
       Temperature       (K)  =     323.846749        302.709194
       Pressure         (GPa) =      -0.154305          0.091667
       Cell parameter : a (A) =      11.787292         11.778021
       Cell parameter : b (A) =      11.787292         11.778021
       Cell parameter : c (A) =      11.787292         11.778021
       Cell angle : alpha (o) =      90.000000         90.000000
       Cell angle : beta  (o) =      90.000000         90.000000
       Cell angle : gamma (o) =      90.000000         90.000000
       Cell volume :   (A**3) =    1637.729442       1633.880038
  ** Time :           32.00000 ps :
     Properties:                   Instantaneous       Averaged
       Kinetic energy    (eV) =       5.662196          5.711143
       Potential energy  (eV) =    -997.410711       -997.066427
       Total energy      (eV) =    -991.748516       -991.355284
       Temperature       (K)  =     300.031893        302.625528
       Pressure         (GPa) =      -0.145469          0.084414
       Cell parameter : a (A) =      11.780321         11.778093
       Cell parameter : b (A) =      11.780321         11.778093
       Cell parameter : c (A) =      11.780321         11.778093
       Cell angle : alpha (o) =      90.000000         90.000000
       Cell angle : beta  (o) =      90.000000         90.000000
       Cell angle : gamma (o) =      90.000000         90.000000
       Cell volume :   (A**3) =    1634.825438       1633.909582
  ** Time :           33.00000 ps :
     Properties:                   Instantaneous       Averaged
       Kinetic energy    (eV) =       5.546815          5.706163
       Potential energy  (eV) =    -997.263944       -997.072413
       Total energy      (eV) =    -991.717129       -991.366249
       Temperature       (K)  =     293.918050        302.361665
       Pressure         (GPa) =      -0.653291          0.061273
       Cell parameter : a (A) =      11.818283         11.779311
       Cell parameter : b (A) =      11.818283         11.779311
       Cell parameter : c (A) =      11.818283         11.779311
       Cell angle : alpha (o) =      90.000000         90.000000
       Cell angle : beta  (o) =      90.000000         90.000000
       Cell angle : gamma (o) =      90.000000         90.000000
       Cell volume :   (A**3) =    1650.681011       1634.417807
  ** Time :           34.00000 ps :
     Properties:                   Instantaneous       Averaged
       Kinetic energy    (eV) =       5.398646          5.697118
       Potential energy  (eV) =    -997.179838       -997.075572
       Total energy      (eV) =    -991.781192       -991.378454
       Temperature       (K)  =     286.066749        301.882403
       Pressure         (GPa) =       0.049546          0.061479
       Cell parameter : a (A) =      11.782061         11.779391
       Cell parameter : b (A) =      11.782061         11.779391
       Cell parameter : c (A) =      11.782061         11.779391
       Cell angle : alpha (o) =      90.000000         90.000000
       Cell angle : beta  (o) =      90.000000         90.000000
       Cell angle : gamma (o) =      90.000000         90.000000
       Cell volume :   (A**3) =    1635.549815       1634.451101
  ** Time :           35.00000 ps :
     Properties:                   Instantaneous       Averaged
       Kinetic energy    (eV) =       5.272984          5.685000
       Potential energy  (eV) =    -996.643030       -997.063214
       Total energy      (eV) =    -991.370045       -991.378213
       Temperature       (K)  =     279.408124        301.240281
       Pressure         (GPa) =      -0.628479          0.041043
       Cell parameter : a (A) =      11.829942         11.780836
       Cell parameter : b (A) =      11.829942         11.780836
       Cell parameter : c (A) =      11.829942         11.780836
       Cell angle : alpha (o) =      90.000000         90.000000
       Cell angle : beta  (o) =      90.000000         90.000000
       Cell angle : gamma (o) =      90.000000         90.000000
       Cell volume :   (A**3) =    1655.571131       1635.054530
  ** Time :           36.00000 ps :
     Properties:                   Instantaneous       Averaged
       Kinetic energy    (eV) =       6.324006          5.702750
       Potential energy  (eV) =    -997.179647       -997.066448
       Total energy      (eV) =    -990.855641       -991.363698
       Temperature       (K)  =     335.100290        302.180837
       Pressure         (GPa) =      -0.058082          0.038501
       Cell parameter : a (A) =      11.809173         11.781623
       Cell parameter : b (A) =      11.809173         11.781623
       Cell parameter : c (A) =      11.809173         11.781623
       Cell angle : alpha (o) =      90.000000         90.000000
       Cell angle : beta  (o) =      90.000000         90.000000
       Cell angle : gamma (o) =      90.000000         90.000000
       Cell volume :   (A**3) =    1646.866736       1635.382647
  ** Time :           37.00000 ps :
     Properties:                   Instantaneous       Averaged
       Kinetic energy    (eV) =       6.363493          5.720608
       Potential energy  (eV) =    -997.026617       -997.065371
       Total energy      (eV) =    -990.663125       -991.344763
       Temperature       (K)  =     337.192641        303.127102
       Pressure         (GPa) =       0.190216          0.043130
       Cell parameter : a (A) =      11.754135         11.780880
       Cell parameter : b (A) =      11.754135         11.780880
       Cell parameter : c (A) =      11.754135         11.780880
       Cell angle : alpha (o) =      90.000000         90.000000
       Cell angle : beta  (o) =      90.000000         90.000000
       Cell angle : gamma (o) =      90.000000         90.000000
       Cell volume :   (A**3) =    1623.947640       1635.073593
  ** Time :           38.00000 ps :
     Properties:                   Instantaneous       Averaged
       Kinetic energy    (eV) =       6.000220          5.727967
       Potential energy  (eV) =    -997.288369       -997.071240
       Total energy      (eV) =    -991.288149       -991.343273
       Temperature       (K)  =     317.943336        303.517003
       Pressure         (GPa) =      -0.450758          0.029699
       Cell parameter : a (A) =      11.794866         11.781248
       Cell parameter : b (A) =      11.794866         11.781248
       Cell parameter : c (A) =      11.794866         11.781248
       Cell angle : alpha (o) =      90.000000         90.000000
       Cell angle : beta  (o) =      90.000000         90.000000
       Cell angle : gamma (o) =      90.000000         90.000000
       Cell volume :   (A**3) =    1640.888462       1635.226616
  ** Time :           39.00000 ps :
     Properties:                   Instantaneous       Averaged
       Kinetic energy    (eV) =       5.141310          5.712924
       Potential energy  (eV) =    -997.031780       -997.070228
       Total energy      (eV) =    -991.890471       -991.357304
       Temperature       (K)  =     272.430866        302.719922
       Pressure         (GPa) =       0.334822          0.037644
       Cell parameter : a (A) =      11.778380         11.781174
       Cell parameter : b (A) =      11.778380         11.781174
       Cell parameter : c (A) =      11.778380         11.781174
       Cell angle : alpha (o) =      90.000000         90.000000
       Cell angle : beta  (o) =      90.000000         90.000000
       Cell angle : gamma (o) =      90.000000         90.000000
       Cell volume :   (A**3) =    1634.017462       1635.195612
  ** Time :           40.00000 ps :
     Properties:                   Instantaneous       Averaged
       Kinetic energy    (eV) =       5.976995          5.719526
       Potential energy  (eV) =    -997.049535       -997.069711
       Total energy      (eV) =    -991.072540       -991.350185
       Temperature       (K)  =     316.712684        303.069741
       Pressure         (GPa) =      -0.358203          0.027527
       Cell parameter : a (A) =      11.802150         11.781699
       Cell parameter : b (A) =      11.802150         11.781699
       Cell parameter : c (A) =      11.802150         11.781699
       Cell angle : alpha (o) =      90.000000         90.000000
       Cell angle : beta  (o) =      90.000000         90.000000
       Cell angle : gamma (o) =      90.000000         90.000000
       Cell volume :   (A**3) =    1643.930282       1635.413979
  ** Time :           41.00000 ps :
     Properties:                   Instantaneous       Averaged
       Kinetic energy    (eV) =       5.453972          5.713049
       Potential energy  (eV) =    -997.020829       -997.068518
       Total energy      (eV) =    -991.566857       -991.355470
       Temperature       (K)  =     288.998419        302.726538
       Pressure         (GPa) =       0.333109          0.035215
       Cell parameter : a (A) =      11.768018         11.781365
       Cell parameter : b (A) =      11.768018         11.781365
       Cell parameter : c (A) =      11.768018         11.781365
       Cell angle : alpha (o) =      90.000000         90.000000
       Cell angle : beta  (o) =      90.000000         90.000000
       Cell angle : gamma (o) =      90.000000         90.000000
       Cell volume :   (A**3) =    1629.708698       1635.274825
  ** Time :           42.00000 ps :
     Properties:                   Instantaneous       Averaged
       Kinetic energy    (eV) =       5.497080          5.707907
       Potential energy  (eV) =    -996.224043       -997.048412
       Total energy      (eV) =    -990.726963       -991.340505
       Temperature       (K)  =     291.282643        302.454065
       Pressure         (GPa) =      -0.084881          0.032059
       Cell parameter : a (A) =      11.801968         11.781856
       Cell parameter : b (A) =      11.801968         11.781856
       Cell parameter : c (A) =      11.801968         11.781856
       Cell angle : alpha (o) =      90.000000         90.000000
       Cell angle : beta  (o) =      90.000000         90.000000
       Cell angle : gamma (o) =      90.000000         90.000000
       Cell volume :   (A**3) =    1643.854010       1635.479092
  ** Time :           43.00000 ps :
     Properties:                   Instantaneous       Averaged
       Kinetic energy    (eV) =       5.108149          5.693959
       Potential energy  (eV) =    -997.869901       -997.067516
       Total energy      (eV) =    -992.761752       -991.373557
       Temperature       (K)  =     270.673750        301.714987
       Pressure         (GPa) =       0.417795          0.041403
       Cell parameter : a (A) =      11.755485         11.781242
       Cell parameter : b (A) =      11.755485         11.781242
       Cell parameter : c (A) =      11.755485         11.781242
       Cell angle : alpha (o) =      90.000000         90.000000
       Cell angle : beta  (o) =      90.000000         90.000000
       Cell angle : gamma (o) =      90.000000         90.000000
       Cell volume :   (A**3) =    1624.507157       1635.223930
  ** Time :           44.00000 ps :
     Properties:                   Instantaneous       Averaged
       Kinetic energy    (eV) =       5.437815          5.688137
       Potential energy  (eV) =    -996.742566       -997.060131
       Total energy      (eV) =    -991.304751       -991.371994
       Temperature       (K)  =     288.142252        301.406516
       Pressure         (GPa) =       0.041738          0.041113
       Cell parameter : a (A) =      11.784403         11.781314
       Cell parameter : b (A) =      11.784403         11.781314
       Cell parameter : c (A) =      11.784403         11.781314
       Cell angle : alpha (o) =      90.000000         90.000000
       Cell angle : beta  (o) =      90.000000         90.000000
       Cell angle : gamma (o) =      90.000000         90.000000
       Cell volume :   (A**3) =    1636.525398       1635.253509
  ** Time :           45.00000 ps :
     Properties:                   Instantaneous       Averaged
       Kinetic energy    (eV) =       5.559463          5.685278
       Potential energy  (eV) =    -996.441163       -997.046376
       Total energy      (eV) =    -990.881700       -991.361098
       Temperature       (K)  =     294.588245        301.254999
       Pressure         (GPa) =       0.501088          0.051412
       Cell parameter : a (A) =      11.776903         11.781216
       Cell parameter : b (A) =      11.776903         11.781216
       Cell parameter : c (A) =      11.776903         11.781216
       Cell angle : alpha (o) =      90.000000         90.000000
       Cell angle : beta  (o) =      90.000000         90.000000
       Cell angle : gamma (o) =      90.000000         90.000000
       Cell volume :   (A**3) =    1633.402602       1635.212378
  ** Time :           46.00000 ps :
     Properties:                   Instantaneous       Averaged
       Kinetic energy    (eV) =       5.745904          5.686596
       Potential energy  (eV) =    -996.784253       -997.040678
       Total energy      (eV) =    -991.038350       -991.354082
       Temperature       (K)  =     304.467462        301.324835
       Pressure         (GPa) =      -0.099449          0.047971
       Cell parameter : a (A) =      11.789479         11.781396
       Cell parameter : b (A) =      11.789479         11.781396
       Cell parameter : c (A) =      11.789479         11.781396
       Cell angle : alpha (o) =      90.000000         90.000000
       Cell angle : beta  (o) =      90.000000         90.000000
       Cell angle : gamma (o) =      90.000000         90.000000
       Cell volume :   (A**3) =    1638.641167       1635.286917
  ** Time :           47.00000 ps :
     Properties:                   Instantaneous       Averaged
       Kinetic energy    (eV) =       5.478344          5.682165
       Potential energy  (eV) =    -996.924649       -997.038209
       Total energy      (eV) =    -991.446306       -991.356044
       Temperature       (K)  =     290.289845        301.090048
       Pressure         (GPa) =      -0.205802          0.042814
       Cell parameter : a (A) =      11.769308         11.781139
       Cell parameter : b (A) =      11.769308         11.781139
       Cell parameter : c (A) =      11.769308         11.781139
       Cell angle : alpha (o) =      90.000000         90.000000
       Cell angle : beta  (o) =      90.000000         90.000000
       Cell angle : gamma (o) =      90.000000         90.000000
       Cell volume :   (A**3) =    1630.244624       1635.179634
  ** Time :           48.00000 ps :
     Properties:                   Instantaneous       Averaged
       Kinetic energy    (eV) =       5.453665          5.677405
       Potential energy  (eV) =    -997.364203       -997.045001
       Total energy      (eV) =    -991.910538       -991.367596
       Temperature       (K)  =     288.982154        300.837800
       Pressure         (GPa) =      -0.296323          0.035304
       Cell parameter : a (A) =      11.811175         11.781764
       Cell parameter : b (A) =      11.811175         11.781764
       Cell parameter : c (A) =      11.811175         11.781764
       Cell angle : alpha (o) =      90.000000         90.000000
       Cell angle : beta  (o) =      90.000000         90.000000
       Cell angle : gamma (o) =      90.000000         90.000000
       Cell volume :   (A**3) =    1647.704482       1635.440568
  ** Time :           49.00000 ps :
     Properties:                   Instantaneous       Averaged
       Kinetic energy    (eV) =       6.280877          5.689720
       Potential energy  (eV) =    -996.983003       -997.043735
       Total energy      (eV) =    -990.702126       -991.354015
       Temperature       (K)  =     332.814950        301.490395
       Pressure         (GPa) =      -0.269520          0.029113
       Cell parameter : a (A) =      11.807860         11.782297
       Cell parameter : b (A) =      11.807860         11.782297
       Cell parameter : c (A) =      11.807860         11.782297
       Cell angle : alpha (o) =      90.000000         90.000000
       Cell angle : beta  (o) =      90.000000         90.000000
       Cell angle : gamma (o) =      90.000000         90.000000
       Cell volume :   (A**3) =    1646.317408       1635.662545
  ** Time :           50.00000 ps :
     Properties:                   Instantaneous       Averaged
       Kinetic energy    (eV) =       5.473284          5.685392
       Potential energy  (eV) =    -997.632602       -997.055513
       Total energy      (eV) =    -992.159318       -991.370121
       Temperature       (K)  =     290.021715        301.261022
       Pressure         (GPa) =       0.147263          0.031629
       Cell parameter : a (A) =      11.786721         11.782385
       Cell parameter : b (A) =      11.786721         11.782385
       Cell parameter : c (A) =      11.786721         11.782385
       Cell angle : alpha (o) =      90.000000         90.000000
       Cell angle : beta  (o) =      90.000000         90.000000
       Cell angle : gamma (o) =      90.000000         90.000000
       Cell volume :   (A**3) =    1637.491338       1635.699121
  ** Time :           51.00000 ps :
     Properties:                   Instantaneous       Averaged
       Kinetic energy    (eV) =       5.451912          5.680814
       Potential energy  (eV) =    -996.962217       -997.053684
       Total energy      (eV) =    -991.510305       -991.372870
       Temperature       (K)  =     288.889273        301.018438
       Pressure         (GPa) =      -0.218191          0.026495
       Cell parameter : a (A) =      11.816785         11.783060
       Cell parameter : b (A) =      11.816785         11.783060
       Cell parameter : c (A) =      11.816785         11.783060
       Cell angle : alpha (o) =      90.000000         90.000000
       Cell angle : beta  (o) =      90.000000         90.000000
       Cell angle : gamma (o) =      90.000000         90.000000
       Cell volume :   (A**3) =    1650.053206       1635.980573
  ** Time :           52.00000 ps :
     Properties:                   Instantaneous       Averaged
       Kinetic energy    (eV) =       6.077356          5.688440
       Potential energy  (eV) =    -996.799417       -997.048794
       Total energy      (eV) =    -990.722061       -991.360354
       Temperature       (K)  =     322.030666        301.422520
       Pressure         (GPa) =      -0.072544          0.024729
       Cell parameter : a (A) =      11.795788         11.783305
       Cell parameter : b (A) =      11.795788         11.783305
       Cell parameter : c (A) =      11.795788         11.783305
       Cell angle : alpha (o) =      90.000000         90.000000
       Cell angle : beta  (o) =      90.000000         90.000000
       Cell angle : gamma (o) =      90.000000         90.000000
       Cell volume :   (A**3) =    1641.273363       1636.082358
  ** Time :           53.00000 ps :
     Properties:                   Instantaneous       Averaged
       Kinetic energy    (eV) =       5.388679          5.682784
       Potential energy  (eV) =    -996.502544       -997.038487
       Total energy      (eV) =    -991.113864       -991.355703
       Temperature       (K)  =     285.538638        301.122824
       Pressure         (GPa) =       0.095121          0.026077
       Cell parameter : a (A) =      11.792621         11.783481
       Cell parameter : b (A) =      11.792621         11.783481
       Cell parameter : c (A) =      11.792621         11.783481
       Cell angle : alpha (o) =      90.000000         90.000000
       Cell angle : beta  (o) =      90.000000         90.000000
       Cell angle : gamma (o) =      90.000000         90.000000
       Cell volume :   (A**3) =    1639.951457       1636.155360
  ** Time :           54.00000 ps :
     Properties:                   Instantaneous       Averaged
       Kinetic energy    (eV) =       5.511068          5.679604
       Potential energy  (eV) =    -997.098035       -997.039590
       Total energy      (eV) =    -991.586967       -991.359986
       Temperature       (K)  =     292.023837        300.954324
       Pressure         (GPa) =       0.359106          0.032314
       Cell parameter : a (A) =      11.781877         11.783451
       Cell parameter : b (A) =      11.781877         11.783451
       Cell parameter : c (A) =      11.781877         11.783451
       Cell angle : alpha (o) =      90.000000         90.000000
       Cell angle : beta  (o) =      90.000000         90.000000
       Cell angle : gamma (o) =      90.000000         90.000000
       Cell volume :   (A**3) =    1635.473087       1636.142725
  ** Time :           55.00000 ps :
     Properties:                   Instantaneous       Averaged
       Kinetic energy    (eV) =       5.849247          5.682688
       Potential energy  (eV) =    -996.606689       -997.031719
       Total energy      (eV) =    -990.757442       -991.349031
       Temperature       (K)  =     309.943510        301.117764
       Pressure         (GPa) =       0.024220          0.032136
       Cell parameter : a (A) =      11.785701         11.783492
       Cell parameter : b (A) =      11.785701         11.783492
       Cell parameter : c (A) =      11.785701         11.783492
       Cell angle : alpha (o) =      90.000000         90.000000
       Cell angle : beta  (o) =      90.000000         90.000000
       Cell angle : gamma (o) =      90.000000         90.000000
       Cell volume :   (A**3) =    1637.066205       1636.159515
  ** Time :           56.00000 ps :
     Properties:                   Instantaneous       Averaged
       Kinetic energy    (eV) =       6.058335          5.689396
       Potential energy  (eV) =    -997.389247       -997.038103
       Total energy      (eV) =    -991.330913       -991.348707
       Temperature       (K)  =     321.022742        301.473210
       Pressure         (GPa) =       0.036313          0.032297
       Cell parameter : a (A) =      11.774983         11.783340
       Cell parameter : b (A) =      11.774983         11.783340
       Cell parameter : c (A) =      11.774983         11.783340
       Cell angle : alpha (o) =      90.000000         90.000000
       Cell angle : beta  (o) =      90.000000         90.000000
       Cell angle : gamma (o) =      90.000000         90.000000
       Cell volume :   (A**3) =    1632.604179       1636.096027
  ** Time :           57.00000 ps :
     Properties:                   Instantaneous       Averaged
       Kinetic energy    (eV) =       4.927693          5.676033
       Potential energy  (eV) =    -997.244191       -997.041719
       Total energy      (eV) =    -992.316497       -991.365686
       Temperature       (K)  =     261.111621        300.765112
       Pressure         (GPa) =       0.178499          0.034745
       Cell parameter : a (A) =      11.789515         11.783448
       Cell parameter : b (A) =      11.789515         11.783448
       Cell parameter : c (A) =      11.789515         11.783448
       Cell angle : alpha (o) =      90.000000         90.000000
       Cell angle : beta  (o) =      90.000000         90.000000
       Cell angle : gamma (o) =      90.000000         90.000000
       Cell volume :   (A**3) =    1638.655922       1636.140938
  ** Time :           58.00000 ps :
     Properties:                   Instantaneous       Averaged
       Kinetic energy    (eV) =       4.884611          5.662388
       Potential energy  (eV) =    -997.008346       -997.041144
       Total energy      (eV) =    -992.123735       -991.378756
       Temperature       (K)  =     258.828746        300.042071
       Pressure         (GPa) =       0.138690          0.036839
       Cell parameter : a (A) =      11.754936         11.782957
       Cell parameter : b (A) =      11.754936         11.782957
       Cell parameter : c (A) =      11.754936         11.782957
       Cell angle : alpha (o) =      90.000000         90.000000
       Cell angle : beta  (o) =      90.000000         90.000000
       Cell angle : gamma (o) =      90.000000         90.000000
       Cell volume :   (A**3) =    1624.279596       1635.936432
  ** Time :           59.00000 ps :
     Properties:                   Instantaneous       Averaged
       Kinetic energy    (eV) =       6.026124          5.668553
       Potential energy  (eV) =    -997.163799       -997.043222
       Total energy      (eV) =    -991.137676       -991.374670
       Temperature       (K)  =     319.315939        300.368747
       Pressure         (GPa) =       0.480562          0.044206
       Cell parameter : a (A) =      11.771685         11.782765
       Cell parameter : b (A) =      11.771685         11.782765
       Cell parameter : c (A) =      11.771685         11.782765
       Cell angle : alpha (o) =      90.000000         90.000000
       Cell angle : beta  (o) =      90.000000         90.000000
       Cell angle : gamma (o) =      90.000000         90.000000
       Cell volume :   (A**3) =    1631.232413       1635.856703
  ** Time :           60.00000 ps :
     Properties:                   Instantaneous       Averaged
       Kinetic energy    (eV) =       5.733341          5.669633
       Potential energy  (eV) =    -996.572504       -997.035377
       Total energy      (eV) =    -990.839162       -991.365745
       Temperature       (K)  =     303.801810        300.425964
       Pressure         (GPa) =      -0.044623          0.042338
       Cell parameter : a (A) =      11.806795         11.783166
       Cell parameter : b (A) =      11.806795         11.783166
       Cell parameter : c (A) =      11.806795         11.783166
       Cell angle : alpha (o) =      90.000000         90.000000
       Cell angle : beta  (o) =      90.000000         90.000000
       Cell angle : gamma (o) =      90.000000         90.000000
       Cell volume :   (A**3) =    1645.871860       1636.023622
  ** Time :           61.00000 ps :
     Properties:                   Instantaneous       Averaged
       Kinetic energy    (eV) =       5.889255          5.673233
       Potential energy  (eV) =    -996.919071       -997.033470
       Total energy      (eV) =    -991.029816       -991.360238
       Temperature       (K)  =     312.063444        300.616743
       Pressure         (GPa) =       0.129731          0.044184
       Cell parameter : a (A) =      11.768029         11.782918
       Cell parameter : b (A) =      11.768029         11.782918
       Cell parameter : c (A) =      11.768029         11.782918
       Cell angle : alpha (o) =      90.000000         90.000000
       Cell angle : beta  (o) =      90.000000         90.000000
       Cell angle : gamma (o) =      90.000000         90.000000
       Cell volume :   (A**3) =    1629.713167       1635.920172
  ** Time :           62.00000 ps :
     Properties:                   Instantaneous       Averaged
       Kinetic energy    (eV) =       5.536928          5.671034
       Potential energy  (eV) =    -997.740347       -997.044872
       Total energy      (eV) =    -992.203419       -991.373837
       Temperature       (K)  =     293.394126        300.500249
       Pressure         (GPa) =      -0.734537          0.031382
       Cell parameter : a (A) =      11.789929         11.783031
       Cell parameter : b (A) =      11.789929         11.783031
       Cell parameter : c (A) =      11.789929         11.783031
       Cell angle : alpha (o) =      90.000000         90.000000
       Cell angle : beta  (o) =      90.000000         90.000000
       Cell angle : gamma (o) =      90.000000         90.000000
       Cell volume :   (A**3) =    1638.828671       1635.967083
  ** Time :           63.00000 ps :
     Properties:                   Instantaneous       Averaged
       Kinetic energy    (eV) =       5.444455          5.667438
       Potential energy  (eV) =    -996.741290       -997.040053
       Total energy      (eV) =    -991.296835       -991.372615
       Temperature       (K)  =     288.494125        300.309676
       Pressure         (GPa) =       0.091027          0.032378
       Cell parameter : a (A) =      11.783639         11.783041
       Cell parameter : b (A) =      11.783639         11.783041
       Cell parameter : c (A) =      11.783639         11.783041
       Cell angle : alpha (o) =      90.000000         90.000000
       Cell angle : beta  (o) =      90.000000         90.000000
       Cell angle : gamma (o) =      90.000000         90.000000
       Cell volume :   (A**3) =    1636.207362       1635.970897
  ** Time :           64.00000 ps :
     Properties:                   Instantaneous       Averaged
       Kinetic energy    (eV) =       5.981884          5.672351
       Potential energy  (eV) =    -996.503541       -997.031670
       Total energy      (eV) =    -990.521657       -991.359319
       Temperature       (K)  =     316.971717        300.570020
       Pressure         (GPa) =       0.170092          0.034518
       Cell parameter : a (A) =      11.785117         11.783073
       Cell parameter : b (A) =      11.785117         11.783073
       Cell parameter : c (A) =      11.785117         11.783073
       Cell angle : alpha (o) =      90.000000         90.000000
       Cell angle : beta  (o) =      90.000000         90.000000
       Cell angle : gamma (o) =      90.000000         90.000000
       Cell volume :   (A**3) =    1636.822712       1635.984207
  ** Time :           65.00000 ps :
     Properties:                   Instantaneous       Averaged
       Kinetic energy    (eV) =       5.879320          5.675535
       Potential energy  (eV) =    -997.021190       -997.031509
       Total energy      (eV) =    -991.141869       -991.355973
       Temperature       (K)  =     311.537017        300.738743
       Pressure         (GPa) =       0.528061          0.042121
       Cell parameter : a (A) =      11.783996         11.783087
       Cell parameter : b (A) =      11.783996         11.783087
       Cell parameter : c (A) =      11.783996         11.783087
       Cell angle : alpha (o) =      90.000000         90.000000
       Cell angle : beta  (o) =      90.000000         90.000000
       Cell angle : gamma (o) =      90.000000         90.000000
       Cell volume :   (A**3) =    1636.355839       1635.989924
  ** Time :           66.00000 ps :
     Properties:                   Instantaneous       Averaged
       Kinetic energy    (eV) =       5.864696          5.678401
       Potential energy  (eV) =    -997.056993       -997.031895
       Total energy      (eV) =    -991.192297       -991.353493
       Temperature       (K)  =     310.762090        300.890612
       Pressure         (GPa) =       0.101872          0.043003
       Cell parameter : a (A) =      11.786212         11.783135
       Cell parameter : b (A) =      11.786212         11.783135
       Cell parameter : c (A) =      11.786212         11.783135
       Cell angle : alpha (o) =      90.000000         90.000000
       Cell angle : beta  (o) =      90.000000         90.000000
       Cell angle : gamma (o) =      90.000000         90.000000
       Cell volume :   (A**3) =    1637.279108       1636.009457
  ** Time :           67.00000 ps :
     Properties:                   Instantaneous       Averaged
       Kinetic energy    (eV) =       5.616520          5.677478
       Potential energy  (eV) =    -996.709935       -997.027089
       Total energy      (eV) =    -991.093414       -991.349612
       Temperature       (K)  =     297.611626        300.841672
       Pressure         (GPa) =       1.211765          0.061230
       Cell parameter : a (A) =      11.714458         11.782109
       Cell parameter : b (A) =      11.714458         11.782109
       Cell parameter : c (A) =      11.714458         11.782109
       Cell angle : alpha (o) =      90.000000         90.000000
       Cell angle : beta  (o) =      90.000000         90.000000
       Cell angle : gamma (o) =      90.000000         90.000000
       Cell volume :   (A**3) =    1607.557881       1635.584807
  ** Time :           68.00000 ps :
     Properties:                   Instantaneous       Averaged
       Kinetic energy    (eV) =       5.317838          5.672189
       Potential energy  (eV) =    -996.103104       -997.013501
       Total energy      (eV) =    -990.785266       -991.341313
       Temperature       (K)  =     281.784834        300.561424
       Pressure         (GPa) =       0.053630          0.060033
       Cell parameter : a (A) =      11.785535         11.782160
       Cell parameter : b (A) =      11.785535         11.782160
       Cell parameter : c (A) =      11.785535         11.782160
       Cell angle : alpha (o) =      90.000000         90.000000
       Cell angle : beta  (o) =      90.000000         90.000000
       Cell angle : gamma (o) =      90.000000         90.000000
       Cell volume :   (A**3) =    1636.996999       1635.605574
  ** Time :           69.00000 ps :
     Properties:                   Instantaneous       Averaged
       Kinetic energy    (eV) =       5.487774          5.669516
       Potential energy  (eV) =    -996.350738       -997.003896
       Total energy      (eV) =    -990.862964       -991.334380
       Temperature       (K)  =     290.789518        300.419802
       Pressure         (GPa) =      -0.254274          0.055412
       Cell parameter : a (A) =      11.789907         11.782272
       Cell parameter : b (A) =      11.789907         11.782272
       Cell parameter : c (A) =      11.789907         11.782272
       Cell angle : alpha (o) =      90.000000         90.000000
       Cell angle : beta  (o) =      90.000000         90.000000
       Cell angle : gamma (o) =      90.000000         90.000000
       Cell volume :   (A**3) =    1638.819571       1635.652154
  ** Time :           70.00000 ps :
     Properties:                   Instantaneous       Averaged
       Kinetic energy    (eV) =       5.315880          5.664464
       Potential energy  (eV) =    -996.769821       -997.000552
       Total energy      (eV) =    -991.453941       -991.336088
       Temperature       (K)  =     281.681116        300.152107
       Pressure         (GPa) =      -0.394371          0.049015
       Cell parameter : a (A) =      11.787888         11.782352
       Cell parameter : b (A) =      11.787888         11.782352
       Cell parameter : c (A) =      11.787888         11.782352
       Cell angle : alpha (o) =      90.000000         90.000000
       Cell angle : beta  (o) =      90.000000         90.000000
       Cell angle : gamma (o) =      90.000000         90.000000
       Cell volume :   (A**3) =    1637.977862       1635.685378
  ** Time :           71.00000 ps :
     Properties:                   Instantaneous       Averaged
       Kinetic energy    (eV) =       5.210584          5.658072
       Potential energy  (eV) =    -996.816218       -996.997956
       Total energy      (eV) =    -991.605634       -991.339884
       Temperature       (K)  =     276.101624        299.813368
       Pressure         (GPa) =      -0.017646          0.048251
       Cell parameter : a (A) =      11.773681         11.782230
       Cell parameter : b (A) =      11.773681         11.782230
       Cell parameter : c (A) =      11.773681         11.782230
       Cell angle : alpha (o) =      90.000000         90.000000
       Cell angle : beta  (o) =      90.000000         90.000000
       Cell angle : gamma (o) =      90.000000         90.000000
       Cell volume :   (A**3) =    1632.062630       1635.634354
  ** Time :           72.00000 ps :
     Properties:                   Instantaneous       Averaged
       Kinetic energy    (eV) =       5.754384          5.659409
       Potential energy  (eV) =    -996.522332       -996.991350
       Total energy      (eV) =    -990.767948       -991.331941
       Temperature       (K)  =     304.916834        299.884249
       Pressure         (GPa) =       0.367510          0.052914
       Cell parameter : a (A) =      11.754909         11.781851
       Cell parameter : b (A) =      11.754909         11.781851
       Cell parameter : c (A) =      11.754909         11.781851
       Cell angle : alpha (o) =      90.000000         90.000000
       Cell angle : beta  (o) =      90.000000         90.000000
       Cell angle : gamma (o) =      90.000000         90.000000
       Cell volume :   (A**3) =    1624.268528       1635.476495
  ** Time :           73.00000 ps :
     Properties:                   Instantaneous       Averaged
       Kinetic energy    (eV) =       5.530994          5.657650
       Potential energy  (eV) =    -997.335051       -996.996058
       Total energy      (eV) =    -991.804057       -991.338408
       Temperature       (K)  =     293.079684        299.791036
       Pressure         (GPa) =       0.389278          0.057165
       Cell parameter : a (A) =      11.781793         11.781850
       Cell parameter : b (A) =      11.781793         11.781850
       Cell parameter : c (A) =      11.781793         11.781850
       Cell angle : alpha (o) =      90.000000         90.000000
       Cell angle : beta  (o) =      90.000000         90.000000
       Cell angle : gamma (o) =      90.000000         90.000000
       Cell volume :   (A**3) =    1635.438272       1635.475971
  ** Time :           74.00000 ps :
     Properties:                   Instantaneous       Averaged
       Kinetic energy    (eV) =       6.068500          5.663202
       Potential energy  (eV) =    -997.219630       -996.999080
       Total energy      (eV) =    -991.151130       -991.335877
       Temperature       (K)  =     321.561373        300.085230
       Pressure         (GPa) =       0.428613          0.062095
       Cell parameter : a (A) =      11.788060         11.781934
       Cell parameter : b (A) =      11.788060         11.781934
       Cell parameter : c (A) =      11.788060         11.781934
       Cell angle : alpha (o) =      90.000000         90.000000
       Cell angle : beta  (o) =      90.000000         90.000000
       Cell angle : gamma (o) =      90.000000         90.000000
       Cell volume :   (A**3) =    1638.049640       1635.510751
  ** Time :           75.00000 ps :
     Properties:                   Instantaneous       Averaged
       Kinetic energy    (eV) =       5.314239          5.658549
       Potential energy  (eV) =    -997.637058       -997.007586
       Total energy      (eV) =    -992.322819       -991.349037
       Temperature       (K)  =     281.594178        299.838682
       Pressure         (GPa) =      -0.054776          0.060158
       Cell parameter : a (A) =      11.812414         11.782340
       Cell parameter : b (A) =      11.812414         11.782340
       Cell parameter : c (A) =      11.812414         11.782340
       Cell angle : alpha (o) =      90.000000         90.000000
       Cell angle : beta  (o) =      90.000000         90.000000
       Cell angle : gamma (o) =      90.000000         90.000000
       Cell volume :   (A**3) =    1648.223168       1635.680250
  ** Time :           76.00000 ps :
     Properties:                   Instantaneous       Averaged
       Kinetic energy    (eV) =       5.702810          5.659132
       Potential energy  (eV) =    -997.392276       -997.012648
       Total energy      (eV) =    -991.689467       -991.353516
       Temperature       (K)  =     302.183970        299.869541
       Pressure         (GPa) =       0.536876          0.066982
       Cell parameter : a (A) =      11.776056         11.782258
       Cell parameter : b (A) =      11.776056         11.782258
       Cell parameter : c (A) =      11.776056         11.782258
       Cell angle : alpha (o) =      90.000000         90.000000
       Cell angle : beta  (o) =      90.000000         90.000000
       Cell angle : gamma (o) =      90.000000         90.000000
       Cell volume :   (A**3) =    1633.050581       1635.645649
  ** Time :           77.00000 ps :
     Properties:                   Instantaneous       Averaged
       Kinetic energy    (eV) =       6.612153          5.671509
       Potential energy  (eV) =    -997.076051       -997.013471
       Total energy      (eV) =    -990.463898       -991.341962
       Temperature       (K)  =     350.368825        300.525376
       Pressure         (GPa) =       0.282694          0.069920
       Cell parameter : a (A) =      11.768007         11.782073
       Cell parameter : b (A) =      11.768007         11.782073
       Cell parameter : c (A) =      11.768007         11.782073
       Cell angle : alpha (o) =      90.000000         90.000000
       Cell angle : beta  (o) =      90.000000         90.000000
       Cell angle : gamma (o) =      90.000000         90.000000
       Cell volume :   (A**3) =    1629.704129       1635.568486
  ** Time :           78.00000 ps :
     Properties:                   Instantaneous       Averaged
       Kinetic energy    (eV) =       5.725128          5.672196
       Potential energy  (eV) =    -997.439462       -997.018933
       Total energy      (eV) =    -991.714334       -991.346736
       Temperature       (K)  =     303.366569        300.561802
       Pressure         (GPa) =      -0.319113          0.064316
       Cell parameter : a (A) =      11.803210         11.782344
       Cell parameter : b (A) =      11.803210         11.782344
       Cell parameter : c (A) =      11.803210         11.782344
       Cell angle : alpha (o) =      90.000000         90.000000
       Cell angle : beta  (o) =      90.000000         90.000000
       Cell angle : gamma (o) =      90.000000         90.000000
       Cell volume :   (A**3) =    1644.373301       1635.681368
  ** Time :           79.00000 ps :
     Properties:                   Instantaneous       Averaged
       Kinetic energy    (eV) =       5.601950          5.671307
       Potential energy  (eV) =    -997.131438       -997.020357
       Total energy      (eV) =    -991.529488       -991.349050
       Temperature       (K)  =     296.839538        300.514684
       Pressure         (GPa) =      -0.288917          0.060205
       Cell parameter : a (A) =      11.781001         11.782327
       Cell parameter : b (A) =      11.781001         11.782327
       Cell parameter : c (A) =      11.781001         11.782327
       Cell angle : alpha (o) =      90.000000         90.000000
       Cell angle : beta  (o) =      90.000000         90.000000
       Cell angle : gamma (o) =      90.000000         90.000000
       Cell volume :   (A**3) =    1635.108416       1635.674116
  ** Time :           80.00000 ps :
     Properties:                   Instantaneous       Averaged
       Kinetic energy    (eV) =       5.532928          5.669577
       Potential energy  (eV) =    -996.882631       -997.018635
       Total energy      (eV) =    -991.349703       -991.349058
       Temperature       (K)  =     293.182189        300.423028
       Pressure         (GPa) =      -0.830973          0.048719
       Cell parameter : a (A) =      11.803947         11.782597
       Cell parameter : b (A) =      11.803947         11.782597
       Cell parameter : c (A) =      11.803947         11.782597
       Cell angle : alpha (o) =      90.000000         90.000000
       Cell angle : beta  (o) =      90.000000         90.000000
       Cell angle : gamma (o) =      90.000000         90.000000
       Cell volume :   (A**3) =    1644.681363       1635.786706
  ** Time :           81.00000 ps :
     Properties:                   Instantaneous       Averaged
       Kinetic energy    (eV) =       5.790158          5.671066
       Potential energy  (eV) =    -996.936487       -997.017621
       Total energy      (eV) =    -991.146329       -991.346555
       Temperature       (K)  =     306.812417        300.501910
       Pressure         (GPa) =      -0.953070          0.036360
       Cell parameter : a (A) =      11.803246         11.782852
       Cell parameter : b (A) =      11.803246         11.782852
       Cell parameter : c (A) =      11.803246         11.782852
       Cell angle : alpha (o) =      90.000000         90.000000
       Cell angle : beta  (o) =      90.000000         90.000000
       Cell angle : gamma (o) =      90.000000         90.000000
       Cell volume :   (A**3) =    1644.388118       1635.892897
  ** Time :           82.00000 ps :
     Properties:                   Instantaneous       Averaged
       Kinetic energy    (eV) =       5.616292          5.670398
       Potential energy  (eV) =    -997.608760       -997.024830
       Total energy      (eV) =    -991.992468       -991.354432
       Temperature       (K)  =     297.599537        300.466515
       Pressure         (GPa) =      -0.477942          0.030193
       Cell parameter : a (A) =      11.791777         11.782961
       Cell parameter : b (A) =      11.791777         11.782961
       Cell parameter : c (A) =      11.791777         11.782961
       Cell angle : alpha (o) =      90.000000         90.000000
       Cell angle : beta  (o) =      90.000000         90.000000
       Cell angle : gamma (o) =      90.000000         90.000000
       Cell volume :   (A**3) =    1639.599457       1635.938099
  ** Time :           83.00000 ps :
     Properties:                   Instantaneous       Averaged
       Kinetic energy    (eV) =       5.828714          5.672305
       Potential energy  (eV) =    -998.069370       -997.037415
       Total energy      (eV) =    -992.240656       -991.365109
       Temperature       (K)  =     308.855449        300.567586
       Pressure         (GPa) =      -0.043306          0.029396
       Cell parameter : a (A) =      11.780127         11.782926
       Cell parameter : b (A) =      11.780127         11.782926
       Cell parameter : c (A) =      11.780127         11.782926
       Cell angle : alpha (o) =      90.000000         90.000000
       Cell angle : beta  (o) =      90.000000         90.000000
       Cell angle : gamma (o) =      90.000000         90.000000
       Cell volume :   (A**3) =    1634.744754       1635.923721
  ** Time :           84.00000 ps :
     Properties:                   Instantaneous       Averaged
       Kinetic energy    (eV) =       6.207045          5.678671
       Potential energy  (eV) =    -997.396976       -997.041695
       Total energy      (eV) =    -991.189931       -991.363024
       Temperature       (K)  =     328.902684        300.904909
       Pressure         (GPa) =       0.276875          0.032291
       Cell parameter : a (A) =      11.787023         11.782975
       Cell parameter : b (A) =      11.787023         11.782975
       Cell parameter : c (A) =      11.787023         11.782975
       Cell angle : alpha (o) =      90.000000         90.000000
       Cell angle : beta  (o) =      90.000000         90.000000
       Cell angle : gamma (o) =      90.000000         90.000000
       Cell volume :   (A**3) =    1637.617125       1635.943881
  ** Time :           85.00000 ps :
     Properties:                   Instantaneous       Averaged
       Kinetic energy    (eV) =       5.232632          5.673424
       Potential energy  (eV) =    -997.628037       -997.048593
       Total energy      (eV) =    -992.395406       -991.375170
       Temperature       (K)  =     277.269894        300.626850
       Pressure         (GPa) =       1.095104          0.045059
       Cell parameter : a (A) =      11.754712         11.782643
       Cell parameter : b (A) =      11.754712         11.782643
       Cell parameter : c (A) =      11.754712         11.782643
       Cell angle : alpha (o) =      90.000000         90.000000
       Cell angle : beta  (o) =      90.000000         90.000000
       Cell angle : gamma (o) =      90.000000         90.000000
       Cell volume :   (A**3) =    1624.186905       1635.805563
  ** Time :           86.00000 ps :
     Properties:                   Instantaneous       Averaged
       Kinetic energy    (eV) =       6.155745          5.679032
       Potential energy  (eV) =    -997.082953       -997.048993
       Total energy      (eV) =    -990.927207       -991.369961
       Temperature       (K)  =     326.184399        300.924031
       Pressure         (GPa) =       0.615094          0.051569
       Cell parameter : a (A) =      11.765075         11.782438
       Cell parameter : b (A) =      11.765075         11.782438
       Cell parameter : c (A) =      11.765075         11.782438
       Cell angle : alpha (o) =      90.000000         90.000000
       Cell angle : beta  (o) =      90.000000         90.000000
       Cell angle : gamma (o) =      90.000000         90.000000
       Cell volume :   (A**3) =    1628.486156       1635.720454
  ** Time :           87.00000 ps :
     Properties:                   Instantaneous       Averaged
       Kinetic energy    (eV) =       5.911341          5.681702
       Potential energy  (eV) =    -997.479145       -997.053937
       Total energy      (eV) =    -991.567804       -991.372235
       Temperature       (K)  =     313.233743        301.065522
       Pressure         (GPa) =      -0.118329          0.049297
       Cell parameter : a (A) =      11.789726         11.782522
       Cell parameter : b (A) =      11.789726         11.782522
       Cell parameter : c (A) =      11.789726         11.782522
       Cell angle : alpha (o) =      90.000000         90.000000
       Cell angle : beta  (o) =      90.000000         90.000000
       Cell angle : gamma (o) =      90.000000         90.000000
       Cell volume :   (A**3) =    1638.743885       1635.755206
  ** Time :           88.00000 ps :
     Properties:                   Instantaneous       Averaged
       Kinetic energy    (eV) =       5.798623          5.683031
       Potential energy  (eV) =    -996.679537       -997.049683
       Total energy      (eV) =    -990.880913       -991.366652
       Temperature       (K)  =     307.261008        301.135925
       Pressure         (GPa) =       0.193920          0.051198
       Cell parameter : a (A) =      11.769051         11.782369
       Cell parameter : b (A) =      11.769051         11.782369
       Cell parameter : c (A) =      11.769051         11.782369
       Cell angle : alpha (o) =      90.000000         90.000000
       Cell angle : beta  (o) =      90.000000         90.000000
       Cell angle : gamma (o) =      90.000000         90.000000
       Cell volume :   (A**3) =    1630.137817       1635.691372
  ** Time :           89.00000 ps :
     Properties:                   Instantaneous       Averaged
       Kinetic energy    (eV) =       5.829711          5.684679
       Potential energy  (eV) =    -997.381938       -997.053416
       Total energy      (eV) =    -991.552228       -991.368737
       Temperature       (K)  =     308.908285        301.223255
       Pressure         (GPa) =      -0.066922          0.049477
       Cell parameter : a (A) =      11.799753         11.782564
       Cell parameter : b (A) =      11.799753         11.782564
       Cell parameter : c (A) =      11.799753         11.782564
       Cell angle : alpha (o) =      90.000000         90.000000
       Cell angle : beta  (o) =      90.000000         90.000000
       Cell angle : gamma (o) =      90.000000         90.000000
       Cell volume :   (A**3) =    1642.928744       1635.772691
  ** Time :           90.00000 ps :
     Properties:                   Instantaneous       Averaged
       Kinetic energy    (eV) =       5.858553          5.686611
       Potential energy  (eV) =    -997.467358       -997.058015
       Total energy      (eV) =    -991.608805       -991.371404
       Temperature       (K)  =     310.436586        301.325625
       Pressure         (GPa) =      -0.353169          0.044942
       Cell parameter : a (A) =      11.804681         11.782810
       Cell parameter : b (A) =      11.804681         11.782810
       Cell parameter : c (A) =      11.804681         11.782810
       Cell angle : alpha (o) =      90.000000         90.000000
       Cell angle : beta  (o) =      90.000000         90.000000
       Cell angle : gamma (o) =      90.000000         90.000000
       Cell volume :   (A**3) =    1644.988034       1635.875083
  ** Time :           91.00000 ps :
     Properties:                   Instantaneous       Averaged
       Kinetic energy    (eV) =       6.097717          5.691129
       Potential energy  (eV) =    -997.981547       -997.068164
       Total energy      (eV) =    -991.883830       -991.377035
       Temperature       (K)  =     323.109583        301.565009
       Pressure         (GPa) =      -0.219774          0.042287
       Cell parameter : a (A) =      11.782255         11.782804
       Cell parameter : b (A) =      11.782255         11.782804
       Cell parameter : c (A) =      11.782255         11.782804
       Cell angle : alpha (o) =      90.000000         90.000000
       Cell angle : beta  (o) =      90.000000         90.000000
       Cell angle : gamma (o) =      90.000000         90.000000
       Cell volume :   (A**3) =    1635.630885       1635.872400
  ** Time :           92.00000 ps :
     Properties:                   Instantaneous       Averaged
       Kinetic energy    (eV) =       5.936060          5.693791
       Potential energy  (eV) =    -997.267011       -997.070325
       Total energy      (eV) =    -991.330951       -991.376534
       Temperature       (K)  =     314.543611        301.706081
       Pressure         (GPa) =       0.054517          0.042480
       Cell parameter : a (A) =      11.776617         11.782737
       Cell parameter : b (A) =      11.776617         11.782737
       Cell parameter : c (A) =      11.776617         11.782737
       Cell angle : alpha (o) =      90.000000         90.000000
       Cell angle : beta  (o) =      90.000000         90.000000
       Cell angle : gamma (o) =      90.000000         90.000000
       Cell volume :   (A**3) =    1633.283940       1635.844264
  ** Time :           93.00000 ps :
     Properties:                   Instantaneous       Averaged
       Kinetic energy    (eV) =       5.789997          5.694825
       Potential energy  (eV) =    -997.093826       -997.070578
       Total energy      (eV) =    -991.303829       -991.375753
       Temperature       (K)  =     306.803920        301.760897
       Pressure         (GPa) =      -0.058892          0.041534
       Cell parameter : a (A) =      11.763203         11.782527
       Cell parameter : b (A) =      11.763203         11.782527
       Cell parameter : c (A) =      11.763203         11.782527
       Cell angle : alpha (o) =      90.000000         90.000000
       Cell angle : beta  (o) =      90.000000         90.000000
       Cell angle : gamma (o) =      90.000000         90.000000
       Cell volume :   (A**3) =    1627.708918       1635.756788
  ** Time :           94.00000 ps :
     Properties:                   Instantaneous       Averaged
       Kinetic energy    (eV) =       5.903051          5.697041
       Potential energy  (eV) =    -997.225896       -997.072230
       Total energy      (eV) =    -991.322845       -991.375190
       Temperature       (K)  =     312.794485        301.878275
       Pressure         (GPa) =      -0.043805          0.040699
       Cell parameter : a (A) =      11.756287         11.782248
       Cell parameter : b (A) =      11.756287         11.782248
       Cell parameter : c (A) =      11.756287         11.782248
       Cell angle : alpha (o) =      90.000000         90.000000
       Cell angle : beta  (o) =      90.000000         90.000000
       Cell angle : gamma (o) =      90.000000         90.000000
       Cell volume :   (A**3) =    1624.839706       1635.640648
  ** Time :           95.00000 ps :
     Properties:                   Instantaneous       Averaged
       Kinetic energy    (eV) =       5.685252          5.696916
       Potential energy  (eV) =    -997.452585       -997.076234
       Total energy      (eV) =    -991.767333       -991.379318
       Temperature       (K)  =     301.253609        301.871700
       Pressure         (GPa) =      -0.708870          0.032301
       Cell parameter : a (A) =      11.806078         11.782498
       Cell parameter : b (A) =      11.806078         11.782498
       Cell parameter : c (A) =      11.806078         11.782498
       Cell angle : alpha (o) =      90.000000         90.000000
       Cell angle : beta  (o) =      90.000000         90.000000
       Cell angle : gamma (o) =      90.000000         90.000000
       Cell volume :   (A**3) =    1645.572395       1635.745193
  ** Time :           96.00000 ps :
     Properties:                   Instantaneous       Averaged
       Kinetic energy    (eV) =       6.026914          5.700354
       Potential energy  (eV) =    -996.262798       -997.067761
       Total energy      (eV) =    -990.235884       -991.367407
       Temperature       (K)  =     319.357794        302.053846
       Pressure         (GPa) =       0.437597          0.036551
       Cell parameter : a (A) =      11.802639         11.782708
       Cell parameter : b (A) =      11.802639         11.782708
       Cell parameter : c (A) =      11.802639         11.782708
       Cell angle : alpha (o) =      90.000000         90.000000
       Cell angle : beta  (o) =      90.000000         90.000000
       Cell angle : gamma (o) =      90.000000         90.000000
       Cell volume :   (A**3) =    1644.134583       1635.832583
  ** Time :           97.00000 ps :
     Properties:                   Instantaneous       Averaged
       Kinetic energy    (eV) =       5.328865          5.696524
       Potential energy  (eV) =    -996.928670       -997.066327
       Total energy      (eV) =    -991.599806       -991.369803
       Temperature       (K)  =     282.369143        301.850911
       Pressure         (GPa) =      -0.061705          0.035645
       Cell parameter : a (A) =      11.791055         11.782794
       Cell parameter : b (A) =      11.791055         11.782794
       Cell parameter : c (A) =      11.791055         11.782794
       Cell angle : alpha (o) =      90.000000         90.000000
       Cell angle : beta  (o) =      90.000000         90.000000
       Cell angle : gamma (o) =      90.000000         90.000000
       Cell volume :   (A**3) =    1639.298507       1635.868314
  ** Time :           98.00000 ps :
     Properties:                   Instantaneous       Averaged
       Kinetic energy    (eV) =       5.898621          5.698586
       Potential energy  (eV) =    -996.678665       -997.062371
       Total energy      (eV) =    -990.780044       -991.363785
       Temperature       (K)  =     312.559737        301.960185
       Pressure         (GPa) =       0.377847          0.039457
       Cell parameter : a (A) =      11.755608         11.782517
       Cell parameter : b (A) =      11.755608         11.782517
       Cell parameter : c (A) =      11.755608         11.782517
       Cell angle : alpha (o) =      90.000000         90.000000
       Cell angle : beta  (o) =      90.000000         90.000000
       Cell angle : gamma (o) =      90.000000         90.000000
       Cell volume :   (A**3) =    1624.558171       1635.752904
  ** Time :           99.00000 ps :
     Properties:                   Instantaneous       Averaged
       Kinetic energy    (eV) =       5.840889          5.700024
       Potential energy  (eV) =    -997.322540       -997.064999
       Total energy      (eV) =    -991.481651       -991.364975
       Temperature       (K)  =     309.500592        302.036351
       Pressure         (GPa) =       0.212748          0.040569
       Cell parameter : a (A) =      11.820370         11.782899
       Cell parameter : b (A) =      11.820370         11.782899
       Cell parameter : c (A) =      11.820370         11.782899
       Cell angle : alpha (o) =      90.000000         90.000000
       Cell angle : beta  (o) =      90.000000         90.000000
       Cell angle : gamma (o) =      90.000000         90.000000
       Cell volume :   (A**3) =    1651.555537       1635.912527
  ** Time :          100.00000 ps :
     Properties:                   Instantaneous       Averaged
       Kinetic energy    (eV) =       5.593564          5.698959
       Potential energy  (eV) =    -996.929314       -997.063642
       Total energy      (eV) =    -991.335750       -991.364683
       Temperature       (K)  =     296.395190        301.979939
       Pressure         (GPa) =       0.050938          0.040916
       Cell parameter : a (A) =      11.796545         11.783036
       Cell parameter : b (A) =      11.796545         11.783036
       Cell parameter : c (A) =      11.796545         11.783036
       Cell angle : alpha (o) =      90.000000         90.000000
       Cell angle : beta  (o) =      90.000000         90.000000
       Cell angle : gamma (o) =      90.000000         90.000000
       Cell volume :   (A**3) =    1641.589170       1635.969293
  ** Time :          101.00000 ps :
     Properties:                   Instantaneous       Averaged
       Kinetic energy    (eV) =       5.609462          5.698073
       Potential energy  (eV) =    -997.214294       -997.065134
       Total energy      (eV) =    -991.604831       -991.367061
       Temperature       (K)  =     297.237628        301.932986
       Pressure         (GPa) =      -0.214431          0.038342
       Cell parameter : a (A) =      11.801036         11.783214
       Cell parameter : b (A) =      11.801036         11.783214
       Cell parameter : c (A) =      11.801036         11.783214
       Cell angle : alpha (o) =      90.000000         90.000000
       Cell angle : beta  (o) =      90.000000         90.000000
       Cell angle : gamma (o) =      90.000000         90.000000
       Cell volume :   (A**3) =    1643.464615       1636.043504
  ** Time :          102.00000 ps :
     Properties:                   Instantaneous       Averaged
       Kinetic energy    (eV) =       5.300955          5.694180
       Potential energy  (eV) =    -996.026342       -997.054950
       Total energy      (eV) =    -990.725387       -991.360770
       Temperature       (K)  =     280.890254        301.726684
       Pressure         (GPa) =       0.264813          0.040695
       Cell parameter : a (A) =      11.787316         11.783254
       Cell parameter : b (A) =      11.787316         11.783254
       Cell parameter : c (A) =      11.787316         11.783254
       Cell angle : alpha (o) =      90.000000         90.000000
       Cell angle : beta  (o) =      90.000000         90.000000
       Cell angle : gamma (o) =      90.000000         90.000000
       Cell volume :   (A**3) =    1637.739449       1636.060131
  ** Time :          103.00000 ps :
     Properties:                   Instantaneous       Averaged
       Kinetic energy    (eV) =       5.972823          5.696885
       Potential energy  (eV) =    -996.939874       -997.053832
       Total energy      (eV) =    -990.967051       -991.356947
       Temperature       (K)  =     316.491585        301.870033
       Pressure         (GPa) =       0.181355          0.042082
       Cell parameter : a (A) =      11.785174         11.783273
       Cell parameter : b (A) =      11.785174         11.783273
       Cell parameter : c (A) =      11.785174         11.783273
       Cell angle : alpha (o) =      90.000000         90.000000
       Cell angle : beta  (o) =      90.000000         90.000000
       Cell angle : gamma (o) =      90.000000         90.000000
       Cell volume :   (A**3) =    1636.846616       1636.067767
  ** Time :          104.00000 ps :
     Properties:                   Instantaneous       Averaged
       Kinetic energy    (eV) =       5.541821          5.695394
       Potential energy  (eV) =    -997.173586       -997.054984
       Total energy      (eV) =    -991.631765       -991.359590
       Temperature       (K)  =     293.653401        301.791027
       Pressure         (GPa) =      -0.182518          0.039855
       Cell parameter : a (A) =      11.791611         11.783353
       Cell parameter : b (A) =      11.791611         11.783353
       Cell parameter : c (A) =      11.791611         11.783353
       Cell angle : alpha (o) =      90.000000         90.000000
       Cell angle : beta  (o) =      90.000000         90.000000
       Cell angle : gamma (o) =      90.000000         90.000000
       Cell volume :   (A**3) =    1639.530373       1636.101061
  ** Time :          105.00000 ps :
     Properties:                   Instantaneous       Averaged
       Kinetic energy    (eV) =       5.572068          5.694219
       Potential energy  (eV) =    -996.593713       -997.050591
       Total energy      (eV) =    -991.021645       -991.356371
       Temperature       (K)  =     295.256161        301.728790
       Pressure         (GPa) =      -0.507468          0.034755
       Cell parameter : a (A) =      11.780420         11.783325
       Cell parameter : b (A) =      11.780420         11.783325
       Cell parameter : c (A) =      11.780420         11.783325
       Cell angle : alpha (o) =      90.000000         90.000000
       Cell angle : beta  (o) =      90.000000         90.000000
       Cell angle : gamma (o) =      90.000000         90.000000
       Cell volume :   (A**3) =    1634.866559       1636.089304
  ** Time :          106.00000 ps :
     Properties:                   Instantaneous       Averaged
       Kinetic energy    (eV) =       6.248370          5.699447
       Potential energy  (eV) =    -997.378759       -997.053687
       Total energy      (eV) =    -991.130390       -991.354239
       Temperature       (K)  =     331.092443        302.005806
       Pressure         (GPa) =      -0.198606          0.032529
       Cell parameter : a (A) =      11.783161         11.783323
       Cell parameter : b (A) =      11.783161         11.783323
       Cell parameter : c (A) =      11.783161         11.783323
       Cell angle : alpha (o) =      90.000000         90.000000
       Cell angle : beta  (o) =      90.000000         90.000000
       Cell angle : gamma (o) =      90.000000         90.000000
       Cell volume :   (A**3) =    1636.007873       1636.088536
  ** Time :          107.00000 ps :
     Properties:                   Instantaneous       Averaged
       Kinetic energy    (eV) =       5.575396          5.698288
       Potential energy  (eV) =    -996.618450       -997.049619
       Total energy      (eV) =    -991.043054       -991.351331
       Temperature       (K)  =     295.432524        301.944373
       Pressure         (GPa) =       0.519208          0.037284
       Cell parameter : a (A) =      11.758066         11.783087
       Cell parameter : b (A) =      11.758066         11.783087
       Cell parameter : c (A) =      11.758066         11.783087
       Cell angle : alpha (o) =      90.000000         90.000000
       Cell angle : beta  (o) =      90.000000         90.000000
       Cell angle : gamma (o) =      90.000000         90.000000
       Cell volume :   (A**3) =    1625.577341       1635.990300
  ** Time :          108.00000 ps :
     Properties:                   Instantaneous       Averaged
       Kinetic energy    (eV) =       5.821617          5.699430
       Potential energy  (eV) =    -996.585138       -997.045318
       Total energy      (eV) =    -990.763520       -991.345888
       Temperature       (K)  =     308.479427        302.004883
       Pressure         (GPa) =       0.752898          0.044087
       Cell parameter : a (A) =      11.739384         11.782683
       Cell parameter : b (A) =      11.739384         11.782683
       Cell parameter : c (A) =      11.739384         11.782683
       Cell angle : alpha (o) =      90.000000         90.000000
       Cell angle : beta  (o) =      90.000000         90.000000
       Cell angle : gamma (o) =      90.000000         90.000000
       Cell volume :   (A**3) =    1617.841157       1635.822253
  ** Time :          109.00000 ps :
     Properties:                   Instantaneous       Averaged
       Kinetic energy    (eV) =       5.538800          5.697956
       Potential energy  (eV) =    -997.236588       -997.047073
       Total energy      (eV) =    -991.697788       -991.349117
       Temperature       (K)  =     293.493329        301.926795
       Pressure         (GPa) =       0.216501          0.045434
       Cell parameter : a (A) =      11.760490         11.782479
       Cell parameter : b (A) =      11.760490         11.782479
       Cell parameter : c (A) =      11.760490         11.782479
       Cell angle : alpha (o) =      90.000000         90.000000
       Cell angle : beta  (o) =      90.000000         90.000000
       Cell angle : gamma (o) =      90.000000         90.000000
       Cell volume :   (A**3) =    1626.583239       1635.737491
  ** Time :          110.00000 ps :
     Properties:                   Instantaneous       Averaged
       Kinetic energy    (eV) =       5.471666          5.695899
       Potential energy  (eV) =    -997.273655       -997.049133
       Total energy      (eV) =    -991.801989       -991.353234
       Temperature       (K)  =     289.935984        301.817788
       Pressure         (GPa) =       0.197953          0.046820
       Cell parameter : a (A) =      11.760564         11.782280
       Cell parameter : b (A) =      11.760564         11.782280
       Cell parameter : c (A) =      11.760564         11.782280
       Cell angle : alpha (o) =      90.000000         90.000000
       Cell angle : beta  (o) =      90.000000         90.000000
       Cell angle : gamma (o) =      90.000000         90.000000
       Cell volume :   (A**3) =    1626.613733       1635.654548
  ** Time :          111.00000 ps :
     Properties:                   Instantaneous       Averaged
       Kinetic energy    (eV) =       6.031429          5.698922
       Potential energy  (eV) =    -997.646295       -997.054513
       Total energy      (eV) =    -991.614867       -991.355591
       Temperature       (K)  =     319.597032        301.977961
       Pressure         (GPa) =       0.280506          0.048756
       Cell parameter : a (A) =      11.774870         11.782213
       Cell parameter : b (A) =      11.774870         11.782213
       Cell parameter : c (A) =      11.774870         11.782213
       Cell angle : alpha (o) =      90.000000         90.000000
       Cell angle : beta  (o) =      90.000000         90.000000
       Cell angle : gamma (o) =      90.000000         90.000000
       Cell volume :   (A**3) =    1632.556911       1635.626641
  ** Time :          112.00000 ps :
     Properties:                   Instantaneous       Averaged
       Kinetic energy    (eV) =       5.519849          5.697323
       Potential energy  (eV) =    -995.690768       -997.042336
       Total energy      (eV) =    -990.170918       -991.345013
       Temperature       (K)  =     292.489164        301.893240
       Pressure         (GPa) =       0.920829          0.056781
       Cell parameter : a (A) =      11.755559         11.781975
       Cell parameter : b (A) =      11.755559         11.781975
       Cell parameter : c (A) =      11.755559         11.781975
       Cell angle : alpha (o) =      90.000000         90.000000
       Cell angle : beta  (o) =      90.000000         90.000000
       Cell angle : gamma (o) =      90.000000         90.000000
       Cell volume :   (A**3) =    1624.537808       1635.527634
  ** Time :          113.00000 ps :
     Properties:                   Instantaneous       Averaged
       Kinetic energy    (eV) =       5.840821          5.698593
       Potential energy  (eV) =    -997.278133       -997.044423
       Total energy      (eV) =    -991.437311       -991.345830
       Temperature       (K)  =     309.497018        301.960530
       Pressure         (GPa) =       0.018023          0.056354
       Cell parameter : a (A) =      11.761409         11.781793
       Cell parameter : b (A) =      11.761409         11.781793
       Cell parameter : c (A) =      11.761409         11.781793
       Cell angle : alpha (o) =      90.000000         90.000000
       Cell angle : beta  (o) =      90.000000         90.000000
       Cell angle : gamma (o) =      90.000000         90.000000
       Cell volume :   (A**3) =    1626.964493       1635.451854
  ** Time :          114.00000 ps :
     Properties:                   Instantaneous       Averaged
       Kinetic energy    (eV) =       5.424029          5.696184
       Potential energy  (eV) =    -997.460457       -997.048073
       Total energy      (eV) =    -992.036428       -991.351888
       Temperature       (K)  =     287.411752        301.832909
       Pressure         (GPa) =      -0.465346          0.051187
       Cell parameter : a (A) =      11.803162         11.781981
       Cell parameter : b (A) =      11.803162         11.781981
       Cell parameter : c (A) =      11.803162         11.781981
       Cell angle : alpha (o) =      90.000000         90.000000
       Cell angle : beta  (o) =      90.000000         90.000000
       Cell angle : gamma (o) =      90.000000         90.000000
       Cell volume :   (A**3) =    1644.353334       1635.529937
  ** Time :          115.00000 ps :
     Properties:                   Instantaneous       Averaged
       Kinetic energy    (eV) =       5.275085          5.692523
       Potential energy  (eV) =    -997.577386       -997.052675
       Total energy      (eV) =    -992.302302       -991.360153
       Temperature       (K)  =     279.519417        301.638879
       Pressure         (GPa) =       0.028157          0.051616
       Cell parameter : a (A) =      11.754742         11.781744
       Cell parameter : b (A) =      11.754742         11.781744
       Cell parameter : c (A) =      11.754742         11.781744
       Cell angle : alpha (o) =      90.000000         90.000000
       Cell angle : beta  (o) =      90.000000         90.000000
       Cell angle : gamma (o) =      90.000000         90.000000
       Cell volume :   (A**3) =    1624.199267       1635.431409
  ** Time :          116.00000 ps :
     Properties:                   Instantaneous       Averaged
       Kinetic energy    (eV) =       5.361657          5.689670
       Potential energy  (eV) =    -997.024128       -997.052429
       Total energy      (eV) =    -991.662471       -991.362759
       Temperature       (K)  =     284.106760        301.487740
       Pressure         (GPa) =       0.222714          0.052899
       Cell parameter : a (A) =      11.769517         11.781638
       Cell parameter : b (A) =      11.769517         11.781638
       Cell parameter : c (A) =      11.769517         11.781638
       Cell angle : alpha (o) =      90.000000         90.000000
       Cell angle : beta  (o) =      90.000000         90.000000
       Cell angle : gamma (o) =      90.000000         90.000000
       Cell volume :   (A**3) =    1630.331520       1635.387445
  ** Time :          117.00000 ps :
     Properties:                   Instantaneous       Averaged
       Kinetic energy    (eV) =       5.873020          5.691237
       Potential energy  (eV) =    -997.460933       -997.055921
       Total energy      (eV) =    -991.587913       -991.364683
       Temperature       (K)  =     311.203182        301.570778
       Pressure         (GPa) =       0.258502          0.054829
       Cell parameter : a (A) =      11.756605         11.781424
       Cell parameter : b (A) =      11.756605         11.781424
       Cell parameter : c (A) =      11.756605         11.781424
       Cell angle : alpha (o) =      90.000000         90.000000
       Cell angle : beta  (o) =      90.000000         90.000000
       Cell angle : gamma (o) =      90.000000         90.000000
       Cell volume :   (A**3) =    1624.971686       1635.298421
  ** Time :          118.00000 ps :
     Properties:                   Instantaneous       Averaged
       Kinetic energy    (eV) =       5.436721          5.689081
       Potential energy  (eV) =    -997.619449       -997.060696
       Total energy      (eV) =    -992.182728       -991.371616
       Temperature       (K)  =     288.084306        301.456486
       Pressure         (GPa) =      -0.148544          0.052896
       Cell parameter : a (A) =      11.771760         11.781343
       Cell parameter : b (A) =      11.771760         11.781343
       Cell parameter : c (A) =      11.771760         11.781343
       Cell angle : alpha (o) =      90.000000         90.000000
       Cell angle : beta  (o) =      90.000000         90.000000
       Cell angle : gamma (o) =      90.000000         90.000000
       Cell volume :   (A**3) =    1631.263910       1635.264231
  ** Time :          119.00000 ps :
     Properties:                   Instantaneous       Averaged
       Kinetic energy    (eV) =       6.154850          5.692995
       Potential energy  (eV) =    -997.171402       -997.061627
       Total energy      (eV) =    -991.016552       -991.368632
       Temperature       (K)  =     326.136959        301.663884
       Pressure         (GPa) =       0.203359          0.053902
       Cell parameter : a (A) =      11.791132         11.781425
       Cell parameter : b (A) =      11.791132         11.781425
       Cell parameter : c (A) =      11.791132         11.781425
       Cell angle : alpha (o) =      90.000000         90.000000
       Cell angle : beta  (o) =      90.000000         90.000000
       Cell angle : gamma (o) =      90.000000         90.000000
       Cell volume :   (A**3) =    1639.330342       1635.298400
  ** Time :          120.00000 ps :
     Properties:                   Instantaneous       Averaged
       Kinetic energy    (eV) =       5.862475          5.694407
       Potential energy  (eV) =    -997.750941       -997.067371
       Total energy      (eV) =    -991.888466       -991.372964
       Temperature       (K)  =     310.644415        301.738722
       Pressure         (GPa) =      -0.084323          0.052830
       Cell parameter : a (A) =      11.785266         11.781457
       Cell parameter : b (A) =      11.785266         11.781457
       Cell parameter : c (A) =      11.785266         11.781457
       Cell angle : alpha (o) =      90.000000         90.000000
       Cell angle : beta  (o) =      90.000000         90.000000
       Cell angle : gamma (o) =      90.000000         90.000000
       Cell volume :   (A**3) =    1636.885043       1635.311622
  ** Time :          121.00000 ps :
     Properties:                   Instantaneous       Averaged
       Kinetic energy    (eV) =       5.416443          5.692110
       Potential energy  (eV) =    -997.101532       -997.067653
       Total energy      (eV) =    -991.685089       -991.375544
       Temperature       (K)  =     287.009780        301.616995
       Pressure         (GPa) =      -0.329492          0.049745
       Cell parameter : a (A) =      11.779716         11.781442
       Cell parameter : b (A) =      11.779716         11.781442
       Cell parameter : c (A) =      11.779716         11.781442
       Cell angle : alpha (o) =      90.000000         90.000000
       Cell angle : beta  (o) =      90.000000         90.000000
       Cell angle : gamma (o) =      90.000000         90.000000
       Cell volume :   (A**3) =    1634.573332       1635.305520
  ** Time :          122.00000 ps :
     Properties:                   Instantaneous       Averaged
       Kinetic energy    (eV) =       5.785670          5.692877
       Potential energy  (eV) =    -996.619113       -997.063977
       Total energy      (eV) =    -990.833443       -991.371100
       Temperature       (K)  =     306.574620        301.657632
       Pressure         (GPa) =      -0.293345          0.046731
       Cell parameter : a (A) =      11.795819         11.781560
       Cell parameter : b (A) =      11.795819         11.781560
       Cell parameter : c (A) =      11.795819         11.781560
       Cell angle : alpha (o) =      90.000000         90.000000
       Cell angle : beta  (o) =      90.000000         90.000000
       Cell angle : gamma (o) =      90.000000         90.000000
       Cell volume :   (A**3) =    1641.286102       1635.354541
  ** Time :          123.00000 ps :
     Properties:                   Instantaneous       Averaged
       Kinetic energy    (eV) =       5.218458          5.689019
       Potential energy  (eV) =    -996.997450       -997.063436
       Total energy      (eV) =    -991.778992       -991.374416
       Temperature       (K)  =     276.518838        301.453251
       Pressure         (GPa) =      -0.970484          0.038196
       Cell parameter : a (A) =      11.818309         11.781859
       Cell parameter : b (A) =      11.818309         11.781859
       Cell parameter : c (A) =      11.818309         11.781859
       Cell angle : alpha (o) =      90.000000         90.000000
       Cell angle : beta  (o) =      90.000000         90.000000
       Cell angle : gamma (o) =      90.000000         90.000000
       Cell volume :   (A**3) =    1650.692117       1635.479237
  ** Time :          124.00000 ps :
     Properties:                   Instantaneous       Averaged
       Kinetic energy    (eV) =       4.830624          5.682097
       Potential energy  (eV) =    -996.138674       -997.055978
       Total energy      (eV) =    -991.308051       -991.373881
       Temperature       (K)  =     255.968044        301.086435
       Pressure         (GPa) =      -0.052128          0.037617
       Cell parameter : a (A) =      11.802821         11.782028
       Cell parameter : b (A) =      11.802821         11.782028
       Cell parameter : c (A) =      11.802821         11.782028
       Cell angle : alpha (o) =      90.000000         90.000000
       Cell angle : beta  (o) =      90.000000         90.000000
       Cell angle : gamma (o) =      90.000000         90.000000
       Cell volume :   (A**3) =    1644.210654       1635.549652
  ** Time :          125.00000 ps :
     Properties:                   Instantaneous       Averaged
       Kinetic energy    (eV) =       5.542061          5.680977
       Potential energy  (eV) =    -996.674591       -997.052927
       Total energy      (eV) =    -991.132530       -991.371950
       Temperature       (K)  =     293.666126        301.027073
       Pressure         (GPa) =       0.828472          0.044277
       Cell parameter : a (A) =      11.767915         11.781915
       Cell parameter : b (A) =      11.767915         11.781915
       Cell parameter : c (A) =      11.767915         11.781915
       Cell angle : alpha (o) =      90.000000         90.000000
       Cell angle : beta  (o) =      90.000000         90.000000
       Cell angle : gamma (o) =      90.000000         90.000000
       Cell volume :   (A**3) =    1629.665961       1635.502582
  ** Time :          126.00000 ps :
     Properties:                   Instantaneous       Averaged
       Kinetic energy    (eV) =       5.041046          5.675898
       Potential energy  (eV) =    -997.414640       -997.055798
       Total energy      (eV) =    -992.373593       -991.379900
       Temperature       (K)  =     267.118050        300.757953
       Pressure         (GPa) =       0.869344          0.050966
       Cell parameter : a (A) =      11.755426         11.781705
       Cell parameter : b (A) =      11.755426         11.781705
       Cell parameter : c (A) =      11.755426         11.781705
       Cell angle : alpha (o) =      90.000000         90.000000
       Cell angle : beta  (o) =      90.000000         90.000000
       Cell angle : gamma (o) =      90.000000         90.000000
       Cell volume :   (A**3) =    1624.482978       1635.415125
  ** Time :          127.00000 ps :
     Properties:                   Instantaneous       Averaged
       Kinetic energy    (eV) =       5.705438          5.676130
       Potential energy  (eV) =    -996.834327       -997.054054
       Total energy      (eV) =    -991.128889       -991.377923
       Temperature       (K)  =     302.323226        300.770278
       Pressure         (GPa) =       0.274419          0.052682
       Cell parameter : a (A) =      11.758793         11.781525
       Cell parameter : b (A) =      11.758793         11.781525
       Cell parameter : c (A) =      11.758793         11.781525
       Cell angle : alpha (o) =      90.000000         90.000000
       Cell angle : beta  (o) =      90.000000         90.000000
       Cell angle : gamma (o) =      90.000000         90.000000
       Cell volume :   (A**3) =    1625.879023       1635.340037
  ** Time :          128.00000 ps :
     Properties:                   Instantaneous       Averaged
       Kinetic energy    (eV) =       6.198077          5.680208
       Potential energy  (eV) =    -996.830878       -997.052310
       Total energy      (eV) =    -990.632801       -991.372102
       Temperature       (K)  =     328.427490        300.986350
       Pressure         (GPa) =      -0.245613          0.049935
       Cell parameter : a (A) =      11.790162         11.781592
       Cell parameter : b (A) =      11.790162         11.781592
       Cell parameter : c (A) =      11.790162         11.781592
       Cell angle : alpha (o) =      90.000000         90.000000
       Cell angle : beta  (o) =      90.000000         90.000000
       Cell angle : gamma (o) =      90.000000         90.000000
       Cell volume :   (A**3) =    1638.925757       1635.368051
  ** Time :          129.00000 ps :
     Properties:                   Instantaneous       Averaged
       Kinetic energy    (eV) =       5.724748          5.680553
       Potential energy  (eV) =    -997.637848       -997.056849
       Total energy      (eV) =    -991.913099       -991.376296
       Temperature       (K)  =     303.346482        301.004646
       Pressure         (GPa) =      -0.145392          0.048309
       Cell parameter : a (A) =      11.799087         11.781728
       Cell parameter : b (A) =      11.799087         11.781728
       Cell parameter : c (A) =      11.799087         11.781728
       Cell angle : alpha (o) =      90.000000         90.000000
       Cell angle : beta  (o) =      90.000000         90.000000
       Cell angle : gamma (o) =      90.000000         90.000000
       Cell volume :   (A**3) =    1642.650791       1635.424506
  ** Time :          130.00000 ps :
     Properties:                   Instantaneous       Averaged
       Kinetic energy    (eV) =       5.440288          5.678705
       Potential energy  (eV) =    -996.984631       -997.056294
       Total energy      (eV) =    -991.544343       -991.377589
       Temperature       (K)  =     288.273301        300.906712
       Pressure         (GPa) =      -0.079822          0.047594
       Cell parameter : a (A) =      11.776936         11.781691
       Cell parameter : b (A) =      11.776936         11.781691
       Cell parameter : c (A) =      11.776936         11.781691
       Cell angle : alpha (o) =      90.000000         90.000000
       Cell angle : beta  (o) =      90.000000         90.000000
       Cell angle : gamma (o) =      90.000000         90.000000
       Cell volume :   (A**3) =    1633.416511       1635.409060
  ** Time :          131.00000 ps :
     Properties:                   Instantaneous       Averaged
       Kinetic energy    (eV) =       5.637872          5.678394
       Potential energy  (eV) =    -996.823223       -997.054515
       Total energy      (eV) =    -991.185351       -991.376121
       Temperature       (K)  =     298.743038        300.890196
       Pressure         (GPa) =      -0.381264          0.043837
       Cell parameter : a (A) =      11.817406         11.781963
       Cell parameter : b (A) =      11.817406         11.781963
       Cell parameter : c (A) =      11.817406         11.781963
       Cell angle : alpha (o) =      90.000000         90.000000
       Cell angle : beta  (o) =      90.000000         90.000000
       Cell angle : gamma (o) =      90.000000         90.000000
       Cell volume :   (A**3) =    1650.313427       1635.522834
  ** Time :          132.00000 ps :
     Properties:                   Instantaneous       Averaged
       Kinetic energy    (eV) =       5.039163          5.673551
       Potential energy  (eV) =    -996.969438       -997.053870
       Total energy      (eV) =    -991.930276       -991.380319
       Temperature       (K)  =     267.018242        300.633590
       Pressure         (GPa) =      -0.450999          0.040248
       Cell parameter : a (A) =      11.802918         11.782122
       Cell parameter : b (A) =      11.802918         11.782122
       Cell parameter : c (A) =      11.802918         11.782122
       Cell angle : alpha (o) =      90.000000         90.000000
       Cell angle : beta  (o) =      90.000000         90.000000
       Cell angle : gamma (o) =      90.000000         90.000000
       Cell volume :   (A**3) =    1644.251058       1635.588957
  ** Time :          133.00000 ps :
     Properties:                   Instantaneous       Averaged
       Kinetic energy    (eV) =       5.378889          5.671335
       Potential energy  (eV) =    -996.203348       -997.047475
       Total energy      (eV) =    -990.824459       -991.376140
       Temperature       (K)  =     285.019862        300.516194
       Pressure         (GPa) =       0.254631          0.042176
       Cell parameter : a (A) =      11.771945         11.782046
       Cell parameter : b (A) =      11.771945         11.782046
       Cell parameter : c (A) =      11.771945         11.782046
       Cell angle : alpha (o) =      90.000000         90.000000
       Cell angle : beta  (o) =      90.000000         90.000000
       Cell angle : gamma (o) =      90.000000         90.000000
       Cell volume :   (A**3) =    1631.340897       1635.557017
  ** Time :          134.00000 ps :
     Properties:                   Instantaneous       Averaged
       Kinetic energy    (eV) =       5.691805          5.671488
       Potential energy  (eV) =    -997.037314       -997.047399
       Total energy      (eV) =    -991.345509       -991.375911
       Temperature       (K)  =     301.600868        300.524288
       Pressure         (GPa) =       0.033824          0.042169
       Cell parameter : a (A) =      11.766805         11.781932
       Cell parameter : b (A) =      11.766805         11.781932
       Cell parameter : c (A) =      11.766805         11.781932
       Cell angle : alpha (o) =      90.000000         90.000000
       Cell angle : beta  (o) =      90.000000         90.000000
       Cell angle : gamma (o) =      90.000000         90.000000
       Cell volume :   (A**3) =    1629.204700       1635.509611
  ** Time :          135.00000 ps :
     Properties:                   Instantaneous       Averaged
       Kinetic energy    (eV) =       6.558140          5.678056
       Potential energy  (eV) =    -997.069001       -997.047559
       Total energy      (eV) =    -990.510862       -991.369503
       Temperature       (K)  =     347.506720        300.872306
       Pressure         (GPa) =      -0.204733          0.039977
       Cell parameter : a (A) =      11.801020         11.782073
       Cell parameter : b (A) =      11.801020         11.782073
       Cell parameter : c (A) =      11.801020         11.782073
       Cell angle : alpha (o) =      90.000000         90.000000
       Cell angle : beta  (o) =      90.000000         90.000000
       Cell angle : gamma (o) =      90.000000         90.000000
       Cell volume :   (A**3) =    1643.457938       1635.568488
  ** Time :          136.00000 ps :
     Properties:                   Instantaneous       Averaged
       Kinetic energy    (eV) =       6.221314          5.682050
       Potential energy  (eV) =    -997.607043       -997.051673
       Total energy      (eV) =    -991.385729       -991.369623
       Temperature       (K)  =     329.658811        301.083972
       Pressure         (GPa) =       0.107323          0.040606
       Cell parameter : a (A) =      11.787760         11.782115
       Cell parameter : b (A) =      11.787760         11.782115
       Cell parameter : c (A) =      11.787760         11.782115
       Cell angle : alpha (o) =      90.000000         90.000000
       Cell angle : beta  (o) =      90.000000         90.000000
       Cell angle : gamma (o) =      90.000000         90.000000
       Cell volume :   (A**3) =    1637.924234       1635.585809
  ** Time :          137.00000 ps :
     Properties:                   Instantaneous       Averaged
       Kinetic energy    (eV) =       5.410868          5.680071
       Potential energy  (eV) =    -996.889182       -997.050487
       Total energy      (eV) =    -991.478314       -991.370416
       Temperature       (K)  =     286.714393        300.979084
       Pressure         (GPa) =       0.168397          0.041473
       Cell parameter : a (A) =      11.794225         11.782203
       Cell parameter : b (A) =      11.794225         11.782203
       Cell parameter : c (A) =      11.794225         11.782203
       Cell angle : alpha (o) =      90.000000         90.000000
       Cell angle : beta  (o) =      90.000000         90.000000
       Cell angle : gamma (o) =      90.000000         90.000000
       Cell volume :   (A**3) =    1640.620677       1635.622560
  ** Time :          138.00000 ps :
     Properties:                   Instantaneous       Averaged
       Kinetic energy    (eV) =       6.193543          5.683792
       Potential energy  (eV) =    -997.358398       -997.052718
       Total energy      (eV) =    -991.164855       -991.368927
       Temperature       (K)  =     328.187245        301.176245
       Pressure         (GPa) =       0.769650          0.047147
       Cell parameter : a (A) =      11.756467         11.782017
       Cell parameter : b (A) =      11.756467         11.782017
       Cell parameter : c (A) =      11.756467         11.782017
       Cell angle : alpha (o) =      90.000000         90.000000
       Cell angle : beta  (o) =      90.000000         90.000000
       Cell angle : gamma (o) =      90.000000         90.000000
       Cell volume :   (A**3) =    1624.914461       1635.544965
  ** Time :          139.00000 ps :
     Properties:                   Instantaneous       Averaged
       Kinetic energy    (eV) =       5.880226          5.685205
       Potential energy  (eV) =    -996.996805       -997.052316
       Total energy      (eV) =    -991.116579       -991.367111
       Temperature       (K)  =     311.585029        301.251128
       Pressure         (GPa) =       0.251397          0.048087
       Cell parameter : a (A) =      11.801133         11.782155
       Cell parameter : b (A) =      11.801133         11.782155
       Cell parameter : c (A) =      11.801133         11.782155
       Cell angle : alpha (o) =      90.000000         90.000000
       Cell angle : beta  (o) =      90.000000         90.000000
       Cell angle : gamma (o) =      90.000000         90.000000
       Cell volume :   (A**3) =    1643.505203       1635.602233
  ** Time :          140.00000 ps :
     Properties:                   Instantaneous       Averaged
       Kinetic energy    (eV) =       5.416469          5.683285
       Potential energy  (eV) =    -996.679352       -997.049652
       Total energy      (eV) =    -991.262883       -991.366367
       Temperature       (K)  =     287.011191        301.149414
       Pressure         (GPa) =       0.242853          0.050161
       Cell parameter : a (A) =      11.745432         11.781892
       Cell parameter : b (A) =      11.745432         11.781892
       Cell parameter : c (A) =      11.745432         11.781892
       Cell angle : alpha (o) =      90.000000         90.000000
       Cell angle : beta  (o) =      90.000000         90.000000
       Cell angle : gamma (o) =      90.000000         90.000000
       Cell volume :   (A**3) =    1620.342944       1635.493238
  ** Time :          141.00000 ps :
     Properties:                   Instantaneous       Averaged
       Kinetic energy    (eV) =       5.586696          5.682600
       Potential energy  (eV) =    -997.288967       -997.051349
       Total energy      (eV) =    -991.702271       -991.368749
       Temperature       (K)  =     296.031279        301.113116
       Pressure         (GPa) =      -0.032322          0.049119
       Cell parameter : a (A) =      11.781583         11.781890
       Cell parameter : b (A) =      11.781583         11.781890
       Cell parameter : c (A) =      11.781583         11.781890
       Cell angle : alpha (o) =      90.000000         90.000000
       Cell angle : beta  (o) =      90.000000         90.000000
       Cell angle : gamma (o) =      90.000000         90.000000
       Cell volume :   (A**3) =    1635.350756       1635.492228
  ** Time :          142.00000 ps :
     Properties:                   Instantaneous       Averaged
       Kinetic energy    (eV) =       5.472979          5.681124
       Potential energy  (eV) =    -996.059803       -997.044367
       Total energy      (eV) =    -990.586824       -991.363242
       Temperature       (K)  =     290.005573        301.034893
       Pressure         (GPa) =      -0.134343          0.047735
       Cell parameter : a (A) =      11.788962         11.781940
       Cell parameter : b (A) =      11.788962         11.781940
       Cell parameter : c (A) =      11.788962         11.781940
       Cell angle : alpha (o) =      90.000000         90.000000
       Cell angle : beta  (o) =      90.000000         90.000000
       Cell angle : gamma (o) =      90.000000         90.000000
       Cell volume :   (A**3) =    1638.425400       1635.512884
  ** Time :          143.00000 ps :
     Properties:                   Instantaneous       Averaged
       Kinetic energy    (eV) =       5.588301          5.680475
       Potential energy  (eV) =    -996.728925       -997.042161
       Total energy      (eV) =    -991.140624       -991.361686
       Temperature       (K)  =     296.116318        301.000498
       Pressure         (GPa) =       0.518455          0.051044
       Cell parameter : a (A) =      11.787591         11.781979
       Cell parameter : b (A) =      11.787591         11.781979
       Cell parameter : c (A) =      11.787591         11.781979
       Cell angle : alpha (o) =      90.000000         90.000000
       Cell angle : beta  (o) =      90.000000         90.000000
       Cell angle : gamma (o) =      90.000000         90.000000
       Cell volume :   (A**3) =    1637.853915       1635.529255
  ** Time :          144.00000 ps :
     Properties:                   Instantaneous       Averaged
       Kinetic energy    (eV) =       5.527051          5.679410
       Potential energy  (eV) =    -996.443530       -997.038004
       Total energy      (eV) =    -990.916478       -991.358594
       Temperature       (K)  =     292.870793        300.944042
       Pressure         (GPa) =       0.249267          0.052777
       Cell parameter : a (A) =      11.760059         11.781827
       Cell parameter : b (A) =      11.760059         11.781827
       Cell parameter : c (A) =      11.760059         11.781827
       Cell angle : alpha (o) =      90.000000         90.000000
       Cell angle : beta  (o) =      90.000000         90.000000
       Cell angle : gamma (o) =      90.000000         90.000000
       Cell volume :   (A**3) =    1626.404163       1635.465886
  ** Time :          145.00000 ps :
     Properties:                   Instantaneous       Averaged
       Kinetic energy    (eV) =       5.687187          5.679463
       Potential energy  (eV) =    -997.077643       -997.038277
       Total energy      (eV) =    -991.390456       -991.358814
       Temperature       (K)  =     301.356142        300.946884
       Pressure         (GPa) =       0.323602          0.054518
       Cell parameter : a (A) =      11.769565         11.781743
       Cell parameter : b (A) =      11.769565         11.781743
       Cell parameter : c (A) =      11.769565         11.781743
       Cell angle : alpha (o) =      90.000000         90.000000
       Cell angle : beta  (o) =      90.000000         90.000000
       Cell angle : gamma (o) =      90.000000         90.000000
       Cell volume :   (A**3) =    1630.351350       1635.430613
  ** Time :          146.00000 ps :
     Properties:                   Instantaneous       Averaged
       Kinetic energy    (eV) =       5.729781          5.679808
       Potential energy  (eV) =    -996.932033       -997.037549
       Total energy      (eV) =    -991.202252       -991.357741
       Temperature       (K)  =     303.613169        300.965146
       Pressure         (GPa) =       0.235696          0.055857
       Cell parameter : a (A) =      11.762487         11.781611
       Cell parameter : b (A) =      11.762487         11.781611
       Cell parameter : c (A) =      11.762487         11.781611
       Cell angle : alpha (o) =      90.000000         90.000000
       Cell angle : beta  (o) =      90.000000         90.000000
       Cell angle : gamma (o) =      90.000000         90.000000
       Cell volume :   (A**3) =    1627.411758       1635.375690
  ** Time :          147.00000 ps :
     Properties:                   Instantaneous       Averaged
       Kinetic energy    (eV) =       6.346097          5.684341
       Potential energy  (eV) =    -997.389172       -997.039941
       Total energy      (eV) =    -991.043076       -991.355601
       Temperature       (K)  =     336.270855        301.205321
       Pressure         (GPa) =       0.023083          0.055458
       Cell parameter : a (A) =      11.774940         11.781565
       Cell parameter : b (A) =      11.774940         11.781565
       Cell parameter : c (A) =      11.774940         11.781565
       Cell angle : alpha (o) =      90.000000         90.000000
       Cell angle : beta  (o) =      90.000000         90.000000
       Cell angle : gamma (o) =      90.000000         90.000000
       Cell volume :   (A**3) =    1632.586148       1635.356713
  ** Time :          148.00000 ps :
     Properties:                   Instantaneous       Averaged
       Kinetic energy    (eV) =       4.850900          5.678709
       Potential energy  (eV) =    -997.239654       -997.041291
       Total energy      (eV) =    -992.388754       -991.362582
       Temperature       (K)  =     257.042462        300.906923
       Pressure         (GPa) =      -0.136627          0.053782
       Cell parameter : a (A) =      11.801996         11.781703
       Cell parameter : b (A) =      11.801996         11.781703
       Cell parameter : c (A) =      11.801996         11.781703
       Cell angle : alpha (o) =      90.000000         90.000000
       Cell angle : beta  (o) =      90.000000         90.000000
       Cell angle : gamma (o) =      90.000000         90.000000
       Cell volume :   (A**3) =    1643.865949       1635.414208
  ** Time :          149.00000 ps :
     Properties:                   Instantaneous       Averaged
       Kinetic energy    (eV) =       6.154063          5.681899
       Potential energy  (eV) =    -997.072027       -997.041497
       Total energy      (eV) =    -990.917964       -991.359597
       Temperature       (K)  =     326.095244        301.075972
       Pressure         (GPa) =      -0.421057          0.050562
       Cell parameter : a (A) =      11.804445         11.781856
       Cell parameter : b (A) =      11.804445         11.781856
       Cell parameter : c (A) =      11.804445         11.781856
       Cell angle : alpha (o) =      90.000000         90.000000
       Cell angle : beta  (o) =      90.000000         90.000000
       Cell angle : gamma (o) =      90.000000         90.000000
       Cell volume :   (A**3) =    1644.889259       1635.477799
  ** Time :          150.00000 ps :
     Properties:                   Instantaneous       Averaged
       Kinetic energy    (eV) =       6.164858          5.685119
       Potential energy  (eV) =    -997.215179       -997.042655
       Total energy      (eV) =    -991.050321       -991.357536
       Temperature       (K)  =     326.667288        301.246581
       Pressure         (GPa) =       0.140379          0.051483
       Cell parameter : a (A) =      11.779280         11.781839
       Cell parameter : b (A) =      11.779280         11.781839
       Cell parameter : c (A) =      11.779280         11.781839
       Cell angle : alpha (o) =      90.000000         90.000000
       Cell angle : beta  (o) =      90.000000         90.000000
       Cell angle : gamma (o) =      90.000000         90.000000
       Cell volume :   (A**3) =    1634.391892       1635.470560
  ** Time :          151.00000 ps :
     Properties:                   Instantaneous       Averaged
       Kinetic energy    (eV) =       6.087548          5.687784
       Potential energy  (eV) =    -995.652967       -997.033452
       Total energy      (eV) =    -989.565419       -991.345667
       Temperature       (K)  =     322.570741        301.387801
       Pressure         (GPa) =      -0.554555          0.046853
       Cell parameter : a (A) =      11.827020         11.782138
       Cell parameter : b (A) =      11.827020         11.782138
       Cell parameter : c (A) =      11.827020         11.782138
       Cell angle : alpha (o) =      90.000000         90.000000
       Cell angle : beta  (o) =      90.000000         90.000000
       Cell angle : gamma (o) =      90.000000         90.000000
       Cell volume :   (A**3) =    1654.344791       1635.595555
  ** Time :          152.00000 ps :
     Properties:                   Instantaneous       Averaged
       Kinetic energy    (eV) =       6.619251          5.693912
       Potential energy  (eV) =    -998.087486       -997.040386
       Total energy      (eV) =    -991.468236       -991.346474
       Temperature       (K)  =     350.744905        301.712518
       Pressure         (GPa) =      -0.082564          0.046540
       Cell parameter : a (A) =      11.781771         11.782136
       Cell parameter : b (A) =      11.781771         11.782136
       Cell parameter : c (A) =      11.781771         11.782136
       Cell angle : alpha (o) =      90.000000         90.000000
       Cell angle : beta  (o) =      90.000000         90.000000
       Cell angle : gamma (o) =      90.000000         90.000000
       Cell volume :   (A**3) =    1635.428949       1635.594458
  ** Time :          153.00000 ps :
     Properties:                   Instantaneous       Averaged
       Kinetic energy    (eV) =       5.340349          5.691601
       Potential energy  (eV) =    -997.629915       -997.044239
       Total energy      (eV) =    -992.289566       -991.352638
       Temperature       (K)  =     282.977689        301.590068
       Pressure         (GPa) =      -0.199034          0.044888
       Cell parameter : a (A) =      11.785783         11.782159
       Cell parameter : b (A) =      11.785783         11.782159
       Cell parameter : c (A) =      11.785783         11.782159
       Cell angle : alpha (o) =      90.000000         90.000000
       Cell angle : beta  (o) =      90.000000         90.000000
       Cell angle : gamma (o) =      90.000000         90.000000
       Cell volume :   (A**3) =    1637.100438       1635.604301
  ** Time :          154.00000 ps :
     Properties:                   Instantaneous       Averaged
       Kinetic energy    (eV) =       5.490163          5.690293
       Potential energy  (eV) =    -996.947050       -997.043608
       Total energy      (eV) =    -991.456887       -991.353315
       Temperature       (K)  =     290.916128        301.520757
       Pressure         (GPa) =       0.862203          0.050676
       Cell parameter : a (A) =      11.743671         11.781909
       Cell parameter : b (A) =      11.743671         11.781909
       Cell parameter : c (A) =      11.743671         11.781909
       Cell angle : alpha (o) =      90.000000         90.000000
       Cell angle : beta  (o) =      90.000000         90.000000
       Cell angle : gamma (o) =      90.000000         90.000000
       Cell volume :   (A**3) =    1619.614370       1635.500471
  ** Time :          155.00000 ps :
     Properties:                   Instantaneous       Averaged
       Kinetic energy    (eV) =       5.762597          5.690760
       Potential energy  (eV) =    -997.350892       -997.045591
       Total energy      (eV) =    -991.588295       -991.354831
       Temperature       (K)  =     305.352015        301.545475
       Pressure         (GPa) =      -0.000778          0.049835
       Cell parameter : a (A) =      11.783553         11.781920
       Cell parameter : b (A) =      11.783553         11.781920
       Cell parameter : c (A) =      11.783553         11.781920
       Cell angle : alpha (o) =      90.000000         90.000000
       Cell angle : beta  (o) =      90.000000         90.000000
       Cell angle : gamma (o) =      90.000000         90.000000
       Cell volume :   (A**3) =    1636.171195       1635.504798
  ** Time :          156.00000 ps :
     Properties:                   Instantaneous       Averaged
       Kinetic energy    (eV) =       5.282545          5.688143
       Potential energy  (eV) =    -996.947707       -997.044963
       Total energy      (eV) =    -991.665162       -991.356820
       Temperature       (K)  =     279.914729        301.406816
       Pressure         (GPa) =       0.434179          0.052388
       Cell parameter : a (A) =      11.776462         11.781885
       Cell parameter : b (A) =      11.776462         11.781885
       Cell parameter : c (A) =      11.776462         11.781885
       Cell angle : alpha (o) =      90.000000         90.000000
       Cell angle : beta  (o) =      90.000000         90.000000
       Cell angle : gamma (o) =      90.000000         90.000000
       Cell volume :   (A**3) =    1633.219474       1635.490148
  ** Time :          157.00000 ps :
     Properties:                   Instantaneous       Averaged
       Kinetic energy    (eV) =       5.921576          5.689630
       Potential energy  (eV) =    -996.326704       -997.040388
       Total energy      (eV) =    -990.405128       -991.350758
       Temperature       (K)  =     313.776099        301.485602
       Pressure         (GPa) =       0.617939          0.055846
       Cell parameter : a (A) =      11.787354         11.781920
       Cell parameter : b (A) =      11.787354         11.781920
       Cell parameter : c (A) =      11.787354         11.781920
       Cell angle : alpha (o) =      90.000000         90.000000
       Cell angle : beta  (o) =      90.000000         90.000000
       Cell angle : gamma (o) =      90.000000         90.000000
       Cell volume :   (A**3) =    1637.755336       1635.504576
  ** Time :          158.00000 ps :
     Properties:                   Instantaneous       Averaged
       Kinetic energy    (eV) =       5.113198          5.685982
       Potential energy  (eV) =    -997.751073       -997.044886
       Total energy      (eV) =    -992.637876       -991.358905
       Temperature       (K)  =     270.941250        301.292283
       Pressure         (GPa) =      -0.223892          0.053955
       Cell parameter : a (A) =      11.795901         11.782008
       Cell parameter : b (A) =      11.795901         11.782008
       Cell parameter : c (A) =      11.795901         11.782008
       Cell angle : alpha (o) =      90.000000         90.000000
       Cell angle : beta  (o) =      90.000000         90.000000
       Cell angle : gamma (o) =      90.000000         90.000000
       Cell volume :   (A**3) =    1641.320486       1635.541386
  ** Time :          159.00000 ps :
     Properties:                   Instantaneous       Averaged
       Kinetic energy    (eV) =       5.810348          5.686764
       Potential energy  (eV) =    -997.619085       -997.048498
       Total energy      (eV) =    -991.808738       -991.361734
       Temperature       (K)  =     307.882263        301.333729
       Pressure         (GPa) =       0.191063          0.055576
       Cell parameter : a (A) =      11.740810         11.781749
       Cell parameter : b (A) =      11.740810         11.781749
       Cell parameter : c (A) =      11.740810         11.781749
       Cell angle : alpha (o) =      90.000000         90.000000
       Cell angle : beta  (o) =      90.000000         90.000000
       Cell angle : gamma (o) =      90.000000         90.000000
       Cell volume :   (A**3) =    1618.430867       1635.433773
  ** Time :          160.00000 ps :
     Properties:                   Instantaneous       Averaged
       Kinetic energy    (eV) =       6.588441          5.692399
       Potential energy  (eV) =    -995.983170       -997.041839
       Total energy      (eV) =    -989.394729       -991.349440
       Temperature       (K)  =     349.112329        301.632346
       Pressure         (GPa) =      -0.122127          0.054042
       Cell parameter : a (A) =      11.770941         11.781682
       Cell parameter : b (A) =      11.770941         11.781682
       Cell parameter : c (A) =      11.770941         11.781682
       Cell angle : alpha (o) =      90.000000         90.000000
       Cell angle : beta  (o) =      90.000000         90.000000
       Cell angle : gamma (o) =      90.000000         90.000000
       Cell volume :   (A**3) =    1630.923506       1635.405583
  ** Time :          161.00000 ps :
     Properties:                   Instantaneous       Averaged
       Kinetic energy    (eV) =       5.193558          5.689301
       Potential energy  (eV) =    -996.956828       -997.041311
       Total energy      (eV) =    -991.763270       -991.352010
       Temperature       (K)  =     275.199440        301.468166
       Pressure         (GPa) =      -0.227724          0.052128
       Cell parameter : a (A) =      11.782988         11.781690
       Cell parameter : b (A) =      11.782988         11.781690
       Cell parameter : c (A) =      11.782988         11.781690
       Cell angle : alpha (o) =      90.000000         90.000000
       Cell angle : beta  (o) =      90.000000         90.000000
       Cell angle : gamma (o) =      90.000000         90.000000
       Cell volume :   (A**3) =    1635.936065       1635.408878
  ** Time :          162.00000 ps :
     Properties:                   Instantaneous       Averaged
       Kinetic energy    (eV) =       6.314074          5.693158
       Potential energy  (eV) =    -996.339136       -997.036977
       Total energy      (eV) =    -990.025062       -991.343819
       Temperature       (K)  =     334.574025        301.672523
       Pressure         (GPa) =      -0.054951          0.051339
       Cell parameter : a (A) =      11.792677         11.781758
       Cell parameter : b (A) =      11.792677         11.781758
       Cell parameter : c (A) =      11.792677         11.781758
       Cell angle : alpha (o) =      90.000000         90.000000
       Cell angle : beta  (o) =      90.000000         90.000000
       Cell angle : gamma (o) =      90.000000         90.000000
       Cell volume :   (A**3) =    1639.974917       1635.437064
  ** Time :          163.00000 ps :
     Properties:                   Instantaneous       Averaged
       Kinetic energy    (eV) =       5.895439          5.694399
       Potential energy  (eV) =    -996.731864       -997.035105
       Total energy      (eV) =    -990.836425       -991.340706
       Temperature       (K)  =     312.391124        301.738281
       Pressure         (GPa) =       0.976346          0.057539
       Cell parameter : a (A) =      11.752466         11.781578
       Cell parameter : b (A) =      11.752466         11.781578
       Cell parameter : c (A) =      11.752466         11.781578
       Cell angle : alpha (o) =      90.000000         90.000000
       Cell angle : beta  (o) =      90.000000         90.000000
       Cell angle : gamma (o) =      90.000000         90.000000
       Cell volume :   (A**3) =    1623.255886       1635.362333
  ** Time :          164.00000 ps :
     Properties:                   Instantaneous       Averaged
       Kinetic energy    (eV) =       6.304544          5.698119
       Potential energy  (eV) =    -997.246416       -997.036393
       Total energy      (eV) =    -990.941872       -991.338274
       Temperature       (K)  =     334.069040        301.935420
       Pressure         (GPa) =       0.582473          0.060640
       Cell parameter : a (A) =      11.759309         11.781442
       Cell parameter : b (A) =      11.759309         11.781442
       Cell parameter : c (A) =      11.759309         11.781442
       Cell angle : alpha (o) =      90.000000         90.000000
       Cell angle : beta  (o) =      90.000000         90.000000
       Cell angle : gamma (o) =      90.000000         90.000000
       Cell volume :   (A**3) =    1626.093214       1635.305814
  ** Time :          165.00000 ps :
     Properties:                   Instantaneous       Averaged
       Kinetic energy    (eV) =       5.073502          5.694333
       Potential energy  (eV) =    -997.389171       -997.038531
       Total energy      (eV) =    -992.315669       -991.344198
       Temperature       (K)  =     268.837846        301.734829
       Pressure         (GPa) =       0.472008          0.063318
       Cell parameter : a (A) =      11.747349         11.781236
       Cell parameter : b (A) =      11.747349         11.781236
       Cell parameter : c (A) =      11.747349         11.781236
       Cell angle : alpha (o) =      90.000000         90.000000
       Cell angle : beta  (o) =      90.000000         90.000000
       Cell angle : gamma (o) =      90.000000         90.000000
       Cell volume :   (A**3) =    1621.136516       1635.219939
  ** Time :          166.00000 ps :
     Properties:                   Instantaneous       Averaged
       Kinetic energy    (eV) =       4.940845          5.689794
       Potential energy  (eV) =    -996.645262       -997.036162
       Total energy      (eV) =    -991.704416       -991.346368
       Temperature       (K)  =     261.808536        301.494309
       Pressure         (GPa) =      -0.330091          0.060288
       Cell parameter : a (A) =      11.788718         11.781281
       Cell parameter : b (A) =      11.788718         11.781281
       Cell parameter : c (A) =      11.788718         11.781281
       Cell angle : alpha (o) =      90.000000         90.000000
       Cell angle : beta  (o) =      90.000000         90.000000
       Cell angle : gamma (o) =      90.000000         90.000000
       Cell volume :   (A**3) =    1638.323736       1635.238637
  ** Time :          167.00000 ps :
     Properties:                   Instantaneous       Averaged
       Kinetic energy    (eV) =       5.565732          5.689051
       Potential energy  (eV) =    -997.918551       -997.041446
       Total energy      (eV) =    -992.352819       -991.352395
       Temperature       (K)  =     294.920393        301.454944
       Pressure         (GPa) =      -0.071674          0.059484
       Cell parameter : a (A) =      11.789576         11.781330
       Cell parameter : b (A) =      11.789576         11.781330
       Cell parameter : c (A) =      11.789576         11.781330
       Cell angle : alpha (o) =      90.000000         90.000000
       Cell angle : beta  (o) =      90.000000         90.000000
       Cell angle : gamma (o) =      90.000000         90.000000
       Cell volume :   (A**3) =    1638.681675       1635.259254
  ** Time :          168.00000 ps :
     Properties:                   Instantaneous       Averaged
       Kinetic energy    (eV) =       5.258185          5.686487
       Potential energy  (eV) =    -997.055194       -997.041528
       Total energy      (eV) =    -991.797009       -991.355041
       Temperature       (K)  =     278.623947        301.319046
       Pressure         (GPa) =      -0.102580          0.058476
       Cell parameter : a (A) =      11.792514         11.781397
       Cell parameter : b (A) =      11.792514         11.781397
       Cell parameter : c (A) =      11.792514         11.781397
       Cell angle : alpha (o) =      90.000000         90.000000
       Cell angle : beta  (o) =      90.000000         90.000000
       Cell angle : gamma (o) =      90.000000         90.000000
       Cell volume :   (A**3) =    1639.906992       1635.286919
  ** Time :          169.00000 ps :
     Properties:                   Instantaneous       Averaged
       Kinetic energy    (eV) =       6.983795          5.694163
       Potential energy  (eV) =    -996.835092       -997.040306
       Total energy      (eV) =    -989.851296       -991.346143
       Temperature       (K)  =     370.061626        301.725806
       Pressure         (GPa) =      -0.566035          0.054481
       Cell parameter : a (A) =      11.812838         11.781583
       Cell parameter : b (A) =      11.812838         11.781583
       Cell parameter : c (A) =      11.812838         11.781583
       Cell angle : alpha (o) =      90.000000         90.000000
       Cell angle : beta  (o) =      90.000000         90.000000
       Cell angle : gamma (o) =      90.000000         90.000000
       Cell volume :   (A**3) =    1648.400649       1635.364515
  ** Time :          170.00000 ps :
     Properties:                   Instantaneous       Averaged
       Kinetic energy    (eV) =       4.913780          5.689573
       Potential energy  (eV) =    -996.677645       -997.038173
       Total energy      (eV) =    -991.763864       -991.348600
       Temperature       (K)  =     260.374405        301.482563
       Pressure         (GPa) =       0.851956          0.059877
       Cell parameter : a (A) =      11.762018         11.781468
       Cell parameter : b (A) =      11.762018         11.781468
       Cell parameter : c (A) =      11.762018         11.781468
       Cell angle : alpha (o) =      90.000000         90.000000
       Cell angle : beta  (o) =      90.000000         90.000000
       Cell angle : gamma (o) =      90.000000         90.000000
       Cell volume :   (A**3) =    1627.217105       1635.316589
  ** Time :          171.00000 ps :
     Properties:                   Instantaneous       Averaged
       Kinetic energy    (eV) =       5.673447          5.689478
       Potential energy  (eV) =    -997.365491       -997.040087
       Total energy      (eV) =    -991.692043       -991.350609
       Temperature       (K)  =     300.628107        301.477566
       Pressure         (GPa) =       0.432384          0.061671
       Cell parameter : a (A) =      11.787399         11.781503
       Cell parameter : b (A) =      11.787399         11.781503
       Cell parameter : c (A) =      11.787399         11.781503
       Cell angle : alpha (o) =      90.000000         90.000000
       Cell angle : beta  (o) =      90.000000         90.000000
       Cell angle : gamma (o) =      90.000000         90.000000
       Cell volume :   (A**3) =    1637.774126       1635.330960
  ** Time :          172.00000 ps :
     Properties:                   Instantaneous       Averaged
       Kinetic energy    (eV) =       5.912586          5.690775
       Potential energy  (eV) =    -996.971819       -997.039690
       Total energy      (eV) =    -991.059232       -991.348915
       Temperature       (K)  =     313.299756        301.546300
       Pressure         (GPa) =       0.085764          0.061753
       Cell parameter : a (A) =      11.791140         11.781559
       Cell parameter : b (A) =      11.791140         11.781559
       Cell parameter : c (A) =      11.791140         11.781559
       Cell angle : alpha (o) =      90.000000         90.000000
       Cell angle : beta  (o) =      90.000000         90.000000
       Cell angle : gamma (o) =      90.000000         90.000000
       Cell volume :   (A**3) =    1639.333776       1635.354233
  ** Time :          173.00000 ps :
     Properties:                   Instantaneous       Averaged
       Kinetic energy    (eV) =       5.701519          5.690838
       Potential energy  (eV) =    -996.483027       -997.036473
       Total energy      (eV) =    -990.781508       -991.345635
       Temperature       (K)  =     302.115581        301.549590
       Pressure         (GPa) =      -0.320681          0.059222
       Cell parameter : a (A) =      11.811753         11.781733
       Cell parameter : b (A) =      11.811753         11.781733
       Cell parameter : c (A) =      11.811753         11.781733
       Cell angle : alpha (o) =      90.000000         90.000000
       Cell angle : beta  (o) =      90.000000         90.000000
       Cell angle : gamma (o) =      90.000000         90.000000
       Cell volume :   (A**3) =    1647.946408       1635.427020
  ** Time :          174.00000 ps :
     Properties:                   Instantaneous       Averaged
       Kinetic energy    (eV) =       5.284360          5.688502
       Potential energy  (eV) =    -997.299119       -997.037982
       Total energy      (eV) =    -992.014759       -991.349481
       Temperature       (K)  =     280.010900        301.425805
       Pressure         (GPa) =       0.319591          0.061000
       Cell parameter : a (A) =      11.792991         11.781798
       Cell parameter : b (A) =      11.792991         11.781798
       Cell parameter : c (A) =      11.792991         11.781798
       Cell angle : alpha (o) =      90.000000         90.000000
       Cell angle : beta  (o) =      90.000000         90.000000
       Cell angle : gamma (o) =      90.000000         90.000000
       Cell volume :   (A**3) =    1640.105929       1635.453910
  ** Time :          175.00000 ps :
     Properties:                   Instantaneous       Averaged
       Kinetic energy    (eV) =       5.662183          5.688351
       Potential energy  (eV) =    -997.663747       -997.041558
       Total energy      (eV) =    -992.001564       -991.353207
       Temperature       (K)  =     300.031225        301.417836
       Pressure         (GPa) =       0.606904          0.064397
       Cell parameter : a (A) =      11.775048         11.781759
       Cell parameter : b (A) =      11.775048         11.781759
       Cell parameter : c (A) =      11.775048         11.781759
       Cell angle : alpha (o) =      90.000000         90.000000
       Cell angle : beta  (o) =      90.000000         90.000000
       Cell angle : gamma (o) =      90.000000         90.000000
       Cell volume :   (A**3) =    1632.631278       1635.437781
  ** Time :          176.00000 ps :
     Properties:                   Instantaneous       Averaged
       Kinetic energy    (eV) =       6.112528          5.690761
       Potential energy  (eV) =    -998.413011       -997.049350
       Total energy      (eV) =    -992.300483       -991.358589
       Temperature       (K)  =     323.894374        301.545543
       Pressure         (GPa) =       0.808711          0.068726
       Cell parameter : a (A) =      11.768895         11.781686
       Cell parameter : b (A) =      11.768895         11.781686
       Cell parameter : c (A) =      11.768895         11.781686
       Cell angle : alpha (o) =      90.000000         90.000000
       Cell angle : beta  (o) =      90.000000         90.000000
       Cell angle : gamma (o) =      90.000000         90.000000
       Cell volume :   (A**3) =    1630.073101       1635.407300
  ** Time :          177.00000 ps :
     Properties:                   Instantaneous       Averaged
       Kinetic energy    (eV) =       5.646951          5.690514
       Potential energy  (eV) =    -997.028495       -997.049232
       Total energy      (eV) =    -991.381545       -991.358719
       Temperature       (K)  =     299.224093        301.532428
       Pressure         (GPa) =       0.469312          0.070769
       Cell parameter : a (A) =      11.781581         11.781686
       Cell parameter : b (A) =      11.781581         11.781686
       Cell parameter : c (A) =      11.781581         11.781686
       Cell angle : alpha (o) =      90.000000         90.000000
       Cell angle : beta  (o) =      90.000000         90.000000
       Cell angle : gamma (o) =      90.000000         90.000000
       Cell volume :   (A**3) =    1635.350188       1635.406977
  ** Time :          178.00000 ps :
     Properties:                   Instantaneous       Averaged
       Kinetic energy    (eV) =       5.626935          5.690157
       Potential energy  (eV) =    -996.986785       -997.048882
       Total energy      (eV) =    -991.359850       -991.358725
       Temperature       (K)  =     298.163498        301.513501
       Pressure         (GPa) =      -0.202523          0.069133
       Cell parameter : a (A) =      11.787199         11.781717
       Cell parameter : b (A) =      11.787199         11.781717
       Cell parameter : c (A) =      11.787199         11.781717
       Cell angle : alpha (o) =      90.000000         90.000000
       Cell angle : beta  (o) =      90.000000         90.000000
       Cell angle : gamma (o) =      90.000000         90.000000
       Cell volume :   (A**3) =    1637.690516       1635.419806
  ** Time :          179.00000 ps :
     Properties:                   Instantaneous       Averaged
       Kinetic energy    (eV) =       5.843481          5.691013
       Potential energy  (eV) =    -997.714505       -997.052600
       Total energy      (eV) =    -991.871024       -991.361587
       Temperature       (K)  =     309.637970        301.558889
       Pressure         (GPa) =      -0.149065          0.068071
       Cell parameter : a (A) =      11.778220         11.781697
       Cell parameter : b (A) =      11.778220         11.781697
       Cell parameter : c (A) =      11.778220         11.781697
       Cell angle : alpha (o) =      90.000000         90.000000
       Cell angle : beta  (o) =      90.000000         90.000000
       Cell angle : gamma (o) =      90.000000         90.000000
       Cell volume :   (A**3) =    1633.950649       1635.411598
  ** Time :          180.00000 ps :
     Properties:                   Instantaneous       Averaged
       Kinetic energy    (eV) =       5.813321          5.691693
       Potential energy  (eV) =    -997.976081       -997.057731
       Total energy      (eV) =    -992.162760       -991.366038
       Temperature       (K)  =     308.039837        301.594895
       Pressure         (GPa) =      -0.014007          0.067434
       Cell parameter : a (A) =      11.788774         11.781736
       Cell parameter : b (A) =      11.788774         11.781736
       Cell parameter : c (A) =      11.788774         11.781736
       Cell angle : alpha (o) =      90.000000         90.000000
       Cell angle : beta  (o) =      90.000000         90.000000
       Cell angle : gamma (o) =      90.000000         90.000000
       Cell volume :   (A**3) =    1638.347192       1635.427907
  ** Time :          181.00000 ps :
     Properties:                   Instantaneous       Averaged
       Kinetic energy    (eV) =       5.076225          5.688292
       Potential energy  (eV) =    -998.107108       -997.063528
       Total energy      (eV) =    -993.030884       -991.375236
       Temperature       (K)  =     268.982100        301.414713
       Pressure         (GPa) =       0.077978          0.067865
       Cell parameter : a (A) =      11.766979         11.781655
       Cell parameter : b (A) =      11.766979         11.781655
       Cell parameter : c (A) =      11.766979         11.781655
       Cell angle : alpha (o) =      90.000000         90.000000
       Cell angle : beta  (o) =      90.000000         90.000000
       Cell angle : gamma (o) =      90.000000         90.000000
       Cell volume :   (A**3) =    1629.277220       1635.393925
  ** Time :          182.00000 ps :
     Properties:                   Instantaneous       Averaged
       Kinetic energy    (eV) =       5.250869          5.685889
       Potential energy  (eV) =    -997.100878       -997.063734
       Total energy      (eV) =    -991.850009       -991.377845
       Temperature       (K)  =     278.236251        301.287359
       Pressure         (GPa) =       0.009094          0.067504
       Cell parameter : a (A) =      11.769202         11.781586
       Cell parameter : b (A) =      11.769202         11.781586
       Cell parameter : c (A) =      11.769202         11.781586
       Cell angle : alpha (o) =      90.000000         90.000000
       Cell angle : beta  (o) =      90.000000         90.000000
       Cell angle : gamma (o) =      90.000000         90.000000
       Cell volume :   (A**3) =    1630.200500       1635.365390
  ** Time :          183.00000 ps :
     Properties:                   Instantaneous       Averaged
       Kinetic energy    (eV) =       5.232040          5.683409
       Potential energy  (eV) =    -997.263070       -997.064823
       Total energy      (eV) =    -992.031031       -991.381414
       Temperature       (K)  =     277.238518        301.155945
       Pressure         (GPa) =      -0.397344          0.064451
       Cell parameter : a (A) =      11.799337         11.781683
       Cell parameter : b (A) =      11.799337         11.781683
       Cell parameter : c (A) =      11.799337         11.781683
       Cell angle : alpha (o) =      90.000000         90.000000
       Cell angle : beta  (o) =      90.000000         90.000000
       Cell angle : gamma (o) =      90.000000         90.000000
       Cell volume :   (A**3) =    1642.755146       1635.405771
  ** Time :          184.00000 ps :
     Properties:                   Instantaneous       Averaged
       Kinetic energy    (eV) =       5.485973          5.682336
       Potential energy  (eV) =    -997.060066       -997.064797
       Total energy      (eV) =    -991.574093       -991.382461
       Temperature       (K)  =     290.694076        301.099087
       Pressure         (GPa) =      -0.585856          0.060768
       Cell parameter : a (A) =      11.808479         11.781829
       Cell parameter : b (A) =      11.808479         11.781829
       Cell parameter : c (A) =      11.808479         11.781829
       Cell angle : alpha (o) =      90.000000         90.000000
       Cell angle : beta  (o) =      90.000000         90.000000
       Cell angle : gamma (o) =      90.000000         90.000000
       Cell volume :   (A**3) =    1646.576369       1635.466481
  ** Time :          185.00000 ps :
     Properties:                   Instantaneous       Averaged
       Kinetic energy    (eV) =       5.651462          5.682169
       Potential energy  (eV) =    -997.169140       -997.065361
       Total energy      (eV) =    -991.517678       -991.383192
       Temperature       (K)  =     299.463147        301.090244
       Pressure         (GPa) =      -0.358365          0.058864
       Cell parameter : a (A) =      11.785009         11.781846
       Cell parameter : b (A) =      11.785009         11.781846
       Cell parameter : c (A) =      11.785009         11.781846
       Cell angle : alpha (o) =      90.000000         90.000000
       Cell angle : beta  (o) =      90.000000         90.000000
       Cell angle : gamma (o) =      90.000000         90.000000
       Cell volume :   (A**3) =    1636.777851       1635.473570
  ** Time :          186.00000 ps :
     Properties:                   Instantaneous       Averaged
       Kinetic energy    (eV) =       5.799786          5.682801
       Potential energy  (eV) =    -998.035516       -997.070577
       Total energy      (eV) =    -992.235730       -991.387776
       Temperature       (K)  =     307.322610        301.123751
       Pressure         (GPa) =      -0.429921          0.055885
       Cell parameter : a (A) =      11.808669         11.781990
       Cell parameter : b (A) =      11.808669         11.781990
       Cell parameter : c (A) =      11.808669         11.781990
       Cell angle : alpha (o) =      90.000000         90.000000
       Cell angle : beta  (o) =      90.000000         90.000000
       Cell angle : gamma (o) =      90.000000         90.000000
       Cell volume :   (A**3) =    1646.655810       1635.533689
  ** Time :          187.00000 ps :
     Properties:                   Instantaneous       Averaged
       Kinetic energy    (eV) =       4.861317          5.678408
       Potential energy  (eV) =    -997.017531       -997.070293
       Total energy      (eV) =    -992.156214       -991.391885
       Temperature       (K)  =     257.594430        300.890974
       Pressure         (GPa) =       0.746217          0.060283
       Cell parameter : a (A) =      11.759059         11.781868
       Cell parameter : b (A) =      11.759059         11.781868
       Cell parameter : c (A) =      11.759059         11.781868
       Cell angle : alpha (o) =      90.000000         90.000000
       Cell angle : beta  (o) =      90.000000         90.000000
       Cell angle : gamma (o) =      90.000000         90.000000
       Cell volume :   (A**3) =    1625.989464       1635.482650
  ** Time :          188.00000 ps :
     Properties:                   Instantaneous       Averaged
       Kinetic energy    (eV) =       6.372833          5.682102
       Potential energy  (eV) =    -997.097923       -997.070440
       Total energy      (eV) =    -990.725090       -991.388338
       Temperature       (K)  =     337.687571        301.086701
       Pressure         (GPa) =      -0.860760          0.054624
       Cell parameter : a (A) =      11.809144         11.782013
       Cell parameter : b (A) =      11.809144         11.782013
       Cell parameter : c (A) =      11.809144         11.782013
       Cell angle : alpha (o) =      90.000000         90.000000
       Cell angle : beta  (o) =      90.000000         90.000000
       Cell angle : gamma (o) =      90.000000         90.000000
       Cell volume :   (A**3) =    1646.854444       1635.543139
  ** Time :          189.00000 ps :
     Properties:                   Instantaneous       Averaged
       Kinetic energy    (eV) =       5.987744          5.683719
       Potential energy  (eV) =    -996.978844       -997.069955
       Total energy      (eV) =    -990.991100       -991.386236
       Temperature       (K)  =     317.282248        301.172391
       Pressure         (GPa) =       0.368962          0.057183
       Cell parameter : a (A) =      11.744942         11.781817
       Cell parameter : b (A) =      11.744942         11.781817
       Cell parameter : c (A) =      11.744942         11.781817
       Cell angle : alpha (o) =      90.000000         90.000000
       Cell angle : beta  (o) =      90.000000         90.000000
       Cell angle : gamma (o) =      90.000000         90.000000
       Cell volume :   (A**3) =    1620.140324       1635.461642
  ** Time :          190.00000 ps :
     Properties:                   Instantaneous       Averaged
       Kinetic energy    (eV) =       6.403094          5.687505
       Potential energy  (eV) =    -997.835873       -997.073987
       Total energy      (eV) =    -991.432779       -991.386481
       Temperature       (K)  =     339.291070        301.373016
       Pressure         (GPa) =       0.195820          0.057587
       Cell parameter : a (A) =      11.767488         11.781741
       Cell parameter : b (A) =      11.767488         11.781741
       Cell parameter : c (A) =      11.767488         11.781741
       Cell angle : alpha (o) =      90.000000         90.000000
       Cell angle : beta  (o) =      90.000000         90.000000
       Cell angle : gamma (o) =      90.000000         90.000000
       Cell volume :   (A**3) =    1629.488574       1635.430205
  ** Time :          191.00000 ps :
     Properties:                   Instantaneous       Averaged
       Kinetic energy    (eV) =       6.072885          5.689523
       Potential energy  (eV) =    -997.570884       -997.076588
       Total energy      (eV) =    -991.497999       -991.387065
       Temperature       (K)  =     321.793732        301.479931
       Pressure         (GPa) =       0.197538          0.058272
       Cell parameter : a (A) =      11.770715         11.781684
       Cell parameter : b (A) =      11.770715         11.781684
       Cell parameter : c (A) =      11.770715         11.781684
       Cell angle : alpha (o) =      90.000000         90.000000
       Cell angle : beta  (o) =      90.000000         90.000000
       Cell angle : gamma (o) =      90.000000         90.000000
       Cell volume :   (A**3) =    1630.829211       1635.406116
  ** Time :          192.00000 ps :
     Properties:                   Instantaneous       Averaged
       Kinetic energy    (eV) =       5.469055          5.688375
       Potential energy  (eV) =    -997.659600       -997.079625
       Total energy      (eV) =    -992.190546       -991.391250
       Temperature       (K)  =     289.797624        301.419085
       Pressure         (GPa) =      -0.065703          0.057439
       Cell parameter : a (A) =      11.783421         11.781693
       Cell parameter : b (A) =      11.783421         11.781693
       Cell parameter : c (A) =      11.783421         11.781693
       Cell angle : alpha (o) =      90.000000         90.000000
       Cell angle : beta  (o) =      90.000000         90.000000
       Cell angle : gamma (o) =      90.000000         90.000000
       Cell volume :   (A**3) =    1636.116161       1635.409814
  ** Time :          193.00000 ps :
     Properties:                   Instantaneous       Averaged
       Kinetic energy    (eV) =       6.478772          5.692470
       Potential energy  (eV) =    -997.164895       -997.080067
       Total energy      (eV) =    -990.686123       -991.387597
       Temperature       (K)  =     343.301164        301.636091
       Pressure         (GPa) =       0.207175          0.058404
       Cell parameter : a (A) =      11.770477         11.781634
       Cell parameter : b (A) =      11.770477         11.781634
       Cell parameter : c (A) =      11.770477         11.781634
       Cell angle : alpha (o) =      90.000000         90.000000
       Cell angle : beta  (o) =      90.000000         90.000000
       Cell angle : gamma (o) =      90.000000         90.000000
       Cell volume :   (A**3) =    1630.730540       1635.385569
  ** Time :          194.00000 ps :
     Properties:                   Instantaneous       Averaged
       Kinetic energy    (eV) =       5.408668          5.691007
       Potential energy  (eV) =    -996.979503       -997.079548
       Total energy      (eV) =    -991.570835       -991.388541
       Temperature       (K)  =     286.597818        301.558574
       Pressure         (GPa) =       0.165659          0.058765
       Cell parameter : a (A) =      11.783420         11.781644
       Cell parameter : b (A) =      11.783420         11.781644
       Cell parameter : c (A) =      11.783420         11.781644
       Cell angle : alpha (o) =      90.000000         90.000000
       Cell angle : beta  (o) =      90.000000         90.000000
       Cell angle : gamma (o) =      90.000000         90.000000
       Cell volume :   (A**3) =    1636.115965       1635.389334
  ** Time :          195.00000 ps :
     Properties:                   Instantaneous       Averaged
       Kinetic energy    (eV) =       5.636961          5.690730
       Potential energy  (eV) =    -997.710995       -997.082786
       Total energy      (eV) =    -992.074034       -991.392056
       Temperature       (K)  =     298.694723        301.543888
       Pressure         (GPa) =      -0.201400          0.057186
       Cell parameter : a (A) =      11.799964         11.781738
       Cell parameter : b (A) =      11.799964         11.781738
       Cell parameter : c (A) =      11.799964         11.781738
       Cell angle : alpha (o) =      90.000000         90.000000
       Cell angle : beta  (o) =      90.000000         90.000000
       Cell angle : gamma (o) =      90.000000         90.000000
       Cell volume :   (A**3) =    1643.016981       1635.428450
  ** Time :          196.00000 ps :
     Properties:                   Instantaneous       Averaged
       Kinetic energy    (eV) =       5.344626          5.688964
       Potential energy  (eV) =    -996.683914       -997.080751
       Total energy      (eV) =    -991.339288       -991.391787
       Temperature       (K)  =     283.204327        301.450318
       Pressure         (GPa) =      -0.051131          0.056908
       Cell parameter : a (A) =      11.780994         11.781734
       Cell parameter : b (A) =      11.780994         11.781734
       Cell parameter : c (A) =      11.780994         11.781734
       Cell angle : alpha (o) =      90.000000         90.000000
       Cell angle : beta  (o) =      90.000000         90.000000
       Cell angle : gamma (o) =      90.000000         90.000000
       Cell volume :   (A**3) =    1635.105425       1635.426802
  ** Time :          197.00000 ps :
     Properties:                   Instantaneous       Averaged
       Kinetic energy    (eV) =       5.326588          5.687125
       Potential energy  (eV) =    -996.423118       -997.077413
       Total energy      (eV) =    -991.096529       -991.390288
       Temperature       (K)  =     282.248526        301.352847
       Pressure         (GPa) =      -0.088611          0.056090
       Cell parameter : a (A) =      11.786554         11.781758
       Cell parameter : b (A) =      11.786554         11.781758
       Cell parameter : c (A) =      11.786554         11.781758
       Cell angle : alpha (o) =      90.000000         90.000000
       Cell angle : beta  (o) =      90.000000         90.000000
       Cell angle : gamma (o) =      90.000000         90.000000
       Cell volume :   (A**3) =    1637.421875       1635.436930
  ** Time :          198.00000 ps :
     Properties:                   Instantaneous       Averaged
       Kinetic energy    (eV) =       5.804676          5.687718
       Potential energy  (eV) =    -997.351240       -997.078796
       Total energy      (eV) =    -991.546563       -991.391078
       Temperature       (K)  =     307.581749        301.384307
       Pressure         (GPa) =      -0.576152          0.052718
       Cell parameter : a (A) =      11.799162         11.781846
       Cell parameter : b (A) =      11.799162         11.781846
       Cell parameter : c (A) =      11.799162         11.781846
       Cell angle : alpha (o) =      90.000000         90.000000
       Cell angle : beta  (o) =      90.000000         90.000000
       Cell angle : gamma (o) =      90.000000         90.000000
       Cell volume :   (A**3) =    1642.681973       1635.473521
  ** Time :          199.00000 ps :
     Properties:                   Instantaneous       Averaged
       Kinetic energy    (eV) =       5.252392          5.685531
       Potential energy  (eV) =    -997.956630       -997.083207
       Total energy      (eV) =    -992.704238       -991.397676
       Temperature       (K)  =     278.316973        301.268390
       Pressure         (GPa) =      -0.557600          0.049480
       Cell parameter : a (A) =      11.812000         11.781998
       Cell parameter : b (A) =      11.812000         11.781998
       Cell parameter : c (A) =      11.812000         11.781998
       Cell angle : alpha (o) =      90.000000         90.000000
       Cell angle : beta  (o) =      90.000000         90.000000
       Cell angle : gamma (o) =      90.000000         90.000000
       Cell volume :   (A**3) =    1648.049931       1635.536719
  ** Time :          200.00000 ps :
     Properties:                   Instantaneous       Averaged
       Kinetic energy    (eV) =       5.766898          5.685938
       Potential energy  (eV) =    -997.097591       -997.083279
       Total energy      (eV) =    -991.330693       -991.397342
       Temperature       (K)  =     305.579941        301.289948
       Pressure         (GPa) =      -0.400290          0.047588
       Cell parameter : a (A) =      11.783614         11.782006
       Cell parameter : b (A) =      11.783614         11.782006
       Cell parameter : c (A) =      11.783614         11.782006
       Cell angle : alpha (o) =      90.000000         90.000000
       Cell angle : beta  (o) =      90.000000         90.000000
       Cell angle : gamma (o) =      90.000000         90.000000
       Cell volume :   (A**3) =    1636.196580       1635.540018
  ** Time :          201.00000 ps :
     Properties:                   Instantaneous       Averaged
       Kinetic energy    (eV) =       5.512304          5.685074
       Potential energy  (eV) =    -997.294733       -997.084331
       Total energy      (eV) =    -991.782429       -991.399257
       Temperature       (K)  =     292.089319        301.244174
       Pressure         (GPa) =      -0.650271          0.044110
       Cell parameter : a (A) =      11.784084         11.782016
       Cell parameter : b (A) =      11.784084         11.782016
       Cell parameter : c (A) =      11.784084         11.782016
       Cell angle : alpha (o) =      90.000000         90.000000
       Cell angle : beta  (o) =      90.000000         90.000000
       Cell angle : gamma (o) =      90.000000         90.000000
       Cell volume :   (A**3) =    1636.392379       1635.544259
  ** Time :          202.00000 ps :
     Properties:                   Instantaneous       Averaged
       Kinetic energy    (eV) =       5.229792          5.682820
       Potential energy  (eV) =    -997.529227       -997.086534
       Total energy      (eV) =    -992.299434       -991.403714
       Temperature       (K)  =     277.119429        301.124744
       Pressure         (GPa) =       0.667221          0.047330
       Cell parameter : a (A) =      11.772030         11.781967
       Cell parameter : b (A) =      11.772030         11.781967
       Cell parameter : c (A) =      11.772030         11.781967
       Cell angle : alpha (o) =      90.000000         90.000000
       Cell angle : beta  (o) =      90.000000         90.000000
       Cell angle : gamma (o) =      90.000000         90.000000
       Cell volume :   (A**3) =    1631.376159       1635.523625
  ** Time :          203.00000 ps :
     Properties:                   Instantaneous       Averaged
       Kinetic energy    (eV) =       5.363233          5.681246
       Potential energy  (eV) =    -997.120338       -997.086700
       Total energy      (eV) =    -991.757106       -991.405455
       Temperature       (K)  =     284.190258        301.041323
       Pressure         (GPa) =       0.908436          0.051603
       Cell parameter : a (A) =      11.769434         11.781905
       Cell parameter : b (A) =      11.769434         11.781905
       Cell parameter : c (A) =      11.769434         11.781905
       Cell angle : alpha (o) =      90.000000         90.000000
       Cell angle : beta  (o) =      90.000000         90.000000
       Cell angle : gamma (o) =      90.000000         90.000000
       Cell volume :   (A**3) =    1630.297046       1635.497878
  ** Time :          204.00000 ps :
     Properties:                   Instantaneous       Averaged
       Kinetic energy    (eV) =       5.880223          5.682221
       Potential energy  (eV) =    -996.633189       -997.084477
       Total energy      (eV) =    -990.752966       -991.402256
       Temperature       (K)  =     311.584845        301.093007
       Pressure         (GPa) =       1.081963          0.056868
       Cell parameter : a (A) =      11.753144         11.781764
       Cell parameter : b (A) =      11.753144         11.781764
       Cell parameter : c (A) =      11.753144         11.781764
       Cell angle : alpha (o) =      90.000000         90.000000
       Cell angle : beta  (o) =      90.000000         90.000000
       Cell angle : gamma (o) =      90.000000         90.000000
       Cell volume :   (A**3) =    1623.536781       1635.439245
  ** Time :          205.00000 ps :
     Properties:                   Instantaneous       Averaged
       Kinetic energy    (eV) =       5.396953          5.680829
       Potential energy  (eV) =    -996.224513       -997.080282
       Total energy      (eV) =    -990.827561       -991.399453
       Temperature       (K)  =     285.977028        301.019271
       Pressure         (GPa) =       1.238876          0.062575
       Cell parameter : a (A) =      11.757192         11.781644
       Cell parameter : b (A) =      11.757192         11.781644
       Cell parameter : c (A) =      11.757192         11.781644
       Cell angle : alpha (o) =      90.000000         90.000000
       Cell angle : beta  (o) =      90.000000         90.000000
       Cell angle : gamma (o) =      90.000000         90.000000
       Cell volume :   (A**3) =    1625.214903       1635.389370
  ** Time :          206.00000 ps :
     Properties:                   Instantaneous       Averaged
       Kinetic energy    (eV) =       5.241694          5.678698
       Potential energy  (eV) =    -996.883661       -997.079328
       Total energy      (eV) =    -991.641968       -991.400630
       Temperature       (K)  =     277.750071        300.906313
       Pressure         (GPa) =       0.444858          0.064406
       Cell parameter : a (A) =      11.758770         11.781533
       Cell parameter : b (A) =      11.758770         11.781533
       Cell parameter : c (A) =      11.758770         11.781533
       Cell angle : alpha (o) =      90.000000         90.000000
       Cell angle : beta  (o) =      90.000000         90.000000
       Cell angle : gamma (o) =      90.000000         90.000000
       Cell volume :   (A**3) =    1625.869423       1635.343157
  ** Time :          207.00000 ps :
     Properties:                   Instantaneous       Averaged
       Kinetic energy    (eV) =       5.579247          5.678217
       Potential energy  (eV) =    -997.173793       -997.079784
       Total energy      (eV) =    -991.594547       -991.401567
       Temperature       (K)  =     295.636537        300.880856
       Pressure         (GPa) =      -0.557377          0.060770
       Cell parameter : a (A) =      11.797670         11.781611
       Cell parameter : b (A) =      11.797670         11.781611
       Cell parameter : c (A) =      11.797670         11.781611
       Cell angle : alpha (o) =      90.000000         90.000000
       Cell angle : beta  (o) =      90.000000         90.000000
       Cell angle : gamma (o) =      90.000000         90.000000
       Cell volume :   (A**3) =    1642.059023       1635.375601
  ** Time :          208.00000 ps :
     Properties:                   Instantaneous       Averaged
       Kinetic energy    (eV) =       6.056301          5.680035
       Potential energy  (eV) =    -996.695524       -997.077937
       Total energy      (eV) =    -990.639223       -991.397902
       Temperature       (K)  =     320.915009        300.977174
       Pressure         (GPa) =      -0.288895          0.059167
       Cell parameter : a (A) =      11.792580         11.781664
       Cell parameter : b (A) =      11.792580         11.781664
       Cell parameter : c (A) =      11.792580         11.781664
       Cell angle : alpha (o) =      90.000000         90.000000
       Cell angle : beta  (o) =      90.000000         90.000000
       Cell angle : gamma (o) =      90.000000         90.000000
       Cell volume :   (A**3) =    1639.934612       1635.397519
  ** Time :          209.00000 ps :
     Properties:                   Instantaneous       Averaged
       Kinetic energy    (eV) =       5.510904          5.679226
       Potential energy  (eV) =    -997.009695       -997.077610
       Total energy      (eV) =    -991.498791       -991.398384
       Temperature       (K)  =     292.015136        300.934293
       Pressure         (GPa) =       0.099633          0.059731
       Cell parameter : a (A) =      11.767999         11.781598
       Cell parameter : b (A) =      11.767999         11.781598
       Cell parameter : c (A) =      11.767999         11.781598
       Cell angle : alpha (o) =      90.000000         90.000000
       Cell angle : beta  (o) =      90.000000         90.000000
       Cell angle : gamma (o) =      90.000000         90.000000
       Cell volume :   (A**3) =    1629.700865       1635.370262
  ** Time :          210.00000 ps :
     Properties:                   Instantaneous       Averaged
       Kinetic energy    (eV) =       5.546881          5.678595
       Potential energy  (eV) =    -996.892880       -997.076730
       Total energy      (eV) =    -991.345999       -991.398135
       Temperature       (K)  =     293.921525        300.900899
       Pressure         (GPa) =       0.915569          0.063726
       Cell parameter : a (A) =      11.773313         11.781559
       Cell parameter : b (A) =      11.773313         11.781559
       Cell parameter : c (A) =      11.773313         11.781559
       Cell angle : alpha (o) =      90.000000         90.000000
       Cell angle : beta  (o) =      90.000000         90.000000
       Cell angle : gamma (o) =      90.000000         90.000000
       Cell volume :   (A**3) =    1631.909420       1635.353782
  ** Time :          211.00000 ps :
     Properties:                   Instantaneous       Averaged
       Kinetic energy    (eV) =       5.579756          5.678127
       Potential energy  (eV) =    -997.550994       -997.078978
       Total energy      (eV) =    -991.971237       -991.400851
       Temperature       (K)  =     295.663551        300.876077
       Pressure         (GPa) =       0.362663          0.065091
       Cell parameter : a (A) =      11.776515         11.781535
       Cell parameter : b (A) =      11.776515         11.781535
       Cell parameter : c (A) =      11.776515         11.781535
       Cell angle : alpha (o) =      90.000000         90.000000
       Cell angle : beta  (o) =      90.000000         90.000000
       Cell angle : gamma (o) =      90.000000         90.000000
       Cell volume :   (A**3) =    1633.241228       1635.343770
  ** Time :          212.00000 ps :
     Properties:                   Instantaneous       Averaged
       Kinetic energy    (eV) =       5.907015          5.679207
       Potential energy  (eV) =    -997.003782       -997.078623
       Total energy      (eV) =    -991.096767       -991.399417
       Temperature       (K)  =     313.004543        300.933287
       Pressure         (GPa) =       0.628456          0.068111
       Cell parameter : a (A) =      11.754589         11.781408
       Cell parameter : b (A) =      11.754589         11.781408
       Cell parameter : c (A) =      11.754589         11.781408
       Cell angle : alpha (o) =      90.000000         90.000000
       Cell angle : beta  (o) =      90.000000         90.000000
       Cell angle : gamma (o) =      90.000000         90.000000
       Cell volume :   (A**3) =    1624.135832       1635.290902
  ** Time :          213.00000 ps :
     Properties:                   Instantaneous       Averaged
       Kinetic energy    (eV) =       5.875972          5.680131
       Potential energy  (eV) =    -997.170727       -997.079056
       Total energy      (eV) =    -991.294756       -991.398925
       Temperature       (K)  =     311.359585        300.982237
       Pressure         (GPa) =       0.028082          0.067502
       Cell parameter : a (A) =      11.779042         11.781397
       Cell parameter : b (A) =      11.779042         11.781397
       Cell parameter : c (A) =      11.779042         11.781397
       Cell angle : alpha (o) =      90.000000         90.000000
       Cell angle : beta  (o) =      90.000000         90.000000
       Cell angle : gamma (o) =      90.000000         90.000000
       Cell volume :   (A**3) =    1634.293052       1635.286218
  ** Time :          214.00000 ps :
     Properties:                   Instantaneous       Averaged
       Kinetic energy    (eV) =       5.812731          5.680750
       Potential energy  (eV) =    -997.607206       -997.081524
       Total energy      (eV) =    -991.794475       -991.400774
       Temperature       (K)  =     308.008551        301.015070
       Pressure         (GPa) =       0.263082          0.068514
       Cell parameter : a (A) =      11.773319         11.781359
       Cell parameter : b (A) =      11.773319         11.781359
       Cell parameter : c (A) =      11.773319         11.781359
       Cell angle : alpha (o) =      90.000000         90.000000
       Cell angle : beta  (o) =      90.000000         90.000000
       Cell angle : gamma (o) =      90.000000         90.000000
       Cell volume :   (A**3) =    1631.912157       1635.270451
  ** Time :          215.00000 ps :
     Properties:                   Instantaneous       Averaged
       Kinetic energy    (eV) =       5.649034          5.680603
       Potential energy  (eV) =    -997.467770       -997.083320
       Total energy      (eV) =    -991.818736       -991.402718
       Temperature       (K)  =     299.334480        301.007253
       Pressure         (GPa) =      -0.253477          0.066974
       Cell parameter : a (A) =      11.775754         11.781333
       Cell parameter : b (A) =      11.775754         11.781333
       Cell parameter : c (A) =      11.775754         11.781333
       Cell angle : alpha (o) =      90.000000         90.000000
       Cell angle : beta  (o) =      90.000000         90.000000
       Cell angle : gamma (o) =      90.000000         90.000000
       Cell volume :   (A**3) =    1632.924937       1635.259542
  ** Time :          216.00000 ps :
     Properties:                   Instantaneous       Averaged
       Kinetic energy    (eV) =       5.294356          5.678814
       Potential energy  (eV) =    -996.644358       -997.081288
       Total energy      (eV) =    -991.350003       -991.402474
       Temperature       (K)  =     280.540558        300.912500
       Pressure         (GPa) =      -0.072158          0.066391
       Cell parameter : a (A) =      11.772168         11.781291
       Cell parameter : b (A) =      11.772168         11.781291
       Cell parameter : c (A) =      11.772168         11.781291
       Cell angle : alpha (o) =      90.000000         90.000000
       Cell angle : beta  (o) =      90.000000         90.000000
       Cell angle : gamma (o) =      90.000000         90.000000
       Cell volume :   (A**3) =    1631.433475       1635.241828
  ** Time :          217.00000 ps :
     Properties:                   Instantaneous       Averaged
       Kinetic energy    (eV) =       6.504780          5.682621
       Potential energy  (eV) =    -997.315950       -997.082369
       Total energy      (eV) =    -990.811170       -991.399749
       Temperature       (K)  =     344.679259        301.114190
       Pressure         (GPa) =      -0.186433          0.064914
       Cell parameter : a (A) =      11.790764         11.781334
       Cell parameter : b (A) =      11.790764         11.781334
       Cell parameter : c (A) =      11.790764         11.781334
       Cell angle : alpha (o) =      90.000000         90.000000
       Cell angle : beta  (o) =      90.000000         90.000000
       Cell angle : gamma (o) =      90.000000         90.000000
       Cell volume :   (A**3) =    1639.176984       1635.259963
  ** Time :          218.00000 ps :
     Properties:                   Instantaneous       Averaged
       Kinetic energy    (eV) =       6.276468          5.685345
       Potential energy  (eV) =    -996.779749       -997.080981
       Total energy      (eV) =    -990.503282       -991.395636
       Temperature       (K)  =     332.581320        301.258535
       Pressure         (GPa) =       0.095322          0.065368
       Cell parameter : a (A) =      11.771642         11.781290
       Cell parameter : b (A) =      11.771642         11.781290
       Cell parameter : c (A) =      11.771642         11.781290
       Cell angle : alpha (o) =      90.000000         90.000000
       Cell angle : beta  (o) =      90.000000         90.000000
       Cell angle : gamma (o) =      90.000000         90.000000
       Cell volume :   (A**3) =    1631.214764       1635.241407
  ** Time :          219.00000 ps :
     Properties:                   Instantaneous       Averaged
       Kinetic energy    (eV) =       6.042125          5.686974
       Potential energy  (eV) =    -996.709535       -997.079285
       Total energy      (eV) =    -990.667410       -991.392311
       Temperature       (K)  =     320.163819        301.344860
       Pressure         (GPa) =       0.556887          0.068027
       Cell parameter : a (A) =      11.746791         11.781132
       Cell parameter : b (A) =      11.746791         11.781132
       Cell parameter : c (A) =      11.746791         11.781132
       Cell angle : alpha (o) =      90.000000         90.000000
       Cell angle : beta  (o) =      90.000000         90.000000
       Cell angle : gamma (o) =      90.000000         90.000000
       Cell volume :   (A**3) =    1620.905433       1635.175946
  ** Time :          220.00000 ps :
     Properties:                   Instantaneous       Averaged
       Kinetic energy    (eV) =       5.758148          5.687297
       Potential energy  (eV) =    -997.235623       -997.079996
       Total energy      (eV) =    -991.477476       -991.392698
       Temperature       (K)  =     305.116251        301.362003
       Pressure         (GPa) =       0.784749          0.071432
       Cell parameter : a (A) =      11.738253         11.780937
       Cell parameter : b (A) =      11.738253         11.780937
       Cell parameter : c (A) =      11.738253         11.780937
       Cell angle : alpha (o) =      90.000000         90.000000
       Cell angle : beta  (o) =      90.000000         90.000000
       Cell angle : gamma (o) =      90.000000         90.000000
       Cell volume :   (A**3) =    1617.373584       1635.095026
  ** Time :          221.00000 ps :
     Properties:                   Instantaneous       Averaged
       Kinetic energy    (eV) =       5.052178          5.684424
       Potential energy  (eV) =    -997.201127       -997.080544
       Total energy      (eV) =    -992.148950       -991.396120
       Temperature       (K)  =     267.707884        301.209722
       Pressure         (GPa) =       0.342952          0.071795
       Cell parameter : a (A) =      11.786280         11.780962
       Cell parameter : b (A) =      11.786280         11.780962
       Cell parameter : c (A) =      11.786280         11.780962
       Cell angle : alpha (o) =      90.000000         90.000000
       Cell angle : beta  (o) =      90.000000         90.000000
       Cell angle : gamma (o) =      90.000000         90.000000
       Cell volume :   (A**3) =    1637.307491       1635.105037
  ** Time :          222.00000 ps :
     Properties:                   Instantaneous       Averaged
       Kinetic energy    (eV) =       5.583887          5.683971
       Potential energy  (eV) =    -997.517049       -997.082510
       Total energy      (eV) =    -991.933162       -991.398539
       Temperature       (K)  =     295.882422        301.185725
       Pressure         (GPa) =       0.119631          0.072105
       Cell parameter : a (A) =      11.781124         11.780962
       Cell parameter : b (A) =      11.781124         11.780962
       Cell parameter : c (A) =      11.781124         11.780962
       Cell angle : alpha (o) =      90.000000         90.000000
       Cell angle : beta  (o) =      90.000000         90.000000
       Cell angle : gamma (o) =      90.000000         90.000000
       Cell volume :   (A**3) =    1635.159619       1635.105283
  ** Time :          223.00000 ps :
     Properties:                   Instantaneous       Averaged
       Kinetic energy    (eV) =       5.826352          5.684609
       Potential energy  (eV) =    -996.838412       -997.081416
       Total energy      (eV) =    -991.012060       -991.396806
       Temperature       (K)  =     308.730312        301.219557
       Pressure         (GPa) =      -0.102867          0.071099
       Cell parameter : a (A) =      11.793213         11.781017
       Cell parameter : b (A) =      11.793213         11.781017
       Cell parameter : c (A) =      11.793213         11.781017
       Cell angle : alpha (o) =      90.000000         90.000000
       Cell angle : beta  (o) =      90.000000         90.000000
       Cell angle : gamma (o) =      90.000000         90.000000
       Cell volume :   (A**3) =    1640.198767       1635.128124
  ** Time :          224.00000 ps :
     Properties:                   Instantaneous       Averaged
       Kinetic energy    (eV) =       5.465784          5.683632
       Potential energy  (eV) =    -996.770081       -997.080026
       Total energy      (eV) =    -991.304296       -991.396393
       Temperature       (K)  =     289.624333        301.167793
       Pressure         (GPa) =      -0.049310          0.070720
       Cell parameter : a (A) =      11.784451         11.781033
       Cell parameter : b (A) =      11.784451         11.781033
       Cell parameter : c (A) =      11.784451         11.781033
       Cell angle : alpha (o) =      90.000000         90.000000
       Cell angle : beta  (o) =      90.000000         90.000000
       Cell angle : gamma (o) =      90.000000         90.000000
       Cell volume :   (A**3) =    1636.545251       1635.134450
  ** Time :          225.00000 ps :
     Properties:                   Instantaneous       Averaged
       Kinetic energy    (eV) =       5.523678          5.682921
       Potential energy  (eV) =    -997.304192       -997.081022
       Total energy      (eV) =    -991.780514       -991.398101
       Temperature       (K)  =     292.692036        301.130123
       Pressure         (GPa) =      -0.921117          0.065808
       Cell parameter : a (A) =      11.812716         11.781173
       Cell parameter : b (A) =      11.812716         11.781173
       Cell parameter : c (A) =      11.812716         11.781173
       Cell angle : alpha (o) =      90.000000         90.000000
       Cell angle : beta  (o) =      90.000000         90.000000
       Cell angle : gamma (o) =      90.000000         90.000000
       Cell volume :   (A**3) =    1648.349500       1635.193184
  ** Time :          226.00000 ps :
     Properties:                   Instantaneous       Averaged
       Kinetic energy    (eV) =       5.141946          5.680528
       Potential energy  (eV) =    -996.749169       -997.079554
       Total energy      (eV) =    -991.607223       -991.399026
       Temperature       (K)  =     272.464564        301.003284
       Pressure         (GPa) =       0.122039          0.066584
       Cell parameter : a (A) =      11.781170         11.781173
       Cell parameter : b (A) =      11.781170         11.781173
       Cell parameter : c (A) =      11.781170         11.781173
       Cell angle : alpha (o) =      90.000000         90.000000
       Cell angle : beta  (o) =      90.000000         90.000000
       Cell angle : gamma (o) =      90.000000         90.000000
       Cell volume :   (A**3) =    1635.178952       1635.193121
  ** Time :          227.00000 ps :
     Properties:                   Instantaneous       Averaged
       Kinetic energy    (eV) =       5.553191          5.679967
       Potential energy  (eV) =    -996.814891       -997.078388
       Total energy      (eV) =    -991.261700       -991.398421
       Temperature       (K)  =     294.255911        300.973560
       Pressure         (GPa) =       0.396155          0.068440
       Cell parameter : a (A) =      11.757353         11.781068
       Cell parameter : b (A) =      11.757353         11.781068
       Cell parameter : c (A) =      11.757353         11.781068
       Cell angle : alpha (o) =      90.000000         90.000000
       Cell angle : beta  (o) =      90.000000         90.000000
       Cell angle : gamma (o) =      90.000000         90.000000
       Cell volume :   (A**3) =    1625.281629       1635.149458
  ** Time :          228.00000 ps :
     Properties:                   Instantaneous       Averaged
       Kinetic energy    (eV) =       5.205821          5.677887
       Potential energy  (eV) =    -995.924766       -997.073328
       Total energy      (eV) =    -990.718944       -991.395441
       Temperature       (K)  =     275.849260        300.863366
       Pressure         (GPa) =       0.060969          0.067918
       Cell parameter : a (A) =      11.785586         11.781088
       Cell parameter : b (A) =      11.785586         11.781088
       Cell parameter : c (A) =      11.785586         11.781088
       Cell angle : alpha (o) =      90.000000         90.000000
       Cell angle : beta  (o) =      90.000000         90.000000
       Cell angle : gamma (o) =      90.000000         90.000000
       Cell volume :   (A**3) =    1637.018330       1635.157654
  ** Time :          229.00000 ps :
     Properties:                   Instantaneous       Averaged
       Kinetic energy    (eV) =       5.566643          5.677401
       Potential energy  (eV) =    -996.289720       -997.069906
       Total energy      (eV) =    -990.723077       -991.392505
       Temperature       (K)  =     294.968700        300.837625
       Pressure         (GPa) =       0.127975          0.067839
       Cell parameter : a (A) =      11.805524         11.781195
       Cell parameter : b (A) =      11.805524         11.781195
       Cell parameter : c (A) =      11.805524         11.781195
       Cell angle : alpha (o) =      90.000000         90.000000
       Cell angle : beta  (o) =      90.000000         90.000000
       Cell angle : gamma (o) =      90.000000         90.000000
       Cell volume :   (A**3) =    1645.340411       1635.202121
  ** Time :          230.00000 ps :
     Properties:                   Instantaneous       Averaged
       Kinetic energy    (eV) =       5.015221          5.674522
       Potential energy  (eV) =    -997.728908       -997.072771
       Total energy      (eV) =    -992.713686       -991.398249
       Temperature       (K)  =     265.749620        300.685068
       Pressure         (GPa) =       0.194693          0.068974
       Cell parameter : a (A) =      11.771687         11.781154
       Cell parameter : b (A) =      11.771687         11.781154
       Cell parameter : c (A) =      11.771687         11.781154
       Cell angle : alpha (o) =      90.000000         90.000000
       Cell angle : beta  (o) =      90.000000         90.000000
       Cell angle : gamma (o) =      90.000000         90.000000
       Cell volume :   (A**3) =    1631.233471       1635.184866
  ** Time :          231.00000 ps :
     Properties:                   Instantaneous       Averaged
       Kinetic energy    (eV) =       5.117766          5.672112
       Potential energy  (eV) =    -997.557088       -997.074868
       Total energy      (eV) =    -992.439322       -991.402756
       Temperature       (K)  =     271.183318        300.557355
       Pressure         (GPa) =       0.046479          0.069145
       Cell parameter : a (A) =      11.756416         11.781046
       Cell parameter : b (A) =      11.756416         11.781046
       Cell parameter : c (A) =      11.756416         11.781046
       Cell angle : alpha (o) =      90.000000         90.000000
       Cell angle : beta  (o) =      90.000000         90.000000
       Cell angle : gamma (o) =      90.000000         90.000000
       Cell volume :   (A**3) =    1624.893074       1635.140312
  ** Time :          232.00000 ps :
     Properties:                   Instantaneous       Averaged
       Kinetic energy    (eV) =       4.844029          5.668543
       Potential energy  (eV) =    -996.720420       -997.073340
       Total energy      (eV) =    -991.876391       -991.404797
       Temperature       (K)  =     256.678352        300.368222
       Pressure         (GPa) =      -0.379309          0.066665
       Cell parameter : a (A) =      11.787691         11.781075
       Cell parameter : b (A) =      11.787691         11.781075
       Cell parameter : c (A) =      11.787691         11.781075
       Cell angle : alpha (o) =      90.000000         90.000000
       Cell angle : beta  (o) =      90.000000         90.000000
       Cell angle : gamma (o) =      90.000000         90.000000
       Cell volume :   (A**3) =    1637.895652       1635.152189
  ** Time :          233.00000 ps :
     Properties:                   Instantaneous       Averaged
       Kinetic energy    (eV) =       5.461113          5.667653
       Potential energy  (eV) =    -996.189089       -997.069545
       Total energy      (eV) =    -990.727977       -991.401892
       Temperature       (K)  =     289.376786        300.321048
       Pressure         (GPa) =      -0.104177          0.065838
       Cell parameter : a (A) =      11.793251         11.781127
       Cell parameter : b (A) =      11.793251         11.781127
       Cell parameter : c (A) =      11.793251         11.781127
       Cell angle : alpha (o) =      90.000000         90.000000
       Cell angle : beta  (o) =      90.000000         90.000000
       Cell angle : gamma (o) =      90.000000         90.000000
       Cell volume :   (A**3) =    1640.214421       1635.173915
  ** Time :          234.00000 ps :
     Properties:                   Instantaneous       Averaged
       Kinetic energy    (eV) =       5.426495          5.666622
       Potential energy  (eV) =    -997.246149       -997.070300
       Total energy      (eV) =    -991.819654       -991.403678
       Temperature       (K)  =     287.542450        300.266439
       Pressure         (GPa) =       0.152565          0.066348
       Cell parameter : a (A) =      11.784917         11.781144
       Cell parameter : b (A) =      11.784917         11.781144
       Cell parameter : c (A) =      11.784917         11.781144
       Cell angle : alpha (o) =      90.000000         90.000000
       Cell angle : beta  (o) =      90.000000         90.000000
       Cell angle : gamma (o) =      90.000000         90.000000
       Cell volume :   (A**3) =    1636.739647       1635.180606
  ** Time :          235.00000 ps :
     Properties:                   Instantaneous       Averaged
       Kinetic energy    (eV) =       6.414625          5.669805
       Potential energy  (eV) =    -997.149065       -997.070635
       Total energy      (eV) =    -990.734439       -991.400830
       Temperature       (K)  =     339.902103        300.435101
       Pressure         (GPa) =       0.229054          0.066662
       Cell parameter : a (A) =      11.807495         11.781256
       Cell parameter : b (A) =      11.807495         11.781256
       Cell parameter : c (A) =      11.807495         11.781256
       Cell angle : alpha (o) =      90.000000         90.000000
       Cell angle : beta  (o) =      90.000000         90.000000
       Cell angle : gamma (o) =      90.000000         90.000000
       Cell volume :   (A**3) =    1646.164996       1635.227348
  ** Time :          236.00000 ps :
     Properties:                   Instantaneous       Averaged
       Kinetic energy    (eV) =       4.875956          5.666441
       Potential energy  (eV) =    -997.585475       -997.072816
       Total energy      (eV) =    -992.709519       -991.406375
       Temperature       (K)  =     258.370142        300.256860
       Pressure         (GPa) =       0.985566          0.071163
       Cell parameter : a (A) =      11.771735         11.781215
       Cell parameter : b (A) =      11.771735         11.781215
       Cell parameter : c (A) =      11.771735         11.781215
       Cell angle : alpha (o) =      90.000000         90.000000
       Cell angle : beta  (o) =      90.000000         90.000000
       Cell angle : gamma (o) =      90.000000         90.000000
       Cell volume :   (A**3) =    1631.253281       1635.210509
  ** Time :          237.00000 ps :
     Properties:                   Instantaneous       Averaged
       Kinetic energy    (eV) =       5.310383          5.664939
       Potential energy  (eV) =    -997.410981       -997.074243
       Total energy      (eV) =    -992.100599       -991.409304
       Temperature       (K)  =     281.389806        300.177252
       Pressure         (GPa) =       0.848970          0.074529
       Cell parameter : a (A) =      11.767030         11.781156
       Cell parameter : b (A) =      11.767030         11.781156
       Cell parameter : c (A) =      11.767030         11.781156
       Cell angle : alpha (o) =      90.000000         90.000000
       Cell angle : beta  (o) =      90.000000         90.000000
       Cell angle : gamma (o) =      90.000000         90.000000
       Cell volume :   (A**3) =    1629.298180       1635.185563
  ** Time :          238.00000 ps :
     Properties:                   Instantaneous       Averaged
       Kinetic energy    (eV) =       6.100654          5.666770
       Potential energy  (eV) =    -997.273265       -997.075080
       Total energy      (eV) =    -991.172611       -991.408310
       Temperature       (K)  =     323.265204        300.274260
       Pressure         (GPa) =       1.283104          0.079730
       Cell parameter : a (A) =      11.760586         11.781069
       Cell parameter : b (A) =      11.760586         11.781069
       Cell parameter : c (A) =      11.760586         11.781069
       Cell angle : alpha (o) =      90.000000         90.000000
       Cell angle : beta  (o) =      90.000000         90.000000
       Cell angle : gamma (o) =      90.000000         90.000000
       Cell volume :   (A**3) =    1626.622873       1635.149585
  ** Time :          239.00000 ps :
     Properties:                   Instantaneous       Averaged
       Kinetic energy    (eV) =       5.249119          5.665022
       Potential energy  (eV) =    -997.682716       -997.077622
       Total energy      (eV) =    -992.433597       -991.412600
       Temperature       (K)  =     278.143528        300.181663
       Pressure         (GPa) =       1.445667          0.085974
       Cell parameter : a (A) =      11.734568         11.780875
       Cell parameter : b (A) =      11.734568         11.780875
       Cell parameter : c (A) =      11.734568         11.780875
       Cell angle : alpha (o) =      90.000000         90.000000
       Cell angle : beta  (o) =      90.000000         90.000000
       Cell angle : gamma (o) =      90.000000         90.000000
       Cell volume :   (A**3) =    1615.851027       1635.068838
  ** Time :          240.00000 ps :
     Properties:                   Instantaneous       Averaged
       Kinetic energy    (eV) =       5.220795          5.663171
       Potential energy  (eV) =    -996.909779       -997.076923
       Total energy      (eV) =    -991.688984       -991.413751
       Temperature       (K)  =     276.642668        300.083584
       Pressure         (GPa) =       0.185814          0.085372
       Cell parameter : a (A) =      11.781473         11.780877
       Cell parameter : b (A) =      11.781473         11.780877
       Cell parameter : c (A) =      11.781473         11.780877
       Cell angle : alpha (o) =      90.000000         90.000000
       Cell angle : beta  (o) =      90.000000         90.000000
       Cell angle : gamma (o) =      90.000000         90.000000
       Cell volume :   (A**3) =    1635.305116       1635.069822
  ** Time :          241.00000 ps :
     Properties:                   Instantaneous       Averaged
       Kinetic energy    (eV) =       5.435370          5.662226
       Potential energy  (eV) =    -996.603305       -997.074957
       Total energy      (eV) =    -991.167935       -991.412731
       Temperature       (K)  =     288.012705        300.033497
       Pressure         (GPa) =      -0.152152          0.084043
       Cell parameter : a (A) =      11.797362         11.780945
       Cell parameter : b (A) =      11.797362         11.780945
       Cell parameter : c (A) =      11.797362         11.780945
       Cell angle : alpha (o) =      90.000000         90.000000
       Cell angle : beta  (o) =      90.000000         90.000000
       Cell angle : gamma (o) =      90.000000         90.000000
       Cell volume :   (A**3) =    1641.930395       1635.098289
  ** Time :          242.00000 ps :
     Properties:                   Instantaneous       Averaged
       Kinetic energy    (eV) =       5.763348          5.662644
       Potential energy  (eV) =    -997.278873       -997.075800
       Total energy      (eV) =    -991.515525       -991.413156
       Temperature       (K)  =     305.391815        300.055639
       Pressure         (GPa) =      -0.963789          0.079602
       Cell parameter : a (A) =      11.802566         11.781035
       Cell parameter : b (A) =      11.802566         11.781035
       Cell parameter : c (A) =      11.802566         11.781035
       Cell angle : alpha (o) =      90.000000         90.000000
       Cell angle : beta  (o) =      90.000000         90.000000
       Cell angle : gamma (o) =      90.000000         90.000000
       Cell volume :   (A**3) =    1644.104071       1635.135503
  ** Time :          243.00000 ps :
     Properties:                   Instantaneous       Averaged
       Kinetic energy    (eV) =       6.051539          5.664244
       Potential energy  (eV) =    -996.976956       -997.075393
       Total energy      (eV) =    -990.925417       -991.411149
       Temperature       (K)  =     320.662664        300.140441
       Pressure         (GPa) =      -0.599054          0.077518
       Cell parameter : a (A) =      11.767620         11.780980
       Cell parameter : b (A) =      11.767620         11.780980
       Cell parameter : c (A) =      11.767620         11.780980
       Cell angle : alpha (o) =      90.000000         90.000000
       Cell angle : beta  (o) =      90.000000         90.000000
       Cell angle : gamma (o) =      90.000000         90.000000
       Cell volume :   (A**3) =    1629.543434       1635.112491
  ** Time :          244.00000 ps :
     Properties:                   Instantaneous       Averaged
       Kinetic energy    (eV) =       5.806837          5.664829
       Potential energy  (eV) =    -997.092771       -997.075464
       Total energy      (eV) =    -991.285935       -991.410636
       Temperature       (K)  =     307.696217        300.171408
       Pressure         (GPa) =      -0.843909          0.073575
       Cell parameter : a (A) =      11.776112         11.780960
       Cell parameter : b (A) =      11.776112         11.780960
       Cell parameter : c (A) =      11.776112         11.780960
       Cell angle : alpha (o) =      90.000000         90.000000
       Cell angle : beta  (o) =      90.000000         90.000000
       Cell angle : gamma (o) =      90.000000         90.000000
       Cell volume :   (A**3) =    1633.073601       1635.104135
  ** Time :          245.00000 ps :
     Properties:                   Instantaneous       Averaged
       Kinetic energy    (eV) =       6.131541          5.666734
       Potential energy  (eV) =    -996.275464       -997.072199
       Total energy      (eV) =    -990.143922       -991.405466
       Temperature       (K)  =     324.901878        300.272348
       Pressure         (GPa) =       0.371681          0.075283
       Cell parameter : a (A) =      11.749901         11.780833
       Cell parameter : b (A) =      11.749901         11.780833
       Cell parameter : c (A) =      11.749901         11.780833
       Cell angle : alpha (o) =      90.000000         90.000000
       Cell angle : beta  (o) =      90.000000         90.000000
       Cell angle : gamma (o) =      90.000000         90.000000
       Cell volume :   (A**3) =    1622.193459       1635.051438
  ** Time :          246.00000 ps :
     Properties:                   Instantaneous       Averaged
       Kinetic energy    (eV) =       5.480199          5.665975
       Potential energy  (eV) =    -997.010716       -997.071949
       Total energy      (eV) =    -991.530517       -991.405974
       Temperature       (K)  =     290.388134        300.232169
       Pressure         (GPa) =       0.844135          0.078227
       Cell parameter : a (A) =      11.759407         11.780746
       Cell parameter : b (A) =      11.759407         11.780746
       Cell parameter : c (A) =      11.759407         11.780746
       Cell angle : alpha (o) =      90.000000         90.000000
       Cell angle : beta  (o) =      90.000000         90.000000
       Cell angle : gamma (o) =      90.000000         90.000000
       Cell volume :   (A**3) =    1626.133630       1635.015187
  ** Time :          247.00000 ps :
     Properties:                   Instantaneous       Averaged
       Kinetic energy    (eV) =       6.291906          5.668509
       Potential energy  (eV) =    -996.647526       -997.070231
       Total energy      (eV) =    -990.355620       -991.401722
       Temperature       (K)  =     333.399359        300.366449
       Pressure         (GPa) =       0.728598          0.080396
       Cell parameter : a (A) =      11.782843         11.780754
       Cell parameter : b (A) =      11.782843         11.780754
       Cell parameter : c (A) =      11.782843         11.780754
       Cell angle : alpha (o) =      90.000000         90.000000
       Cell angle : beta  (o) =      90.000000         90.000000
       Cell angle : gamma (o) =      90.000000         90.000000
       Cell volume :   (A**3) =    1635.875484       1635.018670
  ** Time :          248.00000 ps :
     Properties:                   Instantaneous       Averaged
       Kinetic energy    (eV) =       5.590137          5.668193
       Potential energy  (eV) =    -996.951348       -997.069752
       Total energy      (eV) =    -991.361211       -991.401558
       Temperature       (K)  =     296.213606        300.349704
       Pressure         (GPa) =       0.357445          0.081282
       Cell parameter : a (A) =      11.794207         11.780808
       Cell parameter : b (A) =      11.794207         11.780808
       Cell parameter : c (A) =      11.794207         11.780808
       Cell angle : alpha (o) =      90.000000         90.000000
       Cell angle : beta  (o) =      90.000000         90.000000
       Cell angle : gamma (o) =      90.000000         90.000000
       Cell volume :   (A**3) =    1640.613348       1635.041229
  ** Time :          249.00000 ps :
     Properties:                   Instantaneous       Averaged
       Kinetic energy    (eV) =       5.782648          5.668653
       Potential energy  (eV) =    -997.534033       -997.071616
       Total energy      (eV) =    -991.751385       -991.402963
       Temperature       (K)  =     306.414507        300.374060
       Pressure         (GPa) =      -0.477007          0.078610
       Cell parameter : a (A) =      11.815122         11.780946
       Cell parameter : b (A) =      11.815122         11.780946
       Cell parameter : c (A) =      11.815122         11.780946
       Cell angle : alpha (o) =      90.000000         90.000000
       Cell angle : beta  (o) =      90.000000         90.000000
       Cell angle : gamma (o) =      90.000000         90.000000
       Cell volume :   (A**3) =    1649.356687       1635.098721
  ** Time :          250.00000 ps :
     Properties:                   Instantaneous       Averaged
       Kinetic energy    (eV) =       4.969527          5.665857
       Potential energy  (eV) =    -997.006202       -997.071354
       Total energy      (eV) =    -992.036676       -991.405498
       Temperature       (K)  =     263.328324        300.225877
       Pressure         (GPa) =      -0.640091          0.075910
       Cell parameter : a (A) =      11.806344         11.781048
       Cell parameter : b (A) =      11.806344         11.781048
       Cell parameter : c (A) =      11.806344         11.781048
       Cell angle : alpha (o) =      90.000000         90.000000
       Cell angle : beta  (o) =      90.000000         90.000000
       Cell angle : gamma (o) =      90.000000         90.000000
       Cell volume :   (A**3) =    1645.683421       1635.141060

  Molecular dynamics production :

  ** Time :            1.00000 ps :
     Properties:                   Instantaneous       Averaged
       Kinetic energy    (eV) =       5.558908          5.558908
       Potential energy  (eV) =    -997.440397       -997.440397
       Total energy      (eV) =    -991.881489       -991.881489
       Temperature       (K)  =     294.558845        294.558845
       Pressure         (GPa) =      -0.623400         -0.623400
       Cell parameter : a (A) =      11.793549         11.793549
       Cell parameter : b (A) =      11.793549         11.793549
       Cell parameter : c (A) =      11.793549         11.793549
       Cell angle : alpha (o) =      90.000000         90.000000
       Cell angle : beta  (o) =      90.000000         90.000000
       Cell angle : gamma (o) =      90.000000         90.000000
       Cell volume :   (A**3) =    1640.338647       1640.338647
  ** Time :            2.00000 ps :
     Properties:                   Instantaneous       Averaged
       Kinetic energy    (eV) =       5.705392          5.632150
       Potential energy  (eV) =    -997.312706       -997.376552
       Total energy      (eV) =    -991.607314       -991.744401
       Temperature       (K)  =     302.320829        298.439837
       Pressure         (GPa) =      -0.567140         -0.596792
       Cell parameter : a (A) =      11.774414         11.783981
       Cell parameter : b (A) =      11.774414         11.783981
       Cell parameter : c (A) =      11.774414         11.783981
       Cell angle : alpha (o) =      90.000000         90.000000
       Cell angle : beta  (o) =      90.000000         90.000000
       Cell angle : gamma (o) =      90.000000         90.000000
       Cell volume :   (A**3) =    1632.367232       1636.352939
  ** Time :            3.00000 ps :
     Properties:                   Instantaneous       Averaged
       Kinetic energy    (eV) =       5.520493          5.594931
       Potential energy  (eV) =    -997.509904       -997.421002
       Total energy      (eV) =    -991.989410       -991.826071
       Temperature       (K)  =     292.523285        296.467653
       Pressure         (GPa) =       0.300080         -0.300686
       Cell parameter : a (A) =      11.746422         11.771462
       Cell parameter : b (A) =      11.746422         11.771462
       Cell parameter : c (A) =      11.746422         11.771462
       Cell angle : alpha (o) =      90.000000         90.000000
       Cell angle : beta  (o) =      90.000000         90.000000
       Cell angle : gamma (o) =      90.000000         90.000000
       Cell volume :   (A**3) =    1620.752982       1631.152953
  ** Time :            4.00000 ps :
     Properties:                   Instantaneous       Averaged
       Kinetic energy    (eV) =       5.959878          5.686168
       Potential energy  (eV) =    -997.469291       -997.433075
       Total energy      (eV) =    -991.509412       -991.746906
       Temperature       (K)  =     315.805695        301.302163
       Pressure         (GPa) =       0.526013         -0.091991
       Cell parameter : a (A) =      11.781709         11.774023
       Cell parameter : b (A) =      11.781709         11.774023
       Cell parameter : c (A) =      11.781709         11.774023
       Cell angle : alpha (o) =      90.000000         90.000000
       Cell angle : beta  (o) =      90.000000         90.000000
       Cell angle : gamma (o) =      90.000000         90.000000
       Cell volume :   (A**3) =    1635.403300       1632.215540
  ** Time :            5.00000 ps :
     Properties:                   Instantaneous       Averaged
       Kinetic energy    (eV) =       6.069574          5.762849
       Potential energy  (eV) =    -996.130080       -997.172476
       Total energy      (eV) =    -990.060507       -991.409626
       Temperature       (K)  =     321.618282        305.365387
       Pressure         (GPa) =       0.565738          0.039634
       Cell parameter : a (A) =      11.785925         11.776404
       Cell parameter : b (A) =      11.785925         11.776404
       Cell parameter : c (A) =      11.785925         11.776404
       Cell angle : alpha (o) =      90.000000         90.000000
       Cell angle : beta  (o) =      90.000000         90.000000
       Cell angle : gamma (o) =      90.000000         90.000000
       Cell volume :   (A**3) =    1637.159501       1633.204332
  ** Time :            6.00000 ps :
     Properties:                   Instantaneous       Averaged
       Kinetic energy    (eV) =       5.218987          5.672205
       Potential energy  (eV) =    -996.995082       -997.142910
       Total energy      (eV) =    -991.776095       -991.470705
       Temperature       (K)  =     276.546866        300.562300
       Pressure         (GPa) =       0.311413          0.084974
       Cell parameter : a (A) =      11.780795         11.777136
       Cell parameter : b (A) =      11.780795         11.777136
       Cell parameter : c (A) =      11.780795         11.777136
       Cell angle : alpha (o) =      90.000000         90.000000
       Cell angle : beta  (o) =      90.000000         90.000000
       Cell angle : gamma (o) =      90.000000         90.000000
       Cell volume :   (A**3) =    1635.022585       1633.507374
  ** Time :            7.00000 ps :
     Properties:                   Instantaneous       Averaged
       Kinetic energy    (eV) =       5.027461          5.580099
       Potential energy  (eV) =    -996.632282       -997.069963
       Total energy      (eV) =    -991.604821       -991.489864
       Temperature       (K)  =     266.398188        295.681713
       Pressure         (GPa) =      -0.395136          0.016268
       Cell parameter : a (A) =      11.787175         11.778570
       Cell parameter : b (A) =      11.787175         11.778570
       Cell parameter : c (A) =      11.787175         11.778570
       Cell angle : alpha (o) =      90.000000         90.000000
       Cell angle : beta  (o) =      90.000000         90.000000
       Cell angle : gamma (o) =      90.000000         90.000000
       Cell volume :   (A**3) =    1637.680564       1634.103544
  ** Time :            8.00000 ps :
     Properties:                   Instantaneous       Averaged
       Kinetic energy    (eV) =       5.289927          5.543828
       Potential energy  (eV) =    -996.885061       -997.046850
       Total energy      (eV) =    -991.595134       -991.503023
       Temperature       (K)  =     280.305881        293.759734
       Pressure         (GPa) =      -0.539574         -0.053239
       Cell parameter : a (A) =      11.794666         11.780582
       Cell parameter : b (A) =      11.794666         11.780582
       Cell parameter : c (A) =      11.794666         11.780582
       Cell angle : alpha (o) =      90.000000         90.000000
       Cell angle : beta  (o) =      90.000000         90.000000
       Cell angle : gamma (o) =      90.000000         90.000000
       Cell volume :   (A**3) =    1640.804695       1634.941188
  ** Time :            9.00000 ps :
     Properties:                   Instantaneous       Averaged
       Kinetic energy    (eV) =       5.396369          5.527443
       Potential energy  (eV) =    -996.672042       -997.005205
       Total energy      (eV) =    -991.275674       -991.477762
       Temperature       (K)  =     285.946087        292.891551
       Pressure         (GPa) =       0.366068         -0.007002
       Cell parameter : a (A) =      11.765538         11.778910
       Cell parameter : b (A) =      11.765538         11.778910
       Cell parameter : c (A) =      11.765538         11.778910
       Cell angle : alpha (o) =      90.000000         90.000000
       Cell angle : beta  (o) =      90.000000         90.000000
       Cell angle : gamma (o) =      90.000000         90.000000
       Cell volume :   (A**3) =    1628.678356       1634.245318
  ** Time :           10.00000 ps :
     Properties:                   Instantaneous       Averaged
       Kinetic energy    (eV) =       5.425201          5.517219
       Potential energy  (eV) =    -996.908490       -996.995534
       Total energy      (eV) =    -991.483288       -991.478314
       Temperature       (K)  =     287.473896        292.349785
       Pressure         (GPa) =       0.149406          0.008683
       Cell parameter : a (A) =      11.792926         11.780312
       Cell parameter : b (A) =      11.792926         11.780312
       Cell parameter : c (A) =      11.792926         11.780312
       Cell angle : alpha (o) =      90.000000         90.000000
       Cell angle : beta  (o) =      90.000000         90.000000
       Cell angle : gamma (o) =      90.000000         90.000000
       Cell volume :   (A**3) =    1640.078794       1634.828665
  ** Time :           11.00000 ps :
     Properties:                   Instantaneous       Averaged
       Kinetic energy    (eV) =       5.391227          5.505765
       Potential energy  (eV) =    -997.403671       -997.032637
       Total energy      (eV) =    -992.012444       -991.526872
       Temperature       (K)  =     285.673648        291.742864
       Pressure         (GPa) =       0.271231          0.032601
       Cell parameter : a (A) =      11.767813         11.779175
       Cell parameter : b (A) =      11.767813         11.779175
       Cell parameter : c (A) =      11.767813         11.779175
       Cell angle : alpha (o) =      90.000000         90.000000
       Cell angle : beta  (o) =      90.000000         90.000000
       Cell angle : gamma (o) =      90.000000         90.000000
       Cell volume :   (A**3) =    1629.623297       1634.355450
  ** Time :           12.00000 ps :
     Properties:                   Instantaneous       Averaged
       Kinetic energy    (eV) =       6.079613          5.553586
       Potential energy  (eV) =    -996.683572       -997.003548
       Total energy      (eV) =    -990.603959       -991.449962
       Temperature       (K)  =     322.150275        294.276815
       Pressure         (GPa) =       0.835001          0.099461
       Cell parameter : a (A) =      11.768783         11.778309
       Cell parameter : b (A) =      11.768783         11.778309
       Cell parameter : c (A) =      11.768783         11.778309
       Cell angle : alpha (o) =      90.000000         90.000000
       Cell angle : beta  (o) =      90.000000         90.000000
       Cell angle : gamma (o) =      90.000000         90.000000
       Cell volume :   (A**3) =    1630.026382       1633.994694
  ** Time :           13.00000 ps :
     Properties:                   Instantaneous       Averaged
       Kinetic energy    (eV) =       5.773931          5.570536
       Potential energy  (eV) =    -997.017423       -997.004615
       Total energy      (eV) =    -991.243492       -991.434080
       Temperature       (K)  =     305.952584        295.174951
       Pressure         (GPa) =       0.483902          0.128875
       Cell parameter : a (A) =      11.775523         11.778095
       Cell parameter : b (A) =      11.775523         11.778095
       Cell parameter : c (A) =      11.775523         11.778095
       Cell angle : alpha (o) =      90.000000         90.000000
       Cell angle : beta  (o) =      90.000000         90.000000
       Cell angle : gamma (o) =      90.000000         90.000000
       Cell volume :   (A**3) =    1632.828836       1633.905013
  ** Time :           14.00000 ps :
     Properties:                   Instantaneous       Averaged
       Kinetic energy    (eV) =       5.596034          5.572357
       Potential energy  (eV) =    -996.694644       -996.982475
       Total energy      (eV) =    -991.098610       -991.410118
       Temperature       (K)  =     296.526078        295.271460
       Pressure         (GPa) =      -0.405661          0.089771
       Cell parameter : a (A) =      11.805948         11.780085
       Cell parameter : b (A) =      11.805948         11.780085
       Cell parameter : c (A) =      11.805948         11.780085
       Cell angle : alpha (o) =      90.000000         90.000000
       Cell angle : beta  (o) =      90.000000         90.000000
       Cell angle : gamma (o) =      90.000000         90.000000
       Cell volume :   (A**3) =    1645.517725       1634.734492
  ** Time :           15.00000 ps :
     Properties:                   Instantaneous       Averaged
       Kinetic energy    (eV) =       5.816278          5.588618
       Potential energy  (eV) =    -996.438229       -996.946192
       Total energy      (eV) =    -990.621951       -991.357573
       Temperature       (K)  =     308.196508        296.133130
       Pressure         (GPa) =      -0.573277          0.045836
       Cell parameter : a (A) =      11.793398         11.780972
       Cell parameter : b (A) =      11.793398         11.780972
       Cell parameter : c (A) =      11.793398         11.780972
       Cell angle : alpha (o) =      90.000000         90.000000
       Cell angle : beta  (o) =      90.000000         90.000000
       Cell angle : gamma (o) =      90.000000         90.000000
       Cell volume :   (A**3) =    1640.275843       1635.103916
  ** Time :           16.00000 ps :
     Properties:                   Instantaneous       Averaged
       Kinetic energy    (eV) =       5.579216          5.588031
       Potential energy  (eV) =    -997.367699       -996.972536
       Total energy      (eV) =    -991.788483       -991.384505
       Temperature       (K)  =     295.634900        296.101990
       Pressure         (GPa) =      -0.980669         -0.018432
       Cell parameter : a (A) =      11.803590         11.782386
       Cell parameter : b (A) =      11.803590         11.782386
       Cell parameter : c (A) =      11.803590         11.782386
       Cell angle : alpha (o) =      90.000000         90.000000
       Cell angle : beta  (o) =      90.000000         90.000000
       Cell angle : gamma (o) =      90.000000         90.000000
       Cell volume :   (A**3) =    1644.532006       1635.693171
  ** Time :           17.00000 ps :
     Properties:                   Instantaneous       Averaged
       Kinetic energy    (eV) =       5.840770          5.602898
       Potential energy  (eV) =    -996.964849       -996.972084
       Total energy      (eV) =    -991.124079       -991.369186
       Temperature       (K)  =     309.494298        296.889773
       Pressure         (GPa) =      -0.238969         -0.031441
       Cell parameter : a (A) =      11.795271         11.783144
       Cell parameter : b (A) =      11.795271         11.783144
       Cell parameter : c (A) =      11.795271         11.783144
       Cell angle : alpha (o) =      90.000000         90.000000
       Cell angle : beta  (o) =      90.000000         90.000000
       Cell angle : gamma (o) =      90.000000         90.000000
       Cell volume :   (A**3) =    1641.057355       1636.008712
  ** Time :           18.00000 ps :
     Properties:                   Instantaneous       Averaged
       Kinetic energy    (eV) =       6.067687          5.628719
       Potential energy  (eV) =    -996.607224       -996.951814
       Total energy      (eV) =    -990.539537       -991.323094
       Temperature       (K)  =     321.518342        298.258027
       Pressure         (GPa) =       0.102034         -0.024014
       Cell parameter : a (A) =      11.796884         11.783907
       Cell parameter : b (A) =      11.796884         11.783907
       Cell parameter : c (A) =      11.796884         11.783907
       Cell angle : alpha (o) =      90.000000         90.000000
       Cell angle : beta  (o) =      90.000000         90.000000
       Cell angle : gamma (o) =      90.000000         90.000000
       Cell volume :   (A**3) =    1641.730801       1636.326605
  ** Time :           19.00000 ps :
     Properties:                   Instantaneous       Averaged
       Kinetic energy    (eV) =       6.531188          5.676218
       Potential energy  (eV) =    -996.960703       -996.952282
       Total energy      (eV) =    -990.429515       -991.276064
       Temperature       (K)  =     346.078594        300.774899
       Pressure         (GPa) =       0.701186          0.014012
       Cell parameter : a (A) =      11.772369         11.783300
       Cell parameter : b (A) =      11.772369         11.783300
       Cell parameter : c (A) =      11.772369         11.783300
       Cell angle : alpha (o) =      90.000000         90.000000
       Cell angle : beta  (o) =      90.000000         90.000000
       Cell angle : gamma (o) =      90.000000         90.000000
       Cell volume :   (A**3) =    1631.516916       1636.073464
  ** Time :           20.00000 ps :
     Properties:                   Instantaneous       Averaged
       Kinetic energy    (eV) =       5.013472          5.643080
       Potential energy  (eV) =    -997.240046       -996.966670
       Total energy      (eV) =    -992.226575       -991.323589
       Temperature       (K)  =     265.656925        299.019000
       Pressure         (GPa) =       0.816260          0.054186
       Cell parameter : a (A) =      11.754373         11.781853
       Cell parameter : b (A) =      11.754373         11.781853
       Cell parameter : c (A) =      11.754373         11.781853
       Cell angle : alpha (o) =      90.000000         90.000000
       Cell angle : beta  (o) =      90.000000         90.000000
       Cell angle : gamma (o) =      90.000000         90.000000
       Cell volume :   (A**3) =    1624.046224       1635.472102
  ** Time :           21.00000 ps :
     Properties:                   Instantaneous       Averaged
       Kinetic energy    (eV) =       5.472356          5.634951
       Potential energy  (eV) =    -997.160336       -996.975892
       Total energy      (eV) =    -991.687980       -991.340941
       Temperature       (K)  =     289.972531        298.588216
       Pressure         (GPa) =       0.633888          0.081332
       Cell parameter : a (A) =      11.789399         11.782213
       Cell parameter : b (A) =      11.789399         11.782213
       Cell parameter : c (A) =      11.789399         11.782213
       Cell angle : alpha (o) =      90.000000         90.000000
       Cell angle : beta  (o) =      90.000000         90.000000
       Cell angle : gamma (o) =      90.000000         90.000000
       Cell volume :   (A**3) =    1638.607824       1635.621422
  ** Time :           22.00000 ps :
     Properties:                   Instantaneous       Averaged
       Kinetic energy    (eV) =       5.219154          5.616051
       Potential energy  (eV) =    -997.599126       -997.004221
       Total energy      (eV) =    -992.379973       -991.388170
       Temperature       (K)  =     276.555714        297.586739
       Pressure         (GPa) =       0.331871          0.092954
       Cell parameter : a (A) =      11.777589         11.782003
       Cell parameter : b (A) =      11.777589         11.782003
       Cell parameter : c (A) =      11.777589         11.782003
       Cell angle : alpha (o) =      90.000000         90.000000
       Cell angle : beta  (o) =      90.000000         90.000000
       Cell angle : gamma (o) =      90.000000         90.000000
       Cell volume :   (A**3) =    1633.688325       1635.533554
  ** Time :           23.00000 ps :
     Properties:                   Instantaneous       Averaged
       Kinetic energy    (eV) =       5.920916          5.629306
       Potential energy  (eV) =    -996.810265       -996.995788
       Total energy      (eV) =    -990.889349       -991.366482
       Temperature       (K)  =     313.741123        298.289103
       Pressure         (GPa) =       0.065036          0.091831
       Cell parameter : a (A) =      11.773567         11.781636
       Cell parameter : b (A) =      11.773567         11.781636
       Cell parameter : c (A) =      11.773567         11.781636
       Cell angle : alpha (o) =      90.000000         90.000000
       Cell angle : beta  (o) =      90.000000         90.000000
       Cell angle : gamma (o) =      90.000000         90.000000
       Cell volume :   (A**3) =    1632.015260       1635.380585
  ** Time :           24.00000 ps :
     Properties:                   Instantaneous       Averaged
       Kinetic energy    (eV) =       5.312876          5.616121
       Potential energy  (eV) =    -998.106350       -997.042061
       Total energy      (eV) =    -992.793474       -991.425940
       Temperature       (K)  =     281.521927        297.590471
       Pressure         (GPa) =       0.279642          0.100328
       Cell parameter : a (A) =      11.743780         11.780058
       Cell parameter : b (A) =      11.743780         11.780058
       Cell parameter : c (A) =      11.743780         11.780058
       Cell angle : alpha (o) =      90.000000         90.000000
       Cell angle : beta  (o) =      90.000000         90.000000
       Cell angle : gamma (o) =      90.000000         90.000000
       Cell volume :   (A**3) =    1619.659344       1634.725533
  ** Time :           25.00000 ps :
     Properties:                   Instantaneous       Averaged
       Kinetic energy    (eV) =       5.492979          5.611195
       Potential energy  (eV) =    -997.337653       -997.053885
       Total energy      (eV) =    -991.844674       -991.442690
       Temperature       (K)  =     291.065313        297.329465
       Pressure         (GPa) =      -0.041490          0.094481
       Cell parameter : a (A) =      11.750875         11.778891
       Cell parameter : b (A) =      11.750875         11.778891
       Cell parameter : c (A) =      11.750875         11.778891
       Cell angle : alpha (o) =      90.000000         90.000000
       Cell angle : beta  (o) =      90.000000         90.000000
       Cell angle : gamma (o) =      90.000000         90.000000
       Cell volume :   (A**3) =    1622.596630       1634.240377
  ** Time :           26.00000 ps :
     Properties:                   Instantaneous       Averaged
       Kinetic energy    (eV) =       6.173232          5.632812
       Potential energy  (eV) =    -996.996145       -997.051664
       Total energy      (eV) =    -990.822913       -991.418852
       Temperature       (K)  =     327.111004        298.474908
       Pressure         (GPa) =       0.132186          0.095927
       Cell parameter : a (A) =      11.751058         11.777821
       Cell parameter : b (A) =      11.751058         11.777821
       Cell parameter : c (A) =      11.751058         11.777821
       Cell angle : alpha (o) =      90.000000         90.000000
       Cell angle : beta  (o) =      90.000000         90.000000
       Cell angle : gamma (o) =      90.000000         90.000000
       Cell volume :   (A**3) =    1622.672478       1633.795458
  ** Time :           27.00000 ps :
     Properties:                   Instantaneous       Averaged
       Kinetic energy    (eV) =       5.907663          5.642992
       Potential energy  (eV) =    -996.848913       -997.044155
       Total energy      (eV) =    -990.941249       -991.401163
       Temperature       (K)  =     313.038892        299.014315
       Pressure         (GPa) =       0.615011          0.115298
       Cell parameter : a (A) =      11.744868         11.776600
       Cell parameter : b (A) =      11.744868         11.776600
       Cell parameter : c (A) =      11.744868         11.776600
       Cell angle : alpha (o) =      90.000000         90.000000
       Cell angle : beta  (o) =      90.000000         90.000000
       Cell angle : gamma (o) =      90.000000         90.000000
       Cell volume :   (A**3) =    1620.109489       1633.288570
  ** Time :           28.00000 ps :
     Properties:                   Instantaneous       Averaged
       Kinetic energy    (eV) =       6.362867          5.668702
       Potential energy  (eV) =    -997.154887       -997.048110
       Total energy      (eV) =    -990.792020       -991.379408
       Temperature       (K)  =     337.159499        300.376643
       Pressure         (GPa) =      -0.102180          0.105411
       Cell parameter : a (A) =      11.820494         11.778168
       Cell parameter : b (A) =      11.820494         11.778168
       Cell parameter : c (A) =      11.820494         11.778168
       Cell angle : alpha (o) =      90.000000         90.000000
       Cell angle : beta  (o) =      90.000000         90.000000
       Cell angle : gamma (o) =      90.000000         90.000000
       Cell volume :   (A**3) =    1651.607748       1633.942826
  ** Time :           29.00000 ps :
     Properties:                   Instantaneous       Averaged
       Kinetic energy    (eV) =       5.596435          5.666210
       Potential energy  (eV) =    -997.295351       -997.056635
       Total energy      (eV) =    -991.698915       -991.390425
       Temperature       (K)  =     296.547343        300.244598
       Pressure         (GPa) =      -0.124506          0.098473
       Cell parameter : a (A) =      11.782416         11.778314
       Cell parameter : b (A) =      11.782416         11.778314
       Cell parameter : c (A) =      11.782416         11.778314
       Cell angle : alpha (o) =      90.000000         90.000000
       Cell angle : beta  (o) =      90.000000         90.000000
       Cell angle : gamma (o) =      90.000000         90.000000
       Cell volume :   (A**3) =    1635.697881       1634.003345
  ** Time :           30.00000 ps :
     Properties:                   Instantaneous       Averaged
       Kinetic energy    (eV) =       5.531842          5.661731
       Potential energy  (eV) =    -996.862374       -997.050160
       Total energy      (eV) =    -991.330532       -991.388429
       Temperature       (K)  =     293.124646        300.007267
       Pressure         (GPa) =       0.058458          0.097100
       Cell parameter : a (A) =      11.784040         11.778505
       Cell parameter : b (A) =      11.784040         11.778505
       Cell parameter : c (A) =      11.784040         11.778505
       Cell angle : alpha (o) =      90.000000         90.000000
       Cell angle : beta  (o) =      90.000000         90.000000
       Cell angle : gamma (o) =      90.000000         90.000000
       Cell volume :   (A**3) =    1636.374161       1634.082373
  ** Time :           31.00000 ps :
     Properties:                   Instantaneous       Averaged
       Kinetic energy    (eV) =       5.327193          5.650939
       Potential energy  (eV) =    -996.420459       -997.029847
       Total energy      (eV) =    -991.093266       -991.378908
       Temperature       (K)  =     282.280550        299.435437
       Pressure         (GPa) =       0.709393          0.116740
       Cell parameter : a (A) =      11.788696         11.778834
       Cell parameter : b (A) =      11.788696         11.778834
       Cell parameter : c (A) =      11.788696         11.778834
       Cell angle : alpha (o) =      90.000000         90.000000
       Cell angle : beta  (o) =      90.000000         90.000000
       Cell angle : gamma (o) =      90.000000         90.000000
       Cell volume :   (A**3) =    1638.314752       1634.218901
  ** Time :           32.00000 ps :
     Properties:                   Instantaneous       Averaged
       Kinetic energy    (eV) =       5.744589          5.653866
       Potential energy  (eV) =    -997.624795       -997.048439
       Total energy      (eV) =    -991.880206       -991.394573
       Temperature       (K)  =     304.397787        299.590511
       Pressure         (GPa) =       0.846529          0.140154
       Cell parameter : a (A) =      11.767650         11.778484
       Cell parameter : b (A) =      11.767650         11.778484
       Cell parameter : c (A) =      11.767650         11.778484
       Cell angle : alpha (o) =      90.000000         90.000000
       Cell angle : beta  (o) =      90.000000         90.000000
       Cell angle : gamma (o) =      90.000000         90.000000
       Cell volume :   (A**3) =    1629.555699       1634.073176
  ** Time :           33.00000 ps :
     Properties:                   Instantaneous       Averaged
       Kinetic energy    (eV) =       5.517228          5.649725
       Potential energy  (eV) =    -996.735576       -997.038958
       Total energy      (eV) =    -991.218348       -991.389233
       Temperature       (K)  =     292.350260        299.371109
       Pressure         (GPa) =       0.384356          0.147272
       Cell parameter : a (A) =      11.775780         11.778402
       Cell parameter : b (A) =      11.775780         11.778402
       Cell parameter : c (A) =      11.775780         11.778402
       Cell angle : alpha (o) =      90.000000         90.000000
       Cell angle : beta  (o) =      90.000000         90.000000
       Cell angle : gamma (o) =      90.000000         90.000000
       Cell volume :   (A**3) =    1632.935667       1634.038706
  ** Time :           34.00000 ps :
     Properties:                   Instantaneous       Averaged
       Kinetic energy    (eV) =       5.518809          5.645875
       Potential energy  (eV) =    -996.645974       -997.027400
       Total energy      (eV) =    -991.127164       -991.381525
       Temperature       (K)  =     292.434056        299.167078
       Pressure         (GPa) =      -0.855403          0.117143
       Cell parameter : a (A) =      11.793385         11.778843
       Cell parameter : b (A) =      11.793385         11.778843
       Cell parameter : c (A) =      11.793385         11.778843
       Cell angle : alpha (o) =      90.000000         90.000000
       Cell angle : beta  (o) =      90.000000         90.000000
       Cell angle : gamma (o) =      90.000000         90.000000
       Cell volume :   (A**3) =    1640.270124       1634.221983
  ** Time :           35.00000 ps :
     Properties:                   Instantaneous       Averaged
       Kinetic energy    (eV) =       6.065902          5.657876
       Potential energy  (eV) =    -998.326951       -997.064530
       Total energy      (eV) =    -992.261049       -991.406654
       Temperature       (K)  =     321.423734        299.802982
       Pressure         (GPa) =      -0.607389          0.097059
       Cell parameter : a (A) =      11.772132         11.778651
       Cell parameter : b (A) =      11.772132         11.778651
       Cell parameter : c (A) =      11.772132         11.778651
       Cell angle : alpha (o) =      90.000000         90.000000
       Cell angle : beta  (o) =      90.000000         90.000000
       Cell angle : gamma (o) =      90.000000         90.000000
       Cell volume :   (A**3) =    1631.418513       1634.141884
  ** Time :           36.00000 ps :
     Properties:                   Instantaneous       Averaged
       Kinetic energy    (eV) =       6.052310          5.668832
       Potential energy  (eV) =    -996.488278       -997.048523
       Total energy      (eV) =    -990.435968       -991.379691
       Temperature       (K)  =     320.703491        300.383552
       Pressure         (GPa) =       0.081423          0.096803
       Cell parameter : a (A) =      11.764739         11.778265
       Cell parameter : b (A) =      11.764739         11.778265
       Cell parameter : c (A) =      11.764739         11.778265
       Cell angle : alpha (o) =      90.000000         90.000000
       Cell angle : beta  (o) =      90.000000         90.000000
       Cell angle : gamma (o) =      90.000000         90.000000
       Cell volume :   (A**3) =    1628.346801       1633.980909
  ** Time :           37.00000 ps :
     Properties:                   Instantaneous       Averaged
       Kinetic energy    (eV) =       6.009536          5.678040
       Potential energy  (eV) =    -997.404782       -997.058152
       Total energy      (eV) =    -991.395247       -991.380111
       Temperature       (K)  =     318.436963        300.871482
       Pressure         (GPa) =       0.337728          0.103216
       Cell parameter : a (A) =      11.768858         11.778011
       Cell parameter : b (A) =      11.768858         11.778011
       Cell parameter : c (A) =      11.768858         11.778011
       Cell angle : alpha (o) =      90.000000         90.000000
       Cell angle : beta  (o) =      90.000000         90.000000
       Cell angle : gamma (o) =      90.000000         90.000000
       Cell volume :   (A**3) =    1630.057512       1633.874872
  ** Time :           38.00000 ps :
     Properties:                   Instantaneous       Averaged
       Kinetic energy    (eV) =       6.190116          5.691516
       Potential energy  (eV) =    -997.094147       -997.059099
       Total energy      (eV) =    -990.904031       -991.367583
       Temperature       (K)  =     328.005654        301.585539
       Pressure         (GPa) =       0.869047          0.123643
       Cell parameter : a (A) =      11.758165         11.777488
       Cell parameter : b (A) =      11.758165         11.777488
       Cell parameter : c (A) =      11.758165         11.777488
       Cell angle : alpha (o) =      90.000000         90.000000
       Cell angle : beta  (o) =      90.000000         90.000000
       Cell angle : gamma (o) =      90.000000         90.000000
       Cell volume :   (A**3) =    1625.618618       1633.657602
  ** Time :           39.00000 ps :
     Properties:                   Instantaneous       Averaged
       Kinetic energy    (eV) =       5.598439          5.689129
       Potential energy  (eV) =    -997.419362       -997.068336
       Total energy      (eV) =    -991.820923       -991.379207
       Temperature       (K)  =     296.653529        301.459077
       Pressure         (GPa) =       1.235638          0.152661
       Cell parameter : a (A) =      11.741796         11.776573
       Cell parameter : b (A) =      11.741796         11.776573
       Cell parameter : c (A) =      11.741796         11.776573
       Cell angle : alpha (o) =      90.000000         90.000000
       Cell angle : beta  (o) =      90.000000         90.000000
       Cell angle : gamma (o) =      90.000000         90.000000
       Cell volume :   (A**3) =    1618.838611       1633.277628
  ** Time :           40.00000 ps :
     Properties:                   Instantaneous       Averaged
       Kinetic energy    (eV) =       5.907657          5.694593
       Potential energy  (eV) =    -997.268561       -997.073342
       Total energy      (eV) =    -991.360904       -991.378749
       Temperature       (K)  =     313.038568        301.748565
       Pressure         (GPa) =       0.313336          0.155047
       Cell parameter : a (A) =      11.784981         11.776783
       Cell parameter : b (A) =      11.784981         11.776783
       Cell parameter : c (A) =      11.784981         11.776783
       Cell angle : alpha (o) =      90.000000         90.000000
       Cell angle : beta  (o) =      90.000000         90.000000
       Cell angle : gamma (o) =      90.000000         90.000000
       Cell volume :   (A**3) =    1636.766097       1633.364839
  ** Time :           41.00000 ps :
     Properties:                   Instantaneous       Averaged
       Kinetic energy    (eV) =       6.115556          5.704860
       Potential energy  (eV) =    -997.279821       -997.078378
       Total energy      (eV) =    -991.164265       -991.373518
       Temperature       (K)  =     324.054824        302.292620
       Pressure         (GPa) =      -0.588854          0.136105
       Cell parameter : a (A) =      11.805789         11.777491
       Cell parameter : b (A) =      11.805789         11.777491
       Cell parameter : c (A) =      11.805789         11.777491
       Cell angle : alpha (o) =      90.000000         90.000000
       Cell angle : beta  (o) =      90.000000         90.000000
       Cell angle : gamma (o) =      90.000000         90.000000
       Cell volume :   (A**3) =    1645.451353       1633.659632
  ** Time :           42.00000 ps :
     Properties:                   Instantaneous       Averaged
       Kinetic energy    (eV) =       6.301616          5.719069
       Potential energy  (eV) =    -997.404989       -997.086155
       Total energy      (eV) =    -991.103372       -991.367086
       Temperature       (K)  =     333.913905        303.045508
       Pressure         (GPa) =      -0.831536          0.113228
       Cell parameter : a (A) =      11.800975         11.778050
       Cell parameter : b (A) =      11.800975         11.778050
       Cell parameter : c (A) =      11.800975         11.778050
       Cell angle : alpha (o) =      90.000000         90.000000
       Cell angle : beta  (o) =      90.000000         90.000000
       Cell angle : gamma (o) =      90.000000         90.000000
       Cell volume :   (A**3) =    1643.439274       1633.892481
  ** Time :           43.00000 ps :
     Properties:                   Instantaneous       Averaged
       Kinetic energy    (eV) =       6.138994          5.728834
       Potential energy  (eV) =    -997.707114       -997.100595
       Total energy      (eV) =    -991.568120       -991.371761
       Temperature       (K)  =     325.296754        303.562978
       Pressure         (GPa) =       0.229361          0.117213
       Cell parameter : a (A) =      11.755662         11.777529
       Cell parameter : b (A) =      11.755662         11.777529
       Cell parameter : c (A) =      11.755662         11.777529
       Cell angle : alpha (o) =      90.000000         90.000000
       Cell angle : beta  (o) =      90.000000         90.000000
       Cell angle : gamma (o) =      90.000000         90.000000
       Cell volume :   (A**3) =    1624.580520       1633.675924
  ** Time :           44.00000 ps :
     Properties:                   Instantaneous       Averaged
       Kinetic energy    (eV) =       5.670722          5.727513
       Potential energy  (eV) =    -996.855575       -997.095027
       Total energy      (eV) =    -991.184853       -991.367513
       Temperature       (K)  =     300.483698        303.492995
       Pressure         (GPa) =       0.149200          0.116998
       Cell parameter : a (A) =      11.788066         11.777769
       Cell parameter : b (A) =      11.788066         11.777769
       Cell parameter : c (A) =      11.788066         11.777769
       Cell angle : alpha (o) =      90.000000         90.000000
       Cell angle : beta  (o) =      90.000000         90.000000
       Cell angle : gamma (o) =      90.000000         90.000000
       Cell volume :   (A**3) =    1638.052112       1633.775383
  ** Time :           45.00000 ps :
     Properties:                   Instantaneous       Averaged
       Kinetic energy    (eV) =       5.716134          5.727261
       Potential energy  (eV) =    -997.182573       -997.096972
       Total energy      (eV) =    -991.466439       -991.369712
       Temperature       (K)  =     302.890038        303.479596
       Pressure         (GPa) =       0.923777          0.136220
       Cell parameter : a (A) =      11.743959         11.777017
       Cell parameter : b (A) =      11.743959         11.777017
       Cell parameter : c (A) =      11.743959         11.777017
       Cell angle : alpha (o) =      90.000000         90.000000
       Cell angle : beta  (o) =      90.000000         90.000000
       Cell angle : gamma (o) =      90.000000         90.000000
       Cell volume :   (A**3) =    1619.733471       1633.463340
  ** Time :           46.00000 ps :
     Properties:                   Instantaneous       Averaged
       Kinetic energy    (eV) =       5.291375          5.717785
       Potential energy  (eV) =    -997.463590       -997.104942
       Total energy      (eV) =    -992.172214       -991.387157
       Temperature       (K)  =     280.382639        302.977488
       Pressure         (GPa) =      -0.030864          0.131882
       Cell parameter : a (A) =      11.764764         11.776751
       Cell parameter : b (A) =      11.764764         11.776751
       Cell parameter : c (A) =      11.764764         11.776751
       Cell angle : alpha (o) =      90.000000         90.000000
       Cell angle : beta  (o) =      90.000000         90.000000
       Cell angle : gamma (o) =      90.000000         90.000000
       Cell volume :   (A**3) =    1628.357283       1633.352339
  ** Time :           47.00000 ps :
     Properties:                   Instantaneous       Averaged
       Kinetic energy    (eV) =       5.210090          5.706983
       Potential energy  (eV) =    -996.697247       -997.096268
       Total energy      (eV) =    -991.487156       -991.389285
       Temperature       (K)  =     276.075463        302.405104
       Pressure         (GPa) =      -0.533544          0.117493
       Cell parameter : a (A) =      11.771789         11.776646
       Cell parameter : b (A) =      11.771789         11.776646
       Cell parameter : c (A) =      11.771789         11.776646
       Cell angle : alpha (o) =      90.000000         90.000000
       Cell angle : beta  (o) =      90.000000         90.000000
       Cell angle : gamma (o) =      90.000000         90.000000
       Cell volume :   (A**3) =    1631.275957       1633.308161
  ** Time :           48.00000 ps :
     Properties:                   Instantaneous       Averaged
       Kinetic energy    (eV) =       5.092415          5.694179
       Potential energy  (eV) =    -997.144441       -997.097271
       Total energy      (eV) =    -992.052026       -991.403092
       Temperature       (K)  =     269.840028        301.726665
       Pressure         (GPa) =      -1.470155          0.083430
       Cell parameter : a (A) =      11.805650         11.777250
       Cell parameter : b (A) =      11.805650         11.777250
       Cell parameter : c (A) =      11.805650         11.777250
       Cell angle : alpha (o) =      90.000000         90.000000
       Cell angle : beta  (o) =      90.000000         90.000000
       Cell angle : gamma (o) =      90.000000         90.000000
       Cell volume :   (A**3) =    1645.393378       1633.559936
  ** Time :           49.00000 ps :
     Properties:                   Instantaneous       Averaged
       Kinetic energy    (eV) =       5.383493          5.687839
       Potential energy  (eV) =    -996.562295       -997.086354
       Total energy      (eV) =    -991.178802       -991.398515
       Temperature       (K)  =     285.263822        301.390689
       Pressure         (GPa) =       0.299126          0.088611
       Cell parameter : a (A) =      11.768384         11.777069
       Cell parameter : b (A) =      11.768384         11.777069
       Cell parameter : c (A) =      11.768384         11.777069
       Cell angle : alpha (o) =      90.000000         90.000000
       Cell angle : beta  (o) =      90.000000         90.000000
       Cell angle : gamma (o) =      90.000000         90.000000
       Cell volume :   (A**3) =    1629.860673       1633.484441
  ** Time :           50.00000 ps :
     Properties:                   Instantaneous       Averaged
       Kinetic energy    (eV) =       5.264220          5.679366
       Potential energy  (eV) =    -996.986174       -997.084350
       Total energy      (eV) =    -991.721955       -991.404984
       Temperature       (K)  =     278.943695        300.941749
       Pressure         (GPa) =       1.083229          0.108933
       Cell parameter : a (A) =      11.749030         11.776508
       Cell parameter : b (A) =      11.749030         11.776508
       Cell parameter : c (A) =      11.749030         11.776508
       Cell angle : alpha (o) =      90.000000         90.000000
       Cell angle : beta  (o) =      90.000000         90.000000
       Cell angle : gamma (o) =      90.000000         90.000000
       Cell volume :   (A**3) =    1621.832729       1633.251407
  ** Time :           51.00000 ps :
     Properties:                   Instantaneous       Averaged
       Kinetic energy    (eV) =       5.680761          5.679394
       Potential energy  (eV) =    -997.509464       -997.092686
       Total energy      (eV) =    -991.828703       -991.413292
       Temperature       (K)  =     301.015628        300.943198
       Pressure         (GPa) =       1.178171          0.129227
       Cell parameter : a (A) =      11.773757         11.776454
       Cell parameter : b (A) =      11.773757         11.776454
       Cell parameter : c (A) =      11.773757         11.776454
       Cell angle : alpha (o) =      90.000000         90.000000
       Cell angle : beta  (o) =      90.000000         90.000000
       Cell angle : gamma (o) =      90.000000         90.000000
       Cell volume :   (A**3) =    1632.094334       1633.228719
  ** Time :           52.00000 ps :
     Properties:                   Instantaneous       Averaged
       Kinetic energy    (eV) =       4.799235          5.662468
       Potential energy  (eV) =    -997.352452       -997.097681
       Total energy      (eV) =    -992.553218       -991.435213
       Temperature       (K)  =     254.304795        300.046305
       Pressure         (GPa) =       0.605651          0.139190
       Cell parameter : a (A) =      11.749074         11.775928
       Cell parameter : b (A) =      11.749074         11.775928
       Cell parameter : c (A) =      11.749074         11.775928
       Cell angle : alpha (o) =      90.000000         90.000000
       Cell angle : beta  (o) =      90.000000         90.000000
       Cell angle : gamma (o) =      90.000000         90.000000
       Cell volume :   (A**3) =    1621.850744       1633.009912
  ** Time :           53.00000 ps :
     Properties:                   Instantaneous       Averaged
       Kinetic energy    (eV) =       5.594588          5.661187
       Potential energy  (eV) =    -996.672346       -997.089656
       Total energy      (eV) =    -991.077758       -991.428469
       Temperature       (K)  =     296.449473        299.978441
       Pressure         (GPa) =      -0.287534          0.129375
       Cell parameter : a (A) =      11.800085         11.776383
       Cell parameter : b (A) =      11.800085         11.776383
       Cell parameter : c (A) =      11.800085         11.776383
       Cell angle : alpha (o) =      90.000000         90.000000
       Cell angle : beta  (o) =      90.000000         90.000000
       Cell angle : gamma (o) =      90.000000         90.000000
       Cell volume :   (A**3) =    1643.067403       1633.199676
  ** Time :           54.00000 ps :
     Properties:                   Instantaneous       Averaged
       Kinetic energy    (eV) =       6.336585          5.673694
       Potential energy  (eV) =    -996.873660       -997.085656
       Total energy      (eV) =    -990.537075       -991.411962
       Temperature       (K)  =     335.766837        300.641189
       Pressure         (GPa) =      -0.830460          0.112203
       Cell parameter : a (A) =      11.781473         11.776478
       Cell parameter : b (A) =      11.781473         11.776478
       Cell parameter : c (A) =      11.781473         11.776478
       Cell angle : alpha (o) =      90.000000         90.000000
       Cell angle : beta  (o) =      90.000000         90.000000
       Cell angle : gamma (o) =      90.000000         90.000000
       Cell volume :   (A**3) =    1635.305100       1633.238665
  ** Time :           55.00000 ps :
     Properties:                   Instantaneous       Averaged
       Kinetic energy    (eV) =       6.146315          5.682287
       Potential energy  (eV) =    -996.926075       -997.082754
       Total energy      (eV) =    -990.779759       -991.400467
       Temperature       (K)  =     325.684714        301.096526
       Pressure         (GPa) =       0.206523          0.114048
       Cell parameter : a (A) =      11.776827         11.776484
       Cell parameter : b (A) =      11.776827         11.776484
       Cell parameter : c (A) =      11.776827         11.776484
       Cell angle : alpha (o) =      90.000000         90.000000
       Cell angle : beta  (o) =      90.000000         90.000000
       Cell angle : gamma (o) =      90.000000         90.000000
       Cell volume :   (A**3) =    1633.371365       1633.241078
  ** Time :           56.00000 ps :
     Properties:                   Instantaneous       Averaged
       Kinetic energy    (eV) =       6.058768          5.689010
       Potential energy  (eV) =    -997.484867       -997.089935
       Total energy      (eV) =    -991.426099       -991.400925
       Temperature       (K)  =     321.045702        301.452761
       Pressure         (GPa) =       0.496001          0.121268
       Cell parameter : a (A) =      11.762858         11.776241
       Cell parameter : b (A) =      11.762858         11.776241
       Cell parameter : c (A) =      11.762858         11.776241
       Cell angle : alpha (o) =      90.000000         90.000000
       Cell angle : beta  (o) =      90.000000         90.000000
       Cell angle : gamma (o) =      90.000000         90.000000
       Cell volume :   (A**3) =    1627.565762       1633.139733
  ** Time :           57.00000 ps :
     Properties:                   Instantaneous       Averaged
       Kinetic energy    (eV) =       6.133666          5.696811
       Potential energy  (eV) =    -997.294752       -997.093528
       Total energy      (eV) =    -991.161086       -991.396717
       Temperature       (K)  =     325.014431        301.866123
       Pressure         (GPa) =       1.913043          0.153707
       Cell parameter : a (A) =      11.730002         11.775429
       Cell parameter : b (A) =      11.730002         11.775429
       Cell parameter : c (A) =      11.730002         11.775429
       Cell angle : alpha (o) =      90.000000         90.000000
       Cell angle : beta  (o) =      90.000000         90.000000
       Cell angle : gamma (o) =      90.000000         90.000000
       Cell volume :   (A**3) =    1613.965709       1632.803346
  ** Time :           58.00000 ps :
     Properties:                   Instantaneous       Averaged
       Kinetic energy    (eV) =       5.118802          5.686846
       Potential energy  (eV) =    -997.785986       -997.105467
       Total energy      (eV) =    -992.667184       -991.418622
       Temperature       (K)  =     271.238224        301.338056
       Pressure         (GPa) =       1.411230          0.175116
       Cell parameter : a (A) =      11.737057         11.774768
       Cell parameter : b (A) =      11.737057         11.774768
       Cell parameter : c (A) =      11.737057         11.774768
       Cell angle : alpha (o) =      90.000000         90.000000
       Cell angle : beta  (o) =      90.000000         90.000000
       Cell angle : gamma (o) =      90.000000         90.000000
       Cell volume :   (A**3) =    1616.879655       1632.528800
  ** Time :           59.00000 ps :
     Properties:                   Instantaneous       Averaged
       Kinetic energy    (eV) =       5.195855          5.678524
       Potential energy  (eV) =    -996.318559       -997.092130
       Total energy      (eV) =    -991.122704       -991.413606
       Temperature       (K)  =     275.321165        300.897092
       Pressure         (GPa) =       0.127393          0.171464
       Cell parameter : a (A) =      11.802401         11.775236
       Cell parameter : b (A) =      11.802401         11.775236
       Cell parameter : c (A) =      11.802401         11.775236
       Cell angle : alpha (o) =      90.000000         90.000000
       Cell angle : beta  (o) =      90.000000         90.000000
       Cell angle : gamma (o) =      90.000000         90.000000
       Cell volume :   (A**3) =    1644.035132       1632.723823
  ** Time :           60.00000 ps :
     Properties:                   Instantaneous       Averaged
       Kinetic energy    (eV) =       5.194904          5.670463
       Potential energy  (eV) =    -997.846614       -997.104705
       Total energy      (eV) =    -992.651710       -991.434241
       Temperature       (K)  =     275.270748        300.469986
       Pressure         (GPa) =       0.145976          0.172485
       Cell parameter : a (A) =      11.768842         11.775130
       Cell parameter : b (A) =      11.768842         11.775130
       Cell parameter : c (A) =      11.768842         11.775130
       Cell angle : alpha (o) =      90.000000         90.000000
       Cell angle : beta  (o) =      90.000000         90.000000
       Cell angle : gamma (o) =      90.000000         90.000000
       Cell volume :   (A**3) =    1630.051146       1632.679278
  ** Time :           61.00000 ps :
     Properties:                   Instantaneous       Averaged
       Kinetic energy    (eV) =       6.137957          5.678127
       Potential energy  (eV) =    -996.959417       -997.102323
       Total energy      (eV) =    -990.821460       -991.424196
       Temperature       (K)  =     325.241825        300.876082
       Pressure         (GPa) =      -0.622694          0.158427
       Cell parameter : a (A) =      11.792596         11.775416
       Cell parameter : b (A) =      11.792596         11.775416
       Cell parameter : c (A) =      11.792596         11.775416
       Cell angle : alpha (o) =      90.000000         90.000000
       Cell angle : beta  (o) =      90.000000         90.000000
       Cell angle : gamma (o) =      90.000000         90.000000
       Cell volume :   (A**3) =    1639.940966       1632.798322
  ** Time :           62.00000 ps :
     Properties:                   Instantaneous       Averaged
       Kinetic energy    (eV) =       5.216087          5.670675
       Potential energy  (eV) =    -997.305395       -997.105598
       Total energy      (eV) =    -992.089308       -991.434923
       Temperature       (K)  =     276.393231        300.481197
       Pressure         (GPa) =      -0.957842          0.139465
       Cell parameter : a (A) =      11.816826         11.776084
       Cell parameter : b (A) =      11.816826         11.776084
       Cell parameter : c (A) =      11.816826         11.776084
       Cell angle : alpha (o) =      90.000000         90.000000
       Cell angle : beta  (o) =      90.000000         90.000000
       Cell angle : gamma (o) =      90.000000         90.000000
       Cell volume :   (A**3) =    1650.070554       1633.076906
  ** Time :           63.00000 ps :
     Properties:                   Instantaneous       Averaged
       Kinetic energy    (eV) =       5.581204          5.669255
       Potential energy  (eV) =    -996.096113       -997.089575
       Total energy      (eV) =    -990.514909       -991.420320
       Temperature       (K)  =     295.740255        300.405944
       Pressure         (GPa) =      -1.129739          0.119209
       Cell parameter : a (A) =      11.819980         11.776781
       Cell parameter : b (A) =      11.819980         11.776781
       Cell parameter : c (A) =      11.819980         11.776781
       Cell angle : alpha (o) =      90.000000         90.000000
       Cell angle : beta  (o) =      90.000000         90.000000
       Cell angle : gamma (o) =      90.000000         90.000000
       Cell volume :   (A**3) =    1651.392223       1633.367626
  ** Time :           64.00000 ps :
     Properties:                   Instantaneous       Averaged
       Kinetic energy    (eV) =       5.553444          5.667445
       Potential energy  (eV) =    -996.684285       -997.083242
       Total energy      (eV) =    -991.130841       -991.415797
       Temperature       (K)  =     294.269303        300.310059
       Pressure         (GPa) =      -0.647899          0.108382
       Cell parameter : a (A) =      11.781337         11.776852
       Cell parameter : b (A) =      11.781337         11.776852
       Cell parameter : c (A) =      11.781337         11.776852
       Cell angle : alpha (o) =      90.000000         90.000000
       Cell angle : beta  (o) =      90.000000         90.000000
       Cell angle : gamma (o) =      90.000000         90.000000
       Cell volume :   (A**3) =    1635.248287       1633.397011
  ** Time :           65.00000 ps :
     Properties:                   Instantaneous       Averaged
       Kinetic energy    (eV) =       5.666257          5.667427
       Potential energy  (eV) =    -997.992587       -997.097232
       Total energy      (eV) =    -992.326331       -991.429805
       Temperature       (K)  =     300.247084        300.309090
       Pressure         (GPa) =      -0.519079          0.098402
       Cell parameter : a (A) =      11.793379         11.777106
       Cell parameter : b (A) =      11.793379         11.777106
       Cell parameter : c (A) =      11.793379         11.777106
       Cell angle : alpha (o) =      90.000000         90.000000
       Cell angle : beta  (o) =      90.000000         90.000000
       Cell angle : gamma (o) =      90.000000         90.000000
       Cell volume :   (A**3) =    1640.267674       1633.502714
  ** Time :           66.00000 ps :
     Properties:                   Instantaneous       Averaged
       Kinetic energy    (eV) =       5.643499          5.667064
       Potential energy  (eV) =    -997.618405       -997.105128
       Total energy      (eV) =    -991.974907       -991.438064
       Temperature       (K)  =     299.041170        300.289879
       Pressure         (GPa) =      -0.617030          0.087602
       Cell parameter : a (A) =      11.791755         11.777328
       Cell parameter : b (A) =      11.791755         11.777328
       Cell parameter : c (A) =      11.791755         11.777328
       Cell angle : alpha (o) =      90.000000         90.000000
       Cell angle : beta  (o) =      90.000000         90.000000
       Cell angle : gamma (o) =      90.000000         90.000000
       Cell volume :   (A**3) =    1639.590257       1633.594949
  ** Time :           67.00000 ps :
     Properties:                   Instantaneous       Averaged
       Kinetic energy    (eV) =       5.724343          5.667919
       Potential energy  (eV) =    -997.320393       -997.108341
       Total energy      (eV) =    -991.596050       -991.440422
       Temperature       (K)  =     303.324993        300.335180
       Pressure         (GPa) =       0.289790          0.090948
       Cell parameter : a (A) =      11.776854         11.777321
       Cell parameter : b (A) =      11.776854         11.777321
       Cell parameter : c (A) =      11.776854         11.777321
       Cell angle : alpha (o) =      90.000000         90.000000
       Cell angle : beta  (o) =      90.000000         90.000000
       Cell angle : gamma (o) =      90.000000         90.000000
       Cell volume :   (A**3) =    1633.382384       1633.591776
  ** Time :           68.00000 ps :
     Properties:                   Instantaneous       Averaged
       Kinetic energy    (eV) =       5.953460          5.672118
       Potential energy  (eV) =    -997.250815       -997.110437
       Total energy      (eV) =    -991.297356       -991.438318
       Temperature       (K)  =     315.465572        300.557685
       Pressure         (GPa) =       0.612520          0.098649
       Cell parameter : a (A) =      11.775495         11.777294
       Cell parameter : b (A) =      11.775495         11.777294
       Cell parameter : c (A) =      11.775495         11.777294
       Cell angle : alpha (o) =      90.000000         90.000000
       Cell angle : beta  (o) =      90.000000         90.000000
       Cell angle : gamma (o) =      90.000000         90.000000
       Cell volume :   (A**3) =    1632.817153       1633.580385
  ** Time :           69.00000 ps :
     Properties:                   Instantaneous       Averaged
       Kinetic energy    (eV) =       5.561631          5.670517
       Potential energy  (eV) =    -996.386508       -997.099945
       Total energy      (eV) =    -990.824877       -991.429428
       Temperature       (K)  =     294.703109        300.472836
       Pressure         (GPa) =       0.738246          0.107560
       Cell parameter : a (A) =      11.789996         11.777478
       Cell parameter : b (A) =      11.789996         11.777478
       Cell parameter : c (A) =      11.789996         11.777478
       Cell angle : alpha (o) =      90.000000         90.000000
       Cell angle : beta  (o) =      90.000000         90.000000
       Cell angle : gamma (o) =      90.000000         90.000000
       Cell volume :   (A**3) =    1638.856516       1633.656851
  ** Time :           70.00000 ps :
     Properties:                   Instantaneous       Averaged
       Kinetic energy    (eV) =       5.361070          5.666096
       Potential energy  (eV) =    -997.025024       -997.098875
       Total energy      (eV) =    -991.663955       -991.432778
       Temperature       (K)  =     284.075648        300.238591
       Pressure         (GPa) =       0.425858          0.112807
       Cell parameter : a (A) =      11.764191         11.777288
       Cell parameter : b (A) =      11.764191         11.777288
       Cell parameter : c (A) =      11.764191         11.777288
       Cell angle : alpha (o) =      90.000000         90.000000
       Cell angle : beta  (o) =      90.000000         90.000000
       Cell angle : gamma (o) =      90.000000         90.000000
       Cell volume :   (A**3) =    1628.119316       1633.577743
  ** Time :           71.00000 ps :
     Properties:                   Instantaneous       Averaged
       Kinetic energy    (eV) =       5.487662          5.663583
       Potential energy  (eV) =    -996.221908       -997.086523
       Total energy      (eV) =    -990.734246       -991.422940
       Temperature       (K)  =     290.783596        300.105422
       Pressure         (GPa) =       0.508344          0.118186
       Cell parameter : a (A) =      11.770949         11.777199
       Cell parameter : b (A) =      11.770949         11.777199
       Cell parameter : c (A) =      11.770949         11.777199
       Cell angle : alpha (o) =      90.000000         90.000000
       Cell angle : beta  (o) =      90.000000         90.000000
       Cell angle : gamma (o) =      90.000000         90.000000
       Cell volume :   (A**3) =    1630.926497       1633.540401
  ** Time :           72.00000 ps :
     Properties:                   Instantaneous       Averaged
       Kinetic energy    (eV) =       5.661646          5.663556
       Potential energy  (eV) =    -997.540768       -997.092832
       Total energy      (eV) =    -991.879122       -991.429276
       Temperature       (K)  =     300.002765        300.103996
       Pressure         (GPa) =       0.402927          0.122461
       Cell parameter : a (A) =      11.760198         11.776963
       Cell parameter : b (A) =      11.760198         11.776963
       Cell parameter : c (A) =      11.760198         11.776963
       Cell angle : alpha (o) =      90.000000         90.000000
       Cell angle : beta  (o) =      90.000000         90.000000
       Cell angle : gamma (o) =      90.000000         90.000000
       Cell volume :   (A**3) =    1626.462111       1633.442092
  ** Time :           73.00000 ps :
     Properties:                   Instantaneous       Averaged
       Kinetic energy    (eV) =       6.216858          5.671136
       Potential energy  (eV) =    -998.059254       -997.106071
       Total energy      (eV) =    -991.842396       -991.434935
       Temperature       (K)  =     329.422693        300.505622
       Pressure         (GPa) =       0.117213          0.121986
       Cell parameter : a (A) =      11.773304         11.776913
       Cell parameter : b (A) =      11.773304         11.776913
       Cell parameter : c (A) =      11.773304         11.776913
       Cell angle : alpha (o) =      90.000000         90.000000
       Cell angle : beta  (o) =      90.000000         90.000000
       Cell angle : gamma (o) =      90.000000         90.000000
       Cell volume :   (A**3) =    1631.905626       1633.421044
  ** Time :           74.00000 ps :
     Properties:                   Instantaneous       Averaged
       Kinetic energy    (eV) =       5.612600          5.670345
       Potential energy  (eV) =    -997.530944       -997.111812
       Total energy      (eV) =    -991.918344       -991.441467
       Temperature       (K)  =     297.403907        300.463707
       Pressure         (GPa) =      -1.142456          0.104501
       Cell parameter : a (A) =      11.786320         11.777040
       Cell parameter : b (A) =      11.786320         11.777040
       Cell parameter : c (A) =      11.786320         11.777040
       Cell angle : alpha (o) =      90.000000         90.000000
       Cell angle : beta  (o) =      90.000000         90.000000
       Cell angle : gamma (o) =      90.000000         90.000000
       Cell volume :   (A**3) =    1637.324357       1633.473792
  ** Time :           75.00000 ps :
     Properties:                   Instantaneous       Averaged
       Kinetic energy    (eV) =       5.795430          5.672013
       Potential energy  (eV) =    -997.286490       -997.114141
       Total energy      (eV) =    -991.491060       -991.442128
       Temperature       (K)  =     307.091801        300.552082
       Pressure         (GPa) =      -0.616327          0.095284
       Cell parameter : a (A) =      11.771333         11.776964
       Cell parameter : b (A) =      11.771333         11.776964
       Cell parameter : c (A) =      11.771333         11.776964
       Cell angle : alpha (o) =      90.000000         90.000000
       Cell angle : beta  (o) =      90.000000         90.000000
       Cell angle : gamma (o) =      90.000000         90.000000
       Cell volume :   (A**3) =    1631.086487       1633.441961
  ** Time :           76.00000 ps :
     Properties:                   Instantaneous       Averaged
       Kinetic energy    (eV) =       5.639237          5.671581
       Potential energy  (eV) =    -997.147370       -997.114578
       Total energy      (eV) =    -991.508133       -991.442997
       Temperature       (K)  =     298.815353        300.529230
       Pressure         (GPa) =      -0.827373          0.082467
       Cell parameter : a (A) =      11.799691         11.777263
       Cell parameter : b (A) =      11.799691         11.777263
       Cell parameter : c (A) =      11.799691         11.777263
       Cell angle : alpha (o) =      90.000000         90.000000
       Cell angle : beta  (o) =      90.000000         90.000000
       Cell angle : gamma (o) =      90.000000         90.000000
       Cell volume :   (A**3) =    1642.902760       1633.566445
  ** Time :           77.00000 ps :
     Properties:                   Instantaneous       Averaged
       Kinetic energy    (eV) =       5.690885          5.671832
       Potential energy  (eV) =    -997.791116       -997.123365
       Total energy      (eV) =    -992.100230       -991.451532
       Temperature       (K)  =     301.552122        300.542514
       Pressure         (GPa) =      -0.722265          0.072485
       Cell parameter : a (A) =      11.777126         11.777261
       Cell parameter : b (A) =      11.777126         11.777261
       Cell parameter : c (A) =      11.777126         11.777261
       Cell angle : alpha (o) =      90.000000         90.000000
       Cell angle : beta  (o) =      90.000000         90.000000
       Cell angle : gamma (o) =      90.000000         90.000000
       Cell volume :   (A**3) =    1633.495780       1633.565528
  ** Time :           78.00000 ps :
     Properties:                   Instantaneous       Averaged
       Kinetic energy    (eV) =       5.493829          5.669550
       Potential energy  (eV) =    -997.090945       -997.122949
       Total energy      (eV) =    -991.597116       -991.453399
       Temperature       (K)  =     291.110383        300.421590
       Pressure         (GPa) =      -0.295707          0.067468
       Cell parameter : a (A) =      11.793456         11.777469
       Cell parameter : b (A) =      11.793456         11.777469
       Cell parameter : c (A) =      11.793456         11.777469
       Cell angle : alpha (o) =      90.000000         90.000000
       Cell angle : beta  (o) =      90.000000         90.000000
       Cell angle : gamma (o) =      90.000000         90.000000
       Cell volume :   (A**3) =    1640.299895       1633.651866
  ** Time :           79.00000 ps :
     Properties:                   Instantaneous       Averaged
       Kinetic energy    (eV) =       5.309114          5.664988
       Potential energy  (eV) =    -996.370873       -997.113429
       Total energy      (eV) =    -991.061758       -991.448441
       Temperature       (K)  =     281.322612        300.179830
       Pressure         (GPa) =       0.052940          0.067258
       Cell parameter : a (A) =      11.795010         11.777691
       Cell parameter : b (A) =      11.795010         11.777691
       Cell parameter : c (A) =      11.795010         11.777691
       Cell angle : alpha (o) =      90.000000         90.000000
       Cell angle : beta  (o) =      90.000000         90.000000
       Cell angle : gamma (o) =      90.000000         90.000000
       Cell volume :   (A**3) =    1640.948583       1633.744229
  ** Time :           80.00000 ps :
     Properties:                   Instantaneous       Averaged
       Kinetic energy    (eV) =       5.363788          5.661223
       Potential energy  (eV) =    -997.372802       -997.116671
       Total energy      (eV) =    -992.009014       -991.455449
       Temperature       (K)  =     284.219704        299.980329
       Pressure         (GPa) =       0.711291          0.075324
       Cell parameter : a (A) =      11.794074         11.777896
       Cell parameter : b (A) =      11.794074         11.777896
       Cell parameter : c (A) =      11.794074         11.777896
       Cell angle : alpha (o) =      90.000000         90.000000
       Cell angle : beta  (o) =      90.000000         90.000000
       Cell angle : gamma (o) =      90.000000         90.000000
       Cell volume :   (A**3) =    1640.557972       1633.829401
  ** Time :           81.00000 ps :
     Properties:                   Instantaneous       Averaged
       Kinetic energy    (eV) =       5.490436          5.659114
       Potential energy  (eV) =    -997.121133       -997.116726
       Total energy      (eV) =    -991.630697       -991.457612
       Temperature       (K)  =     290.930570        299.868603
       Pressure         (GPa) =      -0.012757          0.073829
       Cell parameter : a (A) =      11.815683         11.778362
       Cell parameter : b (A) =      11.815683         11.778362
       Cell parameter : c (A) =      11.815683         11.778362
       Cell angle : alpha (o) =      90.000000         90.000000
       Cell angle : beta  (o) =      90.000000         90.000000
       Cell angle : gamma (o) =      90.000000         90.000000
       Cell volume :   (A**3) =    1649.591845       1634.023999
  ** Time :           82.00000 ps :
     Properties:                   Instantaneous       Averaged
       Kinetic energy    (eV) =       5.546321          5.657739
       Potential energy  (eV) =    -997.126731       -997.116848
       Total energy      (eV) =    -991.580410       -991.459110
       Temperature       (K)  =     293.891841        299.795716
       Pressure         (GPa) =       0.175361          0.075870
       Cell parameter : a (A) =      11.772654         11.778293
       Cell parameter : b (A) =      11.772654         11.778293
       Cell parameter : c (A) =      11.772654         11.778293
       Cell angle : alpha (o) =      90.000000         90.000000
       Cell angle : beta  (o) =      90.000000         90.000000
       Cell angle : gamma (o) =      90.000000         90.000000
       Cell volume :   (A**3) =    1631.635561       1633.994872
  ** Time :           83.00000 ps :
     Properties:                   Instantaneous       Averaged
       Kinetic energy    (eV) =       5.529134          5.656189
       Potential energy  (eV) =    -997.243299       -997.118372
       Total energy      (eV) =    -991.714165       -991.462183
       Temperature       (K)  =     292.981125        299.713612
       Pressure         (GPa) =      -0.758415          0.065775
       Cell parameter : a (A) =      11.774912         11.778252
       Cell parameter : b (A) =      11.774912         11.778252
       Cell parameter : c (A) =      11.774912         11.778252
       Cell angle : alpha (o) =      90.000000         90.000000
       Cell angle : beta  (o) =      90.000000         90.000000
       Cell angle : gamma (o) =      90.000000         90.000000
       Cell volume :   (A**3) =    1632.574385       1633.977757
  ** Time :           84.00000 ps :
     Properties:                   Instantaneous       Averaged
       Kinetic energy    (eV) =       5.820247          5.658142
       Potential energy  (eV) =    -997.387709       -997.121578
       Total energy      (eV) =    -991.567463       -991.463436
       Temperature       (K)  =     308.406793        299.817103
       Pressure         (GPa) =      -0.725057          0.056308
       Cell parameter : a (A) =      11.778066         11.778250
       Cell parameter : b (A) =      11.778066         11.778250
       Cell parameter : c (A) =      11.778066         11.778250
       Cell angle : alpha (o) =      90.000000         90.000000
       Cell angle : beta  (o) =      90.000000         90.000000
       Cell angle : gamma (o) =      90.000000         90.000000
       Cell volume :   (A**3) =    1633.886913       1633.976676
  ** Time :           85.00000 ps :
     Properties:                   Instantaneous       Averaged
       Kinetic energy    (eV) =       5.455251          5.655755
       Potential energy  (eV) =    -997.109252       -997.121433
       Total energy      (eV) =    -991.654001       -991.465678
       Temperature       (K)  =     289.066185        299.690621
       Pressure         (GPa) =      -0.267236          0.052260
       Cell parameter : a (A) =      11.795153         11.778448
       Cell parameter : b (A) =      11.795153         11.778448
       Cell parameter : c (A) =      11.795153         11.778448
       Cell angle : alpha (o) =      90.000000         90.000000
       Cell angle : beta  (o) =      90.000000         90.000000
       Cell angle : gamma (o) =      90.000000         90.000000
       Cell volume :   (A**3) =    1641.008278       1634.059401
  ** Time :           86.00000 ps :
     Properties:                   Instantaneous       Averaged
       Kinetic energy    (eV) =       5.550638          5.654533
       Potential energy  (eV) =    -997.198829       -997.122333
       Total energy      (eV) =    -991.648191       -991.467800
       Temperature       (K)  =     294.120626        299.625854
       Pressure         (GPa) =       0.235566          0.054595
       Cell parameter : a (A) =      11.779728         11.778463
       Cell parameter : b (A) =      11.779728         11.778463
       Cell parameter : c (A) =      11.779728         11.778463
       Cell angle : alpha (o) =      90.000000         90.000000
       Cell angle : beta  (o) =      90.000000         90.000000
       Cell angle : gamma (o) =      90.000000         90.000000
       Cell volume :   (A**3) =    1634.578492       1634.065437
  ** Time :           87.00000 ps :
     Properties:                   Instantaneous       Averaged
       Kinetic energy    (eV) =       5.876010          5.657079
       Potential energy  (eV) =    -996.220075       -997.111962
       Total energy      (eV) =    -990.344066       -991.454884
       Temperature       (K)  =     311.361608        299.760748
       Pressure         (GPa) =       0.563247          0.060298
       Cell parameter : a (A) =      11.790190         11.778598
       Cell parameter : b (A) =      11.790190         11.778598
       Cell parameter : c (A) =      11.790190         11.778598
       Cell angle : alpha (o) =      90.000000         90.000000
       Cell angle : beta  (o) =      90.000000         90.000000
       Cell angle : gamma (o) =      90.000000         90.000000
       Cell volume :   (A**3) =    1638.937409       1634.121436
  ** Time :           88.00000 ps :
     Properties:                   Instantaneous       Averaged
       Kinetic energy    (eV) =       5.636870          5.656849
       Potential energy  (eV) =    -997.185358       -997.112796
       Total energy      (eV) =    -991.548488       -991.455947
       Temperature       (K)  =     298.689899        299.748579
       Pressure         (GPa) =      -0.127725          0.058654
       Cell parameter : a (A) =      11.757916         11.778363
       Cell parameter : b (A) =      11.757916         11.778363
       Cell parameter : c (A) =      11.757916         11.778363
       Cell angle : alpha (o) =      90.000000         90.000000
       Cell angle : beta  (o) =      90.000000         90.000000
       Cell angle : gamma (o) =      90.000000         90.000000
       Cell volume :   (A**3) =    1625.515450       1634.023641
  ** Time :           89.00000 ps :
     Properties:                   Instantaneous       Averaged
       Kinetic energy    (eV) =       5.991264          5.660606
       Potential energy  (eV) =    -997.095291       -997.112600
       Total energy      (eV) =    -991.104027       -991.451993
       Temperature       (K)  =     317.468760        299.947682
       Pressure         (GPa) =      -0.973939          0.046180
       Cell parameter : a (A) =      11.817415         11.778802
       Cell parameter : b (A) =      11.817415         11.778802
       Cell parameter : c (A) =      11.817415         11.778802
       Cell angle : alpha (o) =      90.000000         90.000000
       Cell angle : beta  (o) =      90.000000         90.000000
       Cell angle : gamma (o) =      90.000000         90.000000
       Cell volume :   (A**3) =    1650.317230       1634.206715
  ** Time :           90.00000 ps :
     Properties:                   Instantaneous       Averaged
       Kinetic energy    (eV) =       5.450721          5.658274
       Potential energy  (eV) =    -997.121101       -997.112694
       Total energy      (eV) =    -991.670380       -991.454420
       Temperature       (K)  =     288.826155        299.824110
       Pressure         (GPa) =      -0.802636          0.036859
       Cell parameter : a (A) =      11.807922         11.779125
       Cell parameter : b (A) =      11.807922         11.779125
       Cell parameter : c (A) =      11.807922         11.779125
       Cell angle : alpha (o) =      90.000000         90.000000
       Cell angle : beta  (o) =      90.000000         90.000000
       Cell angle : gamma (o) =      90.000000         90.000000
       Cell volume :   (A**3) =    1646.343536       1634.341569
  ** Time :           91.00000 ps :
     Properties:                   Instantaneous       Averaged
       Kinetic energy    (eV) =       5.398319          5.655418
       Potential energy  (eV) =    -996.703950       -997.108202
       Total energy      (eV) =    -991.305632       -991.452785
       Temperature       (K)  =     286.049410        299.672739
       Pressure         (GPa) =       0.074810          0.037766
       Cell parameter : a (A) =      11.755422         11.778865
       Cell parameter : b (A) =      11.755422         11.778865
       Cell parameter : c (A) =      11.755422         11.778865
       Cell angle : alpha (o) =      90.000000         90.000000
       Cell angle : beta  (o) =      90.000000         90.000000
       Cell angle : gamma (o) =      90.000000         90.000000
       Cell volume :   (A**3) =    1624.481046       1634.233211
  ** Time :           92.00000 ps :
     Properties:                   Instantaneous       Averaged
       Kinetic energy    (eV) =       5.918565          5.658278
       Potential energy  (eV) =    -997.348572       -997.110815
       Total energy      (eV) =    -991.430006       -991.452537
       Temperature       (K)  =     313.616569        299.824303
       Pressure         (GPa) =       0.175450          0.039191
       Cell parameter : a (A) =      11.763033         11.778693
       Cell parameter : b (A) =      11.763033         11.778693
       Cell parameter : c (A) =      11.763033         11.778693
       Cell angle : alpha (o) =      90.000000         90.000000
       Cell angle : beta  (o) =      90.000000         90.000000
       Cell angle : gamma (o) =      90.000000         90.000000
       Cell volume :   (A**3) =    1627.638566       1634.161530
  ** Time :           93.00000 ps :
     Properties:                   Instantaneous       Averaged
       Kinetic energy    (eV) =       5.405981          5.655565
       Potential energy  (eV) =    -998.386060       -997.124527
       Total energy      (eV) =    -992.980079       -991.468962
       Temperature       (K)  =     286.455450        299.680552
       Pressure         (GPa) =       0.829589          0.048000
       Cell parameter : a (A) =      11.731833         11.778189
       Cell parameter : b (A) =      11.731833         11.778189
       Cell parameter : c (A) =      11.731833         11.778189
       Cell angle : alpha (o) =      90.000000         90.000000
       Cell angle : beta  (o) =      90.000000         90.000000
       Cell angle : gamma (o) =      90.000000         90.000000
       Cell volume :   (A**3) =    1614.721649       1633.952499
  ** Time :           94.00000 ps :
     Properties:                   Instantaneous       Averaged
       Kinetic energy    (eV) =       5.594444          5.654915
       Potential energy  (eV) =    -996.954974       -997.122724
       Total energy      (eV) =    -991.360530       -991.467809
       Temperature       (K)  =     296.441821        299.646097
       Pressure         (GPa) =      -0.000701          0.046890
       Cell parameter : a (A) =      11.780928         11.778218
       Cell parameter : b (A) =      11.780928         11.778218
       Cell parameter : c (A) =      11.780928         11.778218
       Cell angle : alpha (o) =      90.000000         90.000000
       Cell angle : beta  (o) =      90.000000         90.000000
       Cell angle : gamma (o) =      90.000000         90.000000
       Cell volume :   (A**3) =    1635.078098       1633.964474
  ** Time :           95.00000 ps :
     Properties:                   Instantaneous       Averaged
       Kinetic energy    (eV) =       5.719654          5.655596
       Potential energy  (eV) =    -997.083219       -997.122308
       Total energy      (eV) =    -991.363565       -991.466711
       Temperature       (K)  =     303.076544        299.682207
       Pressure         (GPa) =      -0.009747          0.046355
       Cell parameter : a (A) =      11.775741         11.778192
       Cell parameter : b (A) =      11.775741         11.778192
       Cell parameter : c (A) =      11.775741         11.778192
       Cell angle : alpha (o) =      90.000000         90.000000
       Cell angle : beta  (o) =      90.000000         90.000000
       Cell angle : gamma (o) =      90.000000         90.000000
       Cell volume :   (A**3) =    1632.919216       1633.953471
  ** Time :           96.00000 ps :
     Properties:                   Instantaneous       Averaged
       Kinetic energy    (eV) =       5.536176          5.654352
       Potential energy  (eV) =    -996.917298       -997.120172
       Total energy      (eV) =    -991.381122       -991.465820
       Temperature       (K)  =     293.354289        299.616291
       Pressure         (GPa) =       0.032081          0.046577
       Cell parameter : a (A) =      11.744197         11.777838
       Cell parameter : b (A) =      11.744197         11.777838
       Cell parameter : c (A) =      11.744197         11.777838
       Cell angle : alpha (o) =      90.000000         90.000000
       Cell angle : beta  (o) =      90.000000         90.000000
       Cell angle : gamma (o) =      90.000000         90.000000
       Cell volume :   (A**3) =    1619.831897       1633.806371
  ** Time :           97.00000 ps :
     Properties:                   Instantaneous       Averaged
       Kinetic energy    (eV) =       5.018595          5.647798
       Potential energy  (eV) =    -996.833227       -997.117214
       Total energy      (eV) =    -991.814632       -991.469416
       Temperature       (K)  =     265.928378        299.268993
       Pressure         (GPa) =       0.412453          0.050155
       Cell parameter : a (A) =      11.760754         11.777662
       Cell parameter : b (A) =      11.760754         11.777662
       Cell parameter : c (A) =      11.760754         11.777662
       Cell angle : alpha (o) =      90.000000         90.000000
       Cell angle : beta  (o) =      90.000000         90.000000
       Cell angle : gamma (o) =      90.000000         90.000000
       Cell volume :   (A**3) =    1626.692531       1633.733033
  ** Time :           98.00000 ps :
     Properties:                   Instantaneous       Averaged
       Kinetic energy    (eV) =       6.292508          5.654377
       Potential energy  (eV) =    -997.125840       -997.117302
       Total energy      (eV) =    -990.833332       -991.462925
       Temperature       (K)  =     333.431257        299.617588
       Pressure         (GPa) =      -0.494585          0.044405
       Cell parameter : a (A) =      11.775917         11.777644
       Cell parameter : b (A) =      11.775917         11.777644
       Cell parameter : c (A) =      11.775917         11.777644
       Cell angle : alpha (o) =      90.000000         90.000000
       Cell angle : beta  (o) =      90.000000         90.000000
       Cell angle : gamma (o) =      90.000000         90.000000
       Cell volume :   (A**3) =    1632.992415       1633.725475
  ** Time :           99.00000 ps :
     Properties:                   Instantaneous       Averaged
       Kinetic energy    (eV) =       6.014503          5.658015
       Potential energy  (eV) =    -998.065910       -997.126884
       Total energy      (eV) =    -992.051407       -991.468870
       Temperature       (K)  =     318.700169        299.810341
       Pressure         (GPa) =       0.133947          0.045283
       Cell parameter : a (A) =      11.778269         11.777650
       Cell parameter : b (A) =      11.778269         11.777650
       Cell parameter : c (A) =      11.778269         11.777650
       Cell angle : alpha (o) =      90.000000         90.000000
       Cell angle : beta  (o) =      90.000000         90.000000
       Cell angle : gamma (o) =      90.000000         90.000000
       Cell volume :   (A**3) =    1633.971374       1633.727959
  ** Time :          100.00000 ps :
     Properties:                   Instantaneous       Averaged
       Kinetic energy    (eV) =       5.367338          5.655108
       Potential energy  (eV) =    -996.913313       -997.124748
       Total energy      (eV) =    -991.545976       -991.469641
       Temperature       (K)  =     284.407786        299.656315
       Pressure         (GPa) =       0.303862          0.048137
       Cell parameter : a (A) =      11.754860         11.777422
       Cell parameter : b (A) =      11.754860         11.777422
       Cell parameter : c (A) =      11.754860         11.777422
       Cell angle : alpha (o) =      90.000000         90.000000
       Cell angle : beta  (o) =      90.000000         90.000000
       Cell angle : gamma (o) =      90.000000         90.000000
       Cell volume :   (A**3) =    1624.248189       1633.633162
  ** Time :          101.00000 ps :
     Properties:                   Instantaneous       Averaged
       Kinetic energy    (eV) =       5.450501          5.653082
       Potential energy  (eV) =    -997.664074       -997.130088
       Total energy      (eV) =    -992.213573       -991.477006
       Temperature       (K)  =     288.814471        299.548970
       Pressure         (GPa) =       0.137090          0.048973
       Cell parameter : a (A) =      11.758545         11.777236
       Cell parameter : b (A) =      11.758545         11.777236
       Cell parameter : c (A) =      11.758545         11.777236
       Cell angle : alpha (o) =      90.000000         90.000000
       Cell angle : beta  (o) =      90.000000         90.000000
       Cell angle : gamma (o) =      90.000000         90.000000
       Cell volume :   (A**3) =    1625.776291       1633.555371
  ** Time :          102.00000 ps :
     Properties:                   Instantaneous       Averaged
       Kinetic energy    (eV) =       5.999737          5.656481
       Potential energy  (eV) =    -997.521949       -997.133930
       Total energy      (eV) =    -991.522212       -991.477449
       Temperature       (K)  =     317.917751        299.729056
       Pressure         (GPa) =       0.159857          0.049904
       Cell parameter : a (A) =      11.771168         11.777176
       Cell parameter : b (A) =      11.771168         11.777176
       Cell parameter : c (A) =      11.771168         11.777176
       Cell angle : alpha (o) =      90.000000         90.000000
       Cell angle : beta  (o) =      90.000000         90.000000
       Cell angle : gamma (o) =      90.000000         90.000000
       Cell volume :   (A**3) =    1631.017635       1633.530491
  ** Time :          103.00000 ps :
     Properties:                   Instantaneous       Averaged
       Kinetic energy    (eV) =       5.686177          5.656769
       Potential energy  (eV) =    -996.615414       -997.128896
       Total energy      (eV) =    -990.929238       -991.472127
       Temperature       (K)  =     301.302625        299.744334
       Pressure         (GPa) =       0.119671          0.050671
       Cell parameter : a (A) =      11.764052         11.777049
       Cell parameter : b (A) =      11.764052         11.777049
       Cell parameter : c (A) =      11.764052         11.777049
       Cell angle : alpha (o) =      90.000000         90.000000
       Cell angle : beta  (o) =      90.000000         90.000000
       Cell angle : gamma (o) =      90.000000         90.000000
       Cell volume :   (A**3) =    1628.061326       1633.477392
  ** Time :          104.00000 ps :
     Properties:                   Instantaneous       Averaged
       Kinetic energy    (eV) =       5.269553          5.653046
       Potential energy  (eV) =    -997.313649       -997.130672
       Total energy      (eV) =    -992.044096       -991.477627
       Temperature       (K)  =     279.226284        299.547045
       Pressure         (GPa) =      -0.382626          0.046500
       Cell parameter : a (A) =      11.764461         11.776928
       Cell parameter : b (A) =      11.764461         11.776928
       Cell parameter : c (A) =      11.764461         11.776928
       Cell angle : alpha (o) =      90.000000         90.000000
       Cell angle : beta  (o) =      90.000000         90.000000
       Cell angle : gamma (o) =      90.000000         90.000000
       Cell volume :   (A**3) =    1628.231348       1633.426950
  ** Time :          105.00000 ps :
     Properties:                   Instantaneous       Averaged
       Kinetic energy    (eV) =       5.813522          5.654574
       Potential energy  (eV) =    -997.415294       -997.133383
       Total energy      (eV) =    -991.601772       -991.478809
       Temperature       (K)  =     308.050479        299.628030
       Pressure         (GPa) =      -0.491302          0.041293
       Cell parameter : a (A) =      11.771696         11.776878
       Cell parameter : b (A) =      11.771696         11.776878
       Cell parameter : c (A) =      11.771696         11.776878
       Cell angle : alpha (o) =      90.000000         90.000000
       Cell angle : beta  (o) =      90.000000         90.000000
       Cell angle : gamma (o) =      90.000000         90.000000
       Cell volume :   (A**3) =    1631.237081       1633.406094
  ** Time :          106.00000 ps :
     Properties:                   Instantaneous       Averaged
       Kinetic energy    (eV) =       5.859547          5.656508
       Potential energy  (eV) =    -996.871562       -997.130913
       Total energy      (eV) =    -991.012015       -991.474405
       Temperature       (K)  =     310.489281        299.730495
       Pressure         (GPa) =       0.434108          0.045090
       Cell parameter : a (A) =      11.762948         11.776746
       Cell parameter : b (A) =      11.762948         11.776746
       Cell parameter : c (A) =      11.762948         11.776746
       Cell angle : alpha (o) =      90.000000         90.000000
       Cell angle : beta  (o) =      90.000000         90.000000
       Cell angle : gamma (o) =      90.000000         90.000000
       Cell volume :   (A**3) =    1627.603061       1633.351348
  ** Time :          107.00000 ps :
     Properties:                   Instantaneous       Averaged
       Kinetic energy    (eV) =       5.816163          5.658000
       Potential energy  (eV) =    -996.546423       -997.125450
       Total energy      (eV) =    -990.730260       -991.467451
       Temperature       (K)  =     308.190384        299.809559
       Pressure         (GPa) =       0.722834          0.051660
       Cell parameter : a (A) =      11.742306         11.776424
       Cell parameter : b (A) =      11.742306         11.776424
       Cell parameter : c (A) =      11.742306         11.776424
       Cell angle : alpha (o) =      90.000000         90.000000
       Cell angle : beta  (o) =      90.000000         90.000000
       Cell angle : gamma (o) =      90.000000         90.000000
       Cell volume :   (A**3) =    1619.049902       1633.217690
  ** Time :          108.00000 ps :
     Properties:                   Instantaneous       Averaged
       Kinetic energy    (eV) =       5.803514          5.659347
       Potential energy  (eV) =    -996.343071       -997.118206
       Total energy      (eV) =    -990.539557       -991.458859
       Temperature       (K)  =     307.520174        299.880954
       Pressure         (GPa) =       0.737513          0.057796
       Cell parameter : a (A) =      11.758784         11.776261
       Cell parameter : b (A) =      11.758784         11.776261
       Cell parameter : c (A) =      11.758784         11.776261
       Cell angle : alpha (o) =      90.000000         90.000000
       Cell angle : beta  (o) =      90.000000         90.000000
       Cell angle : gamma (o) =      90.000000         90.000000
       Cell volume :   (A**3) =    1625.875137       1633.149703
  ** Time :          109.00000 ps :
     Properties:                   Instantaneous       Averaged
       Kinetic energy    (eV) =       5.554549          5.658386
       Potential energy  (eV) =    -996.686754       -997.114248
       Total energy      (eV) =    -991.132206       -991.455862
       Temperature       (K)  =     294.327822        299.830007
       Pressure         (GPa) =       0.373031          0.060817
       Cell parameter : a (A) =      11.749938         11.776020
       Cell parameter : b (A) =      11.749938         11.776020
       Cell parameter : c (A) =      11.749938         11.776020
       Cell angle : alpha (o) =      90.000000         90.000000
       Cell angle : beta  (o) =      90.000000         90.000000
       Cell angle : gamma (o) =      90.000000         90.000000
       Cell volume :   (A**3) =    1622.208644       1633.049326
  ** Time :          110.00000 ps :
     Properties:                   Instantaneous       Averaged
       Kinetic energy    (eV) =       5.510569          5.657042
       Potential energy  (eV) =    -996.707296       -997.110548
       Total energy      (eV) =    -991.196727       -991.453506
       Temperature       (K)  =     291.997412        299.758802
       Pressure         (GPa) =      -0.581458          0.054313
       Cell parameter : a (A) =      11.793493         11.776178
       Cell parameter : b (A) =      11.793493         11.776178
       Cell parameter : c (A) =      11.793493         11.776178
       Cell angle : alpha (o) =      90.000000         90.000000
       Cell angle : beta  (o) =      90.000000         90.000000
       Cell angle : gamma (o) =      90.000000         90.000000
       Cell volume :   (A**3) =    1640.315309       1633.115381
  ** Time :          111.00000 ps :
     Properties:                   Instantaneous       Averaged
       Kinetic energy    (eV) =       5.591696          5.656453
       Potential energy  (eV) =    -996.854949       -997.108246
       Total energy      (eV) =    -991.263253       -991.451792
       Temperature       (K)  =     296.296224        299.727608
       Pressure         (GPa) =       0.154218          0.055625
       Cell parameter : a (A) =      11.763606         11.776065
       Cell parameter : b (A) =      11.763606         11.776065
       Cell parameter : c (A) =      11.763606         11.776065
       Cell angle : alpha (o) =      90.000000         90.000000
       Cell angle : beta  (o) =      90.000000         90.000000
       Cell angle : gamma (o) =      90.000000         90.000000
       Cell volume :   (A**3) =    1627.876131       1633.068180
  ** Time :          112.00000 ps :
     Properties:                   Instantaneous       Averaged
       Kinetic energy    (eV) =       5.150736          5.651938
       Potential energy  (eV) =    -996.710528       -997.104695
       Total energy      (eV) =    -991.559791       -991.452757
       Temperature       (K)  =     272.930366        299.488347
       Pressure         (GPa) =       0.777026          0.062488
       Cell parameter : a (A) =      11.733720         11.775687
       Cell parameter : b (A) =      11.733720         11.775687
       Cell parameter : c (A) =      11.733720         11.775687
       Cell angle : alpha (o) =      90.000000         90.000000
       Cell angle : beta  (o) =      90.000000         90.000000
       Cell angle : gamma (o) =      90.000000         90.000000
       Cell volume :   (A**3) =    1615.500889       1632.911330
  ** Time :          113.00000 ps :
     Properties:                   Instantaneous       Averaged
       Kinetic energy    (eV) =       5.268846          5.648548
       Potential energy  (eV) =    -996.303638       -997.097606
       Total energy      (eV) =    -991.034793       -991.449058
       Temperature       (K)  =     279.188822        299.308705
       Pressure         (GPa) =       0.132668          0.062129
       Cell parameter : a (A) =      11.796239         11.775869
       Cell parameter : b (A) =      11.796239         11.775869
       Cell parameter : c (A) =      11.796239         11.775869
       Cell angle : alpha (o) =      90.000000         90.000000
       Cell angle : beta  (o) =      90.000000         90.000000
       Cell angle : gamma (o) =      90.000000         90.000000
       Cell volume :   (A**3) =    1641.461375       1632.986994
  ** Time :          114.00000 ps :
     Properties:                   Instantaneous       Averaged
       Kinetic energy    (eV) =       6.088563          5.652407
       Potential energy  (eV) =    -997.344401       -997.099770
       Total energy      (eV) =    -991.255838       -991.447363
       Temperature       (K)  =     322.624507        299.513229
       Pressure         (GPa) =       0.199948          0.063446
       Cell parameter : a (A) =      11.789353         11.775987
       Cell parameter : b (A) =      11.789353         11.775987
       Cell parameter : c (A) =      11.789353         11.775987
       Cell angle : alpha (o) =      90.000000         90.000000
       Cell angle : beta  (o) =      90.000000         90.000000
       Cell angle : gamma (o) =      90.000000         90.000000
       Cell volume :   (A**3) =    1638.588738       1633.036132
  ** Time :          115.00000 ps :
     Properties:                   Instantaneous       Averaged
       Kinetic energy    (eV) =       5.841512          5.654052
       Potential energy  (eV) =    -996.886874       -997.097919
       Total energy      (eV) =    -991.045362       -991.443867
       Temperature       (K)  =     309.533620        299.600363
       Pressure         (GPa) =       0.468779          0.067207
       Cell parameter : a (A) =      11.774622         11.775975
       Cell parameter : b (A) =      11.774622         11.775975
       Cell parameter : c (A) =      11.774622         11.775975
       Cell angle : alpha (o) =      90.000000         90.000000
       Cell angle : beta  (o) =      90.000000         90.000000
       Cell angle : gamma (o) =      90.000000         90.000000
       Cell volume :   (A**3) =    1632.454037       1633.031070
  ** Time :          116.00000 ps :
     Properties:                   Instantaneous       Averaged
       Kinetic energy    (eV) =       5.173065          5.649905
       Potential energy  (eV) =    -996.588311       -997.093526
       Total energy      (eV) =    -991.415246       -991.443621
       Temperature       (K)  =     274.113526        299.380649
       Pressure         (GPa) =       0.886977          0.074551
       Cell parameter : a (A) =      11.758348         11.775823
       Cell parameter : b (A) =      11.758348         11.775823
       Cell parameter : c (A) =      11.758348         11.775823
       Cell angle : alpha (o) =      90.000000         90.000000
       Cell angle : beta  (o) =      90.000000         90.000000
       Cell angle : gamma (o) =      90.000000         90.000000
       Cell volume :   (A**3) =    1625.694629       1632.967825
  ** Time :          117.00000 ps :
     Properties:                   Instantaneous       Averaged
       Kinetic energy    (eV) =       5.575895          5.649273
       Potential energy  (eV) =    -997.478569       -997.096817
       Total energy      (eV) =    -991.902674       -991.447544
       Temperature       (K)  =     295.458950        299.347130
       Pressure         (GPa) =       0.420681          0.077382
       Cell parameter : a (A) =      11.765126         11.775732
       Cell parameter : b (A) =      11.765126         11.775732
       Cell parameter : c (A) =      11.765126         11.775732
       Cell angle : alpha (o) =      90.000000         90.000000
       Cell angle : beta  (o) =      90.000000         90.000000
       Cell angle : gamma (o) =      90.000000         90.000000
       Cell volume :   (A**3) =    1628.507601       1632.929703
  ** Time :          118.00000 ps :
     Properties:                   Instantaneous       Averaged
       Kinetic energy    (eV) =       5.148464          5.645029
       Potential energy  (eV) =    -997.010133       -997.096082
       Total energy      (eV) =    -991.861669       -991.451054
       Temperature       (K)  =     272.809952        299.122239
       Pressure         (GPa) =      -0.299094          0.073529
       Cell parameter : a (A) =      11.799167         11.775931
       Cell parameter : b (A) =      11.799167         11.775931
       Cell parameter : c (A) =      11.799167         11.775931
       Cell angle : alpha (o) =      90.000000         90.000000
       Cell angle : beta  (o) =      90.000000         90.000000
       Cell angle : gamma (o) =      90.000000         90.000000
       Cell volume :   (A**3) =    1642.684209       1633.012369
  ** Time :          119.00000 ps :
     Properties:                   Instantaneous       Averaged
       Kinetic energy    (eV) =       5.454494          5.643428
       Potential energy  (eV) =    -996.848846       -997.094005
       Total energy      (eV) =    -991.394351       -991.450577
       Temperature       (K)  =     289.026082        299.037397
       Pressure         (GPa) =       0.335839          0.076509
       Cell parameter : a (A) =      11.757628         11.775777
       Cell parameter : b (A) =      11.757628         11.775777
       Cell parameter : c (A) =      11.757628         11.775777
       Cell angle : alpha (o) =      90.000000         90.000000
       Cell angle : beta  (o) =      90.000000         90.000000
       Cell angle : gamma (o) =      90.000000         90.000000
       Cell volume :   (A**3) =    1625.396032       1632.948366
  ** Time :          120.00000 ps :
     Properties:                   Instantaneous       Averaged
       Kinetic energy    (eV) =       5.508434          5.642303
       Potential energy  (eV) =    -996.357102       -997.087864
       Total energy      (eV) =    -990.848668       -991.445561
       Temperature       (K)  =     291.884283        298.977788
       Pressure         (GPa) =       0.362050          0.079106
       Cell parameter : a (A) =      11.746401         11.775532
       Cell parameter : b (A) =      11.746401         11.775532
       Cell parameter : c (A) =      11.746401         11.775532
       Cell angle : alpha (o) =      90.000000         90.000000
       Cell angle : beta  (o) =      90.000000         90.000000
       Cell angle : gamma (o) =      90.000000         90.000000
       Cell volume :   (A**3) =    1620.744167       1632.846664
  ** Time :          121.00000 ps :
     Properties:                   Instantaneous       Averaged
       Kinetic energy    (eV) =       5.880044          5.644267
       Potential energy  (eV) =    -996.856920       -997.085955
       Total energy      (eV) =    -990.976876       -991.441688
       Temperature       (K)  =     311.575360        299.081900
       Pressure         (GPa) =      -0.981240          0.069139
       Cell parameter : a (A) =      11.807146         11.775793
       Cell parameter : b (A) =      11.807146         11.775793
       Cell parameter : c (A) =      11.807146         11.775793
       Cell angle : alpha (o) =      90.000000         90.000000
       Cell angle : beta  (o) =      90.000000         90.000000
       Cell angle : gamma (o) =      90.000000         90.000000
       Cell volume :   (A**3) =    1646.018910       1632.955526
  ** Time :          122.00000 ps :
     Properties:                   Instantaneous       Averaged
       Kinetic energy    (eV) =       6.176324          5.648629
       Potential energy  (eV) =    -997.050281       -997.085663
       Total energy      (eV) =    -990.873957       -991.437034
       Temperature       (K)  =     327.274816        299.312990
       Pressure         (GPa) =      -0.565482          0.063745
       Cell parameter : a (A) =      11.818170         11.776141
       Cell parameter : b (A) =      11.818170         11.776141
       Cell parameter : c (A) =      11.818170         11.776141
       Cell angle : alpha (o) =      90.000000         90.000000
       Cell angle : beta  (o) =      90.000000         90.000000
       Cell angle : gamma (o) =      90.000000         90.000000
       Cell volume :   (A**3) =    1650.633477       1633.100427
  ** Time :          123.00000 ps :
     Properties:                   Instantaneous       Averaged
       Kinetic energy    (eV) =       6.134202          5.652576
       Potential energy  (eV) =    -997.088254       -997.085684
       Total energy      (eV) =    -990.954052       -991.433108
       Temperature       (K)  =     325.042860        299.522176
       Pressure         (GPa) =       0.115077          0.064738
       Cell parameter : a (A) =      11.782495         11.776192
       Cell parameter : b (A) =      11.782495         11.776192
       Cell parameter : c (A) =      11.782495         11.776192
       Cell angle : alpha (o) =      90.000000         90.000000
       Cell angle : beta  (o) =      90.000000         90.000000
       Cell angle : gamma (o) =      90.000000         90.000000
       Cell volume :   (A**3) =    1635.730843       1633.121812
  ** Time :          124.00000 ps :
     Properties:                   Instantaneous       Averaged
       Kinetic energy    (eV) =       5.637946          5.652458
       Potential energy  (eV) =    -997.630622       -997.090079
       Total energy      (eV) =    -991.992676       -991.437620
       Temperature       (K)  =     298.746927        299.515924
       Pressure         (GPa) =       0.084642          0.064676
       Cell parameter : a (A) =      11.796160         11.776353
       Cell parameter : b (A) =      11.796160         11.776353
       Cell parameter : c (A) =      11.796160         11.776353
       Cell angle : alpha (o) =      90.000000         90.000000
       Cell angle : beta  (o) =      90.000000         90.000000
       Cell angle : gamma (o) =      90.000000         90.000000
       Cell volume :   (A**3) =    1641.428296       1633.188800
  ** Time :          125.00000 ps :
     Properties:                   Instantaneous       Averaged
       Kinetic energy    (eV) =       6.122026          5.656215
       Potential energy  (eV) =    -997.009344       -997.089433
       Total energy      (eV) =    -990.887318       -991.433218
       Temperature       (K)  =     324.397646        299.714977
       Pressure         (GPa) =      -0.300196          0.062051
       Cell parameter : a (A) =      11.778213         11.776368
       Cell parameter : b (A) =      11.778213         11.776368
       Cell parameter : c (A) =      11.778213         11.776368
       Cell angle : alpha (o) =      90.000000         90.000000
       Cell angle : beta  (o) =      90.000000         90.000000
       Cell angle : gamma (o) =      90.000000         90.000000
       Cell volume :   (A**3) =    1633.948056       1633.194874
  ** Time :          126.00000 ps :
     Properties:                   Instantaneous       Averaged
       Kinetic energy    (eV) =       4.966077          5.650738
       Potential energy  (eV) =    -997.694753       -997.094237
       Total energy      (eV) =    -992.728676       -991.443499
       Temperature       (K)  =     263.145548        299.424744
       Pressure         (GPa) =       0.432366          0.065206
       Cell parameter : a (A) =      11.764473         11.776274
       Cell parameter : b (A) =      11.764473         11.776274
       Cell parameter : c (A) =      11.764473         11.776274
       Cell angle : alpha (o) =      90.000000         90.000000
       Cell angle : beta  (o) =      90.000000         90.000000
       Cell angle : gamma (o) =      90.000000         90.000000
       Cell volume :   (A**3) =    1628.236388       1633.155521
  ** Time :          127.00000 ps :
     Properties:                   Instantaneous       Averaged
       Kinetic energy    (eV) =       6.100210          5.654277
       Potential energy  (eV) =    -997.132948       -997.094542
       Total energy      (eV) =    -991.032738       -991.440265
       Temperature       (K)  =     323.241663        299.612279
       Pressure         (GPa) =      -0.649712          0.058917
       Cell parameter : a (A) =      11.804709         11.776498
       Cell parameter : b (A) =      11.804709         11.776498
       Cell parameter : c (A) =      11.804709         11.776498
       Cell angle : alpha (o) =      90.000000         90.000000
       Cell angle : beta  (o) =      90.000000         90.000000
       Cell angle : gamma (o) =      90.000000         90.000000
       Cell volume :   (A**3) =    1644.999772       1633.248783
  ** Time :          128.00000 ps :
     Properties:                   Instantaneous       Averaged
       Kinetic energy    (eV) =       6.074854          5.657562
       Potential energy  (eV) =    -996.666410       -997.091197
       Total energy      (eV) =    -990.591556       -991.433634
       Temperature       (K)  =     321.898064        299.786386
       Pressure         (GPa) =      -0.183401          0.057071
       Cell parameter : a (A) =      11.801535         11.776693
       Cell parameter : b (A) =      11.801535         11.776693
       Cell parameter : c (A) =      11.801535         11.776693
       Cell angle : alpha (o) =      90.000000         90.000000
       Cell angle : beta  (o) =      90.000000         90.000000
       Cell angle : gamma (o) =      90.000000         90.000000
       Cell volume :   (A**3) =    1643.673379       1633.330225
  ** Time :          129.00000 ps :
     Properties:                   Instantaneous       Averaged
       Kinetic energy    (eV) =       5.323925          5.654976
       Potential energy  (eV) =    -996.973189       -997.090282
       Total energy      (eV) =    -991.649264       -991.435306
       Temperature       (K)  =     282.107383        299.649340
       Pressure         (GPa) =      -0.202900          0.054878
       Cell parameter : a (A) =      11.813955         11.776982
       Cell parameter : b (A) =      11.813955         11.776982
       Cell parameter : c (A) =      11.813955         11.776982
       Cell angle : alpha (o) =      90.000000         90.000000
       Cell angle : beta  (o) =      90.000000         90.000000
       Cell angle : gamma (o) =      90.000000         90.000000
       Cell volume :   (A**3) =    1648.868385       1633.450676
  ** Time :          130.00000 ps :
     Properties:                   Instantaneous       Averaged
       Kinetic energy    (eV) =       5.836697          5.656374
       Potential energy  (eV) =    -996.445958       -997.085326
       Total energy      (eV) =    -990.609261       -991.428952
       Temperature       (K)  =     309.278473        299.723410
       Pressure         (GPa) =      -0.096892          0.054071
       Cell parameter : a (A) =      11.787963         11.777067
       Cell parameter : b (A) =      11.787963         11.777067
       Cell parameter : c (A) =      11.787963         11.777067
       Cell angle : alpha (o) =      90.000000         90.000000
       Cell angle : beta  (o) =      90.000000         90.000000
       Cell angle : gamma (o) =      90.000000         90.000000
       Cell volume :   (A**3) =    1638.009162       1633.485741
  ** Time :          131.00000 ps :
     Properties:                   Instantaneous       Averaged
       Kinetic energy    (eV) =       6.127164          5.659968
       Potential energy  (eV) =    -996.817045       -997.083278
       Total energy      (eV) =    -990.689881       -991.423310
       Temperature       (K)  =     324.669902        299.913841
       Pressure         (GPa) =       0.148967          0.055203
       Cell parameter : a (A) =      11.758307         11.776923
       Cell parameter : b (A) =      11.758307         11.776923
       Cell parameter : c (A) =      11.758307         11.776923
       Cell angle : alpha (o) =      90.000000         90.000000
       Cell angle : beta  (o) =      90.000000         90.000000
       Cell angle : gamma (o) =      90.000000         90.000000
       Cell volume :   (A**3) =    1625.677306       1633.426135
  ** Time :          132.00000 ps :
     Properties:                   Instantaneous       Averaged
       Kinetic energy    (eV) =       6.388900          5.665490
       Potential energy  (eV) =    -996.970090       -997.082420
       Total energy      (eV) =    -990.581190       -991.416930
       Temperature       (K)  =     338.538960        300.206456
       Pressure         (GPa) =       0.311713          0.056787
       Cell parameter : a (A) =      11.784068         11.776978
       Cell parameter : b (A) =      11.784068         11.776978
       Cell parameter : c (A) =      11.784068         11.776978
       Cell angle : alpha (o) =      90.000000         90.000000
       Cell angle : beta  (o) =      90.000000         90.000000
       Cell angle : gamma (o) =      90.000000         90.000000
       Cell volume :   (A**3) =    1636.385756       1633.448556
  ** Time :          133.00000 ps :
     Properties:                   Instantaneous       Averaged
       Kinetic energy    (eV) =       4.899059          5.659727
       Potential energy  (eV) =    -996.656264       -997.079216
       Total energy      (eV) =    -991.757205       -991.419489
       Temperature       (K)  =     259.594354        299.901102
       Pressure         (GPa) =       0.667712          0.061222
       Cell parameter : a (A) =      11.795128         11.777114
       Cell parameter : b (A) =      11.795128         11.777114
       Cell parameter : c (A) =      11.795128         11.777114
       Cell angle : alpha (o) =      90.000000         90.000000
       Cell angle : beta  (o) =      90.000000         90.000000
       Cell angle : gamma (o) =      90.000000         90.000000
       Cell volume :   (A**3) =    1640.997590       1633.505316
  ** Time :          134.00000 ps :
     Properties:                   Instantaneous       Averaged
       Kinetic energy    (eV) =       5.478567          5.658375
       Potential energy  (eV) =    -996.969371       -997.078396
       Total energy      (eV) =    -991.490804       -991.420021
       Temperature       (K)  =     290.301668        299.829464
       Pressure         (GPa) =       0.432966          0.064215
       Cell parameter : a (A) =      11.781050         11.777143
       Cell parameter : b (A) =      11.781050         11.777143
       Cell parameter : c (A) =      11.781050         11.777143
       Cell angle : alpha (o) =      90.000000         90.000000
       Cell angle : beta  (o) =      90.000000         90.000000
       Cell angle : gamma (o) =      90.000000         90.000000
       Cell volume :   (A**3) =    1635.128964       1633.517433
  ** Time :          135.00000 ps :
     Properties:                   Instantaneous       Averaged
       Kinetic energy    (eV) =       4.970364          5.653279
       Potential energy  (eV) =    -997.826773       -997.083940
       Total energy      (eV) =    -992.856409       -991.430661
       Temperature       (K)  =     263.372718        299.559414
       Pressure         (GPa) =      -0.384571          0.061105
       Cell parameter : a (A) =      11.767878         11.777075
       Cell parameter : b (A) =      11.767878         11.777075
       Cell parameter : c (A) =      11.767878         11.777075
       Cell angle : alpha (o) =      90.000000         90.000000
       Cell angle : beta  (o) =      90.000000         90.000000
       Cell angle : gamma (o) =      90.000000         90.000000
       Cell volume :   (A**3) =    1629.650538       1633.488789
  ** Time :          136.00000 ps :
     Properties:                   Instantaneous       Averaged
       Kinetic energy    (eV) =       5.595140          5.652852
       Potential energy  (eV) =    -996.657018       -997.080801
       Total energy      (eV) =    -991.061878       -991.427949
       Temperature       (K)  =     296.478695        299.536762
       Pressure         (GPa) =      -0.223221          0.059011
       Cell parameter : a (A) =      11.768069         11.777009
       Cell parameter : b (A) =      11.768069         11.777009
       Cell parameter : c (A) =      11.768069         11.777009
       Cell angle : alpha (o) =      90.000000         90.000000
       Cell angle : beta  (o) =      90.000000         90.000000
       Cell angle : gamma (o) =      90.000000         90.000000
       Cell volume :   (A**3) =    1629.730007       1633.461151
  ** Time :          137.00000 ps :
     Properties:                   Instantaneous       Averaged
       Kinetic energy    (eV) =       5.065902          5.648567
       Potential energy  (eV) =    -997.024580       -997.080390
       Total energy      (eV) =    -991.958678       -991.431823
       Temperature       (K)  =     268.435098        299.309742
       Pressure         (GPa) =      -0.346907          0.055844
       Cell parameter : a (A) =      11.781737         11.777043
       Cell parameter : b (A) =      11.781737         11.777043
       Cell parameter : c (A) =      11.781737         11.777043
       Cell angle : alpha (o) =      90.000000         90.000000
       Cell angle : beta  (o) =      90.000000         90.000000
       Cell angle : gamma (o) =      90.000000         90.000000
       Cell volume :   (A**3) =    1635.414883       1633.475412
  ** Time :          138.00000 ps :
     Properties:                   Instantaneous       Averaged
       Kinetic energy    (eV) =       6.560302          5.655174
       Potential energy  (eV) =    -997.136310       -997.080796
       Total energy      (eV) =    -990.576008       -991.425622
       Temperature       (K)  =     347.621318        299.659826
       Pressure         (GPa) =      -0.457583          0.051767
       Cell parameter : a (A) =      11.807134         11.777261
       Cell parameter : b (A) =      11.807134         11.777261
       Cell parameter : c (A) =      11.807134         11.777261
       Cell angle : alpha (o) =      90.000000         90.000000
       Cell angle : beta  (o) =      90.000000         90.000000
       Cell angle : gamma (o) =      90.000000         90.000000
       Cell volume :   (A**3) =    1646.013644       1633.566269
  ** Time :          139.00000 ps :
     Properties:                   Instantaneous       Averaged
       Kinetic energy    (eV) =       5.507329          5.654110
       Potential energy  (eV) =    -997.129512       -997.081146
       Total energy      (eV) =    -991.622183       -991.427036
       Temperature       (K)  =     291.825724        299.603466
       Pressure         (GPa) =       0.477932          0.055558
       Cell parameter : a (A) =      11.752157         11.777081
       Cell parameter : b (A) =      11.752157         11.777081
       Cell parameter : c (A) =      11.752157         11.777081
       Cell angle : alpha (o) =      90.000000         90.000000
       Cell angle : beta  (o) =      90.000000         90.000000
       Cell angle : gamma (o) =      90.000000         90.000000
       Cell volume :   (A**3) =    1623.127842       1633.491172
  ** Time :          140.00000 ps :
     Properties:                   Instantaneous       Averaged
       Kinetic energy    (eV) =       5.865888          5.655623
       Potential energy  (eV) =    -997.398725       -997.083415
       Total energy      (eV) =    -991.532837       -991.427791
       Temperature       (K)  =     310.825266        299.683621
       Pressure         (GPa) =       0.444238          0.058013
       Cell parameter : a (A) =      11.775059         11.777066
       Cell parameter : b (A) =      11.775059         11.777066
       Cell parameter : c (A) =      11.775059         11.777066
       Cell angle : alpha (o) =      90.000000         90.000000
       Cell angle : beta  (o) =      90.000000         90.000000
       Cell angle : gamma (o) =      90.000000         90.000000
       Cell volume :   (A**3) =    1632.635565       1633.485060
  ** Time :          141.00000 ps :
     Properties:                   Instantaneous       Averaged
       Kinetic energy    (eV) =       4.990756          5.650908
       Potential energy  (eV) =    -997.174788       -997.084063
       Total energy      (eV) =    -992.184033       -991.433155
       Temperature       (K)  =     264.453217        299.433760
       Pressure         (GPa) =       0.017918          0.057578
       Cell parameter : a (A) =      11.785321         11.777125
       Cell parameter : b (A) =      11.785321         11.777125
       Cell parameter : c (A) =      11.785321         11.777125
       Cell angle : alpha (o) =      90.000000         90.000000
       Cell angle : beta  (o) =      90.000000         90.000000
       Cell angle : gamma (o) =      90.000000         90.000000
       Cell volume :   (A**3) =    1636.907959       1633.509336
  ** Time :          142.00000 ps :
     Properties:                   Instantaneous       Averaged
       Kinetic energy    (eV) =       5.326556          5.648624
       Potential energy  (eV) =    -996.522200       -997.080106
       Total energy      (eV) =    -991.195644       -991.431482
       Temperature       (K)  =     282.246819        299.312726
       Pressure         (GPa) =      -0.009363          0.057188
       Cell parameter : a (A) =      11.779724         11.777143
       Cell parameter : b (A) =      11.779724         11.777143
       Cell parameter : c (A) =      11.779724         11.777143
       Cell angle : alpha (o) =      90.000000         90.000000
       Cell angle : beta  (o) =      90.000000         90.000000
       Cell angle : gamma (o) =      90.000000         90.000000
       Cell volume :   (A**3) =    1634.576725       1633.516853
  ** Time :          143.00000 ps :
     Properties:                   Instantaneous       Averaged
       Kinetic energy    (eV) =       5.475206          5.647411
       Potential energy  (eV) =    -996.899562       -997.078843
       Total energy      (eV) =    -991.424355       -991.431432
       Temperature       (K)  =     290.123589        299.248466
       Pressure         (GPa) =      -0.314888          0.054242
       Cell parameter : a (A) =      11.803617         11.777328
       Cell parameter : b (A) =      11.803617         11.777328
       Cell parameter : c (A) =      11.803617         11.777328
       Cell angle : alpha (o) =      90.000000         90.000000
       Cell angle : beta  (o) =      90.000000         90.000000
       Cell angle : gamma (o) =      90.000000         90.000000
       Cell volume :   (A**3) =    1644.543327       1633.593961
  ** Time :          144.00000 ps :
     Properties:                   Instantaneous       Averaged
       Kinetic energy    (eV) =       6.088012          5.650471
       Potential energy  (eV) =    -997.504903       -997.081802
       Total energy      (eV) =    -991.416891       -991.431331
       Temperature       (K)  =     322.595288        299.410597
       Pressure         (GPa) =      -0.090920          0.053627
       Cell parameter : a (A) =      11.775046         11.777312
       Cell parameter : b (A) =      11.775046         11.777312
       Cell parameter : c (A) =      11.775046         11.777312
       Cell angle : alpha (o) =      90.000000         90.000000
       Cell angle : beta  (o) =      90.000000         90.000000
       Cell angle : gamma (o) =      90.000000         90.000000
       Cell volume :   (A**3) =    1632.630137       1633.587268
  ** Time :          145.00000 ps :
     Properties:                   Instantaneous       Averaged
       Kinetic energy    (eV) =       5.549362          5.649773
       Potential energy  (eV) =    -996.468024       -997.077569
       Total energy      (eV) =    -990.918661       -991.427796
       Temperature       (K)  =     294.053018        299.373648
       Pressure         (GPa) =      -0.744800          0.047530
       Cell parameter : a (A) =      11.818922         11.777599
       Cell parameter : b (A) =      11.818922         11.777599
       Cell parameter : c (A) =      11.818922         11.777599
       Cell angle : alpha (o) =      90.000000         90.000000
       Cell angle : beta  (o) =      90.000000         90.000000
       Cell angle : gamma (o) =      90.000000         90.000000
       Cell volume :   (A**3) =    1650.948856       1633.707003
  ** Time :          146.00000 ps :
     Properties:                   Instantaneous       Averaged
       Kinetic energy    (eV) =       6.064117          5.652611
       Potential energy  (eV) =    -996.637911       -997.074558
       Total energy      (eV) =    -990.573794       -991.421946
       Temperature       (K)  =     321.329137        299.524028
       Pressure         (GPa) =       0.807743          0.053345
       Cell parameter : a (A) =      11.768583         11.777537
       Cell parameter : b (A) =      11.768583         11.777537
       Cell parameter : c (A) =      11.768583         11.777537
       Cell angle : alpha (o) =      90.000000         90.000000
       Cell angle : beta  (o) =      90.000000         90.000000
       Cell angle : gamma (o) =      90.000000         90.000000
       Cell volume :   (A**3) =    1629.943204       1633.681224
  ** Time :          147.00000 ps :
     Properties:                   Instantaneous       Averaged
       Kinetic energy    (eV) =       5.675161          5.652765
       Potential energy  (eV) =    -997.494065       -997.077411
       Total energy      (eV) =    -991.818904       -991.424647
       Temperature       (K)  =     300.718901        299.532156
       Pressure         (GPa) =       0.925993          0.059174
       Cell parameter : a (A) =      11.776573         11.777531
       Cell parameter : b (A) =      11.776573         11.777531
       Cell parameter : c (A) =      11.776573         11.777531
       Cell angle : alpha (o) =      90.000000         90.000000
       Cell angle : beta  (o) =      90.000000         90.000000
       Cell angle : gamma (o) =      90.000000         90.000000
       Cell volume :   (A**3) =    1633.265546       1633.678396
  ** Time :          148.00000 ps :
     Properties:                   Instantaneous       Averaged
       Kinetic energy    (eV) =       5.689099          5.653010
       Potential energy  (eV) =    -997.967007       -997.083422
       Total energy      (eV) =    -992.277908       -991.430412
       Temperature       (K)  =     301.457475        299.545165
       Pressure         (GPa) =       0.919765          0.064898
       Cell parameter : a (A) =      11.782642         11.777565
       Cell parameter : b (A) =      11.782642         11.777565
       Cell parameter : c (A) =      11.782642         11.777565
       Cell angle : alpha (o) =      90.000000         90.000000
       Cell angle : beta  (o) =      90.000000         90.000000
       Cell angle : gamma (o) =      90.000000         90.000000
       Cell volume :   (A**3) =    1635.791788       1633.692676
  ** Time :          149.00000 ps :
     Properties:                   Instantaneous       Averaged
       Kinetic energy    (eV) =       5.167198          5.649750
       Potential energy  (eV) =    -996.393313       -997.078791
       Total energy      (eV) =    -991.226116       -991.429041
       Temperature       (K)  =     273.802629        299.372396
       Pressure         (GPa) =       0.552598          0.068183
       Cell parameter : a (A) =      11.781923         11.777595
       Cell parameter : b (A) =      11.781923         11.777595
       Cell parameter : c (A) =      11.781923         11.777595
       Cell angle : alpha (o) =      90.000000         90.000000
       Cell angle : beta  (o) =      90.000000         90.000000
       Cell angle : gamma (o) =      90.000000         90.000000
       Cell volume :   (A**3) =    1635.492626       1633.704756
  ** Time :          150.00000 ps :
     Properties:                   Instantaneous       Averaged
       Kinetic energy    (eV) =       5.917222          5.651533
       Potential energy  (eV) =    -997.137231       -997.079180
       Total energy      (eV) =    -991.220008       -991.427647
       Temperature       (K)  =     313.545411        299.466883
       Pressure         (GPa) =       0.630643          0.072351
       Cell parameter : a (A) =      11.757714         11.777462
       Cell parameter : b (A) =      11.757714         11.777462
       Cell parameter : c (A) =      11.757714         11.777462
       Cell angle : alpha (o) =      90.000000         90.000000
       Cell angle : beta  (o) =      90.000000         90.000000
       Cell angle : gamma (o) =      90.000000         90.000000
       Cell volume :   (A**3) =    1625.431342       1633.649600
  ** Time :          151.00000 ps :
     Properties:                   Instantaneous       Averaged
       Kinetic energy    (eV) =       5.628867          5.651383
       Potential energy  (eV) =    -997.481020       -997.081841
       Total energy      (eV) =    -991.852154       -991.430459
       Temperature       (K)  =     298.265839        299.458929
       Pressure         (GPa) =      -0.571487          0.067175
       Cell parameter : a (A) =      11.807900         11.777664
       Cell parameter : b (A) =      11.807900         11.777664
       Cell parameter : c (A) =      11.807900         11.777664
       Cell angle : alpha (o) =      90.000000         90.000000
       Cell angle : beta  (o) =      90.000000         90.000000
       Cell angle : gamma (o) =      90.000000         90.000000
       Cell volume :   (A**3) =    1646.333990       1633.733602
  ** Time :          152.00000 ps :
     Properties:                   Instantaneous       Averaged
       Kinetic energy    (eV) =       5.825397          5.652528
       Potential energy  (eV) =    -997.469321       -997.084391
       Total energy      (eV) =    -991.643924       -991.431863
       Temperature       (K)  =     308.679730        299.519592
       Pressure         (GPa) =      -0.842984          0.061488
       Cell parameter : a (A) =      11.790202         11.777746
       Cell parameter : b (A) =      11.790202         11.777746
       Cell parameter : c (A) =      11.790202         11.777746
       Cell angle : alpha (o) =      90.000000         90.000000
       Cell angle : beta  (o) =      90.000000         90.000000
       Cell angle : gamma (o) =      90.000000         90.000000
       Cell volume :   (A**3) =    1638.942663       1633.767873
  ** Time :          153.00000 ps :
     Properties:                   Instantaneous       Averaged
       Kinetic energy    (eV) =       5.983809          5.654693
       Potential energy  (eV) =    -996.942898       -997.083466
       Total energy      (eV) =    -990.959089       -991.428773
       Temperature       (K)  =     317.073748        299.634325
       Pressure         (GPa) =      -0.580949          0.057355
       Cell parameter : a (A) =      11.786001         11.777800
       Cell parameter : b (A) =      11.786001         11.777800
       Cell parameter : c (A) =      11.786001         11.777800
       Cell angle : alpha (o) =      90.000000         90.000000
       Cell angle : beta  (o) =      90.000000         90.000000
       Cell angle : gamma (o) =      90.000000         90.000000
       Cell volume :   (A**3) =    1637.191115       1633.790247
  ** Time :          154.00000 ps :
     Properties:                   Instantaneous       Averaged
       Kinetic energy    (eV) =       5.456285          5.653404
       Potential energy  (eV) =    -997.708288       -997.087523
       Total energy      (eV) =    -992.252003       -991.434119
       Temperature       (K)  =     289.120958        299.566057
       Pressure         (GPa) =      -0.379353          0.054182
       Cell parameter : a (A) =      11.809297         11.778005
       Cell parameter : b (A) =      11.809297         11.778005
       Cell parameter : c (A) =      11.809297         11.778005
       Cell angle : alpha (o) =      90.000000         90.000000
       Cell angle : beta  (o) =      90.000000         90.000000
       Cell angle : gamma (o) =      90.000000         90.000000
       Cell volume :   (A**3) =    1646.918471       1633.875495
  ** Time :          155.00000 ps :
     Properties:                   Instantaneous       Averaged
       Kinetic energy    (eV) =       5.436908          5.652008
       Potential energy  (eV) =    -997.561208       -997.090579
       Total energy      (eV) =    -992.124301       -991.438572
       Temperature       (K)  =     288.094197        299.492045
       Pressure         (GPa) =      -0.021810          0.054086
       Cell parameter : a (A) =      11.780592         11.778021
       Cell parameter : b (A) =      11.780592         11.778021
       Cell parameter : c (A) =      11.780592         11.778021
       Cell angle : alpha (o) =      90.000000         90.000000
       Cell angle : beta  (o) =      90.000000         90.000000
       Cell angle : gamma (o) =      90.000000         90.000000
       Cell volume :   (A**3) =    1634.938065       1633.882350
  ** Time :          156.00000 ps :
     Properties:                   Instantaneous       Averaged
       Kinetic energy    (eV) =       5.594064          5.651636
       Potential energy  (eV) =    -997.631059       -997.094044
       Total energy      (eV) =    -992.036995       -991.442408
       Temperature       (K)  =     296.421676        299.472363
       Pressure         (GPa) =       0.879882          0.059738
       Cell parameter : a (A) =      11.754557         11.777871
       Cell parameter : b (A) =      11.754557         11.777871
       Cell parameter : c (A) =      11.754557         11.777871
       Cell angle : alpha (o) =      90.000000         90.000000
       Cell angle : beta  (o) =      90.000000         90.000000
       Cell angle : gamma (o) =      90.000000         90.000000
       Cell volume :   (A**3) =    1624.122703       1633.819788
  ** Time :          157.00000 ps :
     Properties:                   Instantaneous       Averaged
       Kinetic energy    (eV) =       5.811176          5.652652
       Potential energy  (eV) =    -997.191891       -997.094667
       Total energy      (eV) =    -991.380714       -991.442015
       Temperature       (K)  =     307.926178        299.526209
       Pressure         (GPa) =       0.073090          0.059214
       Cell parameter : a (A) =      11.795064         11.777980
       Cell parameter : b (A) =      11.795064         11.777980
       Cell parameter : c (A) =      11.795064         11.777980
       Cell angle : alpha (o) =      90.000000         90.000000
       Cell angle : beta  (o) =      90.000000         90.000000
       Cell angle : gamma (o) =      90.000000         90.000000
       Cell volume :   (A**3) =    1640.970979       1633.865337
  ** Time :          158.00000 ps :
     Properties:                   Instantaneous       Averaged
       Kinetic energy    (eV) =       5.879124          5.654086
       Potential energy  (eV) =    -997.231647       -997.095534
       Total energy      (eV) =    -991.352523       -991.441448
       Temperature       (K)  =     311.526611        299.602161
       Pressure         (GPa) =       0.823916          0.064419
       Cell parameter : a (A) =      11.770751         11.777935
       Cell parameter : b (A) =      11.770751         11.777935
       Cell parameter : c (A) =      11.770751         11.777935
       Cell angle : alpha (o) =      90.000000         90.000000
       Cell angle : beta  (o) =      90.000000         90.000000
       Cell angle : gamma (o) =      90.000000         90.000000
       Cell volume :   (A**3) =    1630.844228       1633.846216
  ** Time :          159.00000 ps :
     Properties:                   Instantaneous       Averaged
       Kinetic energy    (eV) =       5.167193          5.651024
       Potential energy  (eV) =    -997.254338       -997.096533
       Total energy      (eV) =    -992.087145       -991.445509
       Temperature       (K)  =     273.802380        299.439898
       Pressure         (GPa) =       0.714537          0.068500
       Cell parameter : a (A) =      11.771229         11.777893
       Cell parameter : b (A) =      11.771229         11.777893
       Cell parameter : c (A) =      11.771229         11.777893
       Cell angle : alpha (o) =      90.000000         90.000000
       Cell angle : beta  (o) =      90.000000         90.000000
       Cell angle : gamma (o) =      90.000000         90.000000
       Cell volume :   (A**3) =    1631.043144       1633.828587
  ** Time :          160.00000 ps :
     Properties:                   Instantaneous       Averaged
       Kinetic energy    (eV) =       6.446648          5.655996
       Potential energy  (eV) =    -996.888131       -997.095230
       Total energy      (eV) =    -990.441483       -991.439234
       Temperature       (K)  =     341.598943        299.703392
       Pressure         (GPa) =       0.481944          0.070718
       Cell parameter : a (A) =      11.792384         11.777983
       Cell parameter : b (A) =      11.792384         11.777983
       Cell parameter : c (A) =      11.792384         11.777983
       Cell angle : alpha (o) =      90.000000         90.000000
       Cell angle : beta  (o) =      90.000000         90.000000
       Cell angle : gamma (o) =      90.000000         90.000000
       Cell volume :   (A**3) =    1639.852654       1633.866237
  ** Time :          161.00000 ps :
     Properties:                   Instantaneous       Averaged
       Kinetic energy    (eV) =       5.931877          5.657710
       Potential energy  (eV) =    -997.066503       -997.095052
       Total energy      (eV) =    -991.134625       -991.437342
       Temperature       (K)  =     314.321947        299.794191
       Pressure         (GPa) =       0.333056          0.072329
       Cell parameter : a (A) =      11.793394         11.778079
       Cell parameter : b (A) =      11.793394         11.778079
       Cell parameter : c (A) =      11.793394         11.778079
       Cell angle : alpha (o) =      90.000000         90.000000
       Cell angle : beta  (o) =      90.000000         90.000000
       Cell angle : gamma (o) =      90.000000         90.000000
       Cell volume :   (A**3) =    1640.274104       1633.906038
  ** Time :          162.00000 ps :
     Properties:                   Instantaneous       Averaged
       Kinetic energy    (eV) =       5.953094          5.659533
       Potential energy  (eV) =    -997.510914       -997.097619
       Total energy      (eV) =    -991.557820       -991.438086
       Temperature       (K)  =     315.446177        299.890808
       Pressure         (GPa) =      -0.075492          0.071910
       Cell parameter : a (A) =      11.766572         11.778008
       Cell parameter : b (A) =      11.766572         11.778008
       Cell parameter : c (A) =      11.766572         11.778008
       Cell angle : alpha (o) =      90.000000         90.000000
       Cell angle : beta  (o) =      90.000000         90.000000
       Cell angle : gamma (o) =      90.000000         90.000000
       Cell volume :   (A**3) =    1629.108138       1633.876421
  ** Time :          163.00000 ps :
     Properties:                   Instantaneous       Averaged
       Kinetic energy    (eV) =       5.567621          5.658969
       Potential energy  (eV) =    -996.446759       -997.093626
       Total energy      (eV) =    -990.879138       -991.434657
       Temperature       (K)  =     295.020518        299.860929
       Pressure         (GPa) =      -0.316246          0.068690
       Cell parameter : a (A) =      11.812936         11.778222
       Cell parameter : b (A) =      11.812936         11.778222
       Cell parameter : c (A) =      11.812936         11.778222
       Cell angle : alpha (o) =      90.000000         90.000000
       Cell angle : beta  (o) =      90.000000         90.000000
       Cell angle : gamma (o) =      90.000000         90.000000
       Cell volume :   (A**3) =    1648.441725       1633.965779
  ** Time :          164.00000 ps :
     Properties:                   Instantaneous       Averaged
       Kinetic energy    (eV) =       5.678575          5.659089
       Potential energy  (eV) =    -996.953143       -997.092769
       Total energy      (eV) =    -991.274567       -991.433680
       Temperature       (K)  =     300.899832        299.867263
       Pressure         (GPa) =      -0.081470          0.068670
       Cell parameter : a (A) =      11.761728         11.778121
       Cell parameter : b (A) =      11.761728         11.778121
       Cell parameter : c (A) =      11.761728         11.778121
       Cell angle : alpha (o) =      90.000000         90.000000
       Cell angle : beta  (o) =      90.000000         90.000000
       Cell angle : gamma (o) =      90.000000         90.000000
       Cell volume :   (A**3) =    1627.096939       1633.923896
  ** Time :          165.00000 ps :
     Properties:                   Instantaneous       Averaged
       Kinetic energy    (eV) =       5.357138          5.657259
       Potential energy  (eV) =    -995.959765       -997.085903
       Total energy      (eV) =    -990.602627       -991.428644
       Temperature       (K)  =     283.867312        299.770294
       Pressure         (GPa) =      -0.690036          0.063550
       Cell parameter : a (A) =      11.791869         11.778205
       Cell parameter : b (A) =      11.791869         11.778205
       Cell parameter : c (A) =      11.791869         11.778205
       Cell angle : alpha (o) =      90.000000         90.000000
       Cell angle : beta  (o) =      90.000000         90.000000
       Cell angle : gamma (o) =      90.000000         90.000000
       Cell volume :   (A**3) =    1639.637857       1633.958526
  ** Time :          166.00000 ps :
     Properties:                   Instantaneous       Averaged
       Kinetic energy    (eV) =       5.972333          5.659157
       Potential energy  (eV) =    -996.956585       -997.085124
       Total energy      (eV) =    -990.984252       -991.425967
       Temperature       (K)  =     316.465626        299.870868
       Pressure         (GPa) =      -0.207205          0.062012
       Cell parameter : a (A) =      11.786059         11.778252
       Cell parameter : b (A) =      11.786059         11.778252
       Cell parameter : c (A) =      11.786059         11.778252
       Cell angle : alpha (o) =      90.000000         90.000000
       Cell angle : beta  (o) =      90.000000         90.000000
       Cell angle : gamma (o) =      90.000000         90.000000
       Cell volume :   (A**3) =    1637.215488       1633.978146
  ** Time :          167.00000 ps :
     Properties:                   Instantaneous       Averaged
       Kinetic energy    (eV) =       5.754504          5.659728
       Potential energy  (eV) =    -996.463872       -997.081403
       Total energy      (eV) =    -990.709368       -991.421676
       Temperature       (K)  =     304.923202        299.901122
       Pressure         (GPa) =       0.379573          0.063793
       Cell parameter : a (A) =      11.793743         11.778345
       Cell parameter : b (A) =      11.793743         11.778345
       Cell parameter : c (A) =      11.793743         11.778345
       Cell angle : alpha (o) =      90.000000         90.000000
       Cell angle : beta  (o) =      90.000000         90.000000
       Cell angle : gamma (o) =      90.000000         90.000000
       Cell volume :   (A**3) =    1640.419530       1634.016717
  ** Time :          168.00000 ps :
     Properties:                   Instantaneous       Averaged
       Kinetic energy    (eV) =       6.160015          5.662706
       Potential energy  (eV) =    -997.166991       -997.081913
       Total energy      (eV) =    -991.006976       -991.419207
       Temperature       (K)  =     326.410629        300.058917
       Pressure         (GPa) =       0.789756          0.068278
       Cell parameter : a (A) =      11.783651         11.778376
       Cell parameter : b (A) =      11.783651         11.778376
       Cell parameter : c (A) =      11.783651         11.778376
       Cell angle : alpha (o) =      90.000000         90.000000
       Cell angle : beta  (o) =      90.000000         90.000000
       Cell angle : gamma (o) =      90.000000         90.000000
       Cell volume :   (A**3) =    1636.212082       1634.029785
  ** Time :          169.00000 ps :
     Properties:                   Instantaneous       Averaged
       Kinetic energy    (eV) =       6.149656          5.665587
       Potential energy  (eV) =    -996.988833       -997.081362
       Total energy      (eV) =    -990.839177       -991.415775
       Temperature       (K)  =     325.861718        300.211596
       Pressure         (GPa) =       0.658219          0.071823
       Cell parameter : a (A) =      11.780515         11.778389
       Cell parameter : b (A) =      11.780515         11.778389
       Cell parameter : c (A) =      11.780515         11.778389
       Cell angle : alpha (o) =      90.000000         90.000000
       Cell angle : beta  (o) =      90.000000         90.000000
       Cell angle : gamma (o) =      90.000000         90.000000
       Cell volume :   (A**3) =    1634.906133       1634.034970
  ** Time :          170.00000 ps :
     Properties:                   Instantaneous       Averaged
       Kinetic energy    (eV) =       6.174947          5.668583
       Potential energy  (eV) =    -997.485680       -997.083740
       Total energy      (eV) =    -991.310733       -991.415157
       Temperature       (K)  =     327.201886        300.370362
       Pressure         (GPa) =       0.306925          0.072856
       Cell parameter : a (A) =      11.799824         11.778515
       Cell parameter : b (A) =      11.799824         11.778515
       Cell parameter : c (A) =      11.799824         11.778515
       Cell angle : alpha (o) =      90.000000         90.000000
       Cell angle : beta  (o) =      90.000000         90.000000
       Cell angle : gamma (o) =      90.000000         90.000000
       Cell volume :   (A**3) =    1642.958580       1634.087462
  ** Time :          171.00000 ps :
     Properties:                   Instantaneous       Averaged
       Kinetic energy    (eV) =       4.745937          5.663188
       Potential energy  (eV) =    -996.969468       -997.083072
       Total energy      (eV) =    -992.223532       -991.419885
       Temperature       (K)  =     251.480597        300.084457
       Pressure         (GPa) =      -0.063782          0.071977
       Cell parameter : a (A) =      11.804130         11.778665
       Cell parameter : b (A) =      11.804130         11.778665
       Cell parameter : c (A) =      11.804130         11.778665
       Cell angle : alpha (o) =      90.000000         90.000000
       Cell angle : beta  (o) =      90.000000         90.000000
       Cell angle : gamma (o) =      90.000000         90.000000
       Cell volume :   (A**3) =    1644.757788       1634.149862
  ** Time :          172.00000 ps :
     Properties:                   Instantaneous       Averaged
       Kinetic energy    (eV) =       5.927059          5.664722
       Potential energy  (eV) =    -997.235751       -997.083960
       Total energy      (eV) =    -991.308692       -991.419238
       Temperature       (K)  =     314.066640        300.165749
       Pressure         (GPa) =      -0.135869          0.070951
       Cell parameter : a (A) =      11.794161         11.778755
       Cell parameter : b (A) =      11.794161         11.778755
       Cell parameter : c (A) =      11.794161         11.778755
       Cell angle : alpha (o) =      90.000000         90.000000
       Cell angle : beta  (o) =      90.000000         90.000000
       Cell angle : gamma (o) =      90.000000         90.000000
       Cell volume :   (A**3) =    1640.594215       1634.187329
  ** Time :          173.00000 ps :
     Properties:                   Instantaneous       Averaged
       Kinetic energy    (eV) =       5.767181          5.665314
       Potential energy  (eV) =    -998.445439       -997.091830
       Total energy      (eV) =    -992.678258       -991.426516
       Temperature       (K)  =     305.594904        300.197131
       Pressure         (GPa) =       0.368844          0.073175
       Cell parameter : a (A) =      11.766298         11.778683
       Cell parameter : b (A) =      11.766298         11.778683
       Cell parameter : c (A) =      11.766298         11.778683
       Cell angle : alpha (o) =      90.000000         90.000000
       Cell angle : beta  (o) =      90.000000         90.000000
       Cell angle : gamma (o) =      90.000000         90.000000
       Cell volume :   (A**3) =    1628.994341       1634.157312
  ** Time :          174.00000 ps :
     Properties:                   Instantaneous       Averaged
       Kinetic energy    (eV) =       5.272364          5.663056
       Potential energy  (eV) =    -997.630765       -997.094927
       Total energy      (eV) =    -992.358402       -991.431871
       Temperature       (K)  =     279.375229        300.077465
       Pressure         (GPa) =       0.030044          0.072388
       Cell parameter : a (A) =      11.795487         11.778780
       Cell parameter : b (A) =      11.795487         11.778780
       Cell parameter : c (A) =      11.795487         11.778780
       Cell angle : alpha (o) =      90.000000         90.000000
       Cell angle : beta  (o) =      90.000000         90.000000
       Cell angle : gamma (o) =      90.000000         90.000000
       Cell volume :   (A**3) =    1641.147706       1634.197486
  ** Time :          175.00000 ps :
     Properties:                   Instantaneous       Averaged
       Kinetic energy    (eV) =       5.535789          5.662328
       Potential energy  (eV) =    -996.732656       -997.092857
       Total energy      (eV) =    -991.196867       -991.430528
       Temperature       (K)  =     293.333792        300.038930
       Pressure         (GPa) =       0.421910          0.074616
       Cell parameter : a (A) =      11.782927         11.778803
       Cell parameter : b (A) =      11.782927         11.778803
       Cell parameter : c (A) =      11.782927         11.778803
       Cell angle : alpha (o) =      90.000000         90.000000
       Cell angle : beta  (o) =      90.000000         90.000000
       Cell angle : gamma (o) =      90.000000         90.000000
       Cell volume :   (A**3) =    1635.910702       1634.207276
  ** Time :          176.00000 ps :
     Properties:                   Instantaneous       Averaged
[truncated: 1,607,326 more chars]
