# Supplementary material for: Energetic and Structural Insights into Water Confined in Hydrophobic Nanopores
Source: J Phys Chem C Nanomater Interfaces. 2026 Jan 22;130(5):2057–71. doi: 10.1021/acs.jpcc.5c08036 (PMC13308698; doi:10.1021/acs.jpcc.5c08036)
Supplement: Supplementary file 6 [file jp5c08036_si_006.zip › lta.gin]

# 
# Keywords:
# 
md conp isotropic molmec  
# 
# Options:
# 
title
GULP calculation from Materials Studio for ITQ-29 (3) (2)                                                                           
end
vectors 
    11.786918056     0.000000000     0.000000000
     0.000000000    11.786918056     0.000000000
     0.000000000     0.000000000    11.786918056
cartesian 
Si    core  4.414760987  2.426557397  0.115463011  2.1000000  1.0000  0.000000
Si    core  7.560836647  9.955685688  11.71088609  2.1000000  1.0000  0.000000
Si    core  7.442472448  2.626871302  0.100871547  2.1000000  1.0000  0.000000
Si    core  4.557272161  9.810175960  0.009366915  2.1000000  1.0000  0.000000
Si    core  0.111138565  4.779052649  2.134165952  2.1000000  1.0000  0.000000
Si    core  0.160209879  7.739520477  9.549243540  2.1000000  1.0000  0.000000
Si    core  0.116985602  7.847834136  2.219801264  2.1000000  1.0000  0.000000
Si    core  0.019867147  4.672649706  9.592488921  2.1000000  1.0000  0.000000
Si    core  2.298002306  0.295403633  4.353822302  2.1000000  1.0000  0.000000
Si    core  9.764079701  0.296406508  7.478771873  2.1000000  1.0000  0.000000
Si    core  2.286945089  0.376946199  7.440813177  2.1000000  1.0000  0.000000
Si    core  9.752295561  0.245722079  4.333834651  2.1000000  1.0000  0.000000
Si    core  2.266193274  4.730188730  0.014193738  2.1000000  1.0000  0.000000
Si    core  9.758540436  7.823726131  0.039429104  2.1000000  1.0000  0.000000
Si    core  2.291063539  7.787451939  0.060652299  2.1000000  1.0000  0.000000
Si    core  9.676389450  4.732312222  0.004717974  2.1000000  1.0000  0.000000
Si    core  4.428998430  0.241132110  9.649297927  2.1000000  1.0000  0.000000
Si    core  7.526222449  0.350094934  2.153177962  2.1000000  1.0000  0.000000
Si    core  7.602294606  0.381120267  9.661207518  2.1000000  1.0000  0.000000
Si    core  4.501590521  0.283066455  2.251036867  2.1000000  1.0000  0.000000
Si    core  0.159858705  2.586624481  7.289970385  2.1000000  1.0000  0.000000
Si    core  0.080424883  9.933316610  4.329711674  2.1000000  1.0000  0.000000
Si    core  0.134650807  2.515413044  4.258842974  2.1000000  1.0000  0.000000
Si    core  0.166017382  9.969544144  7.442692425  2.1000000  1.0000  0.000000
O     core  5.887726041  2.866641113  0.154856388 -1.0500000  1.0000  0.000000
O     core  6.090825456  9.450438172  11.61797240 -1.0500000  1.0000  0.000000
O     core  0.057958389  6.287237606  2.547472210 -1.0500000  1.0000  0.000000
O     core  11.77818651  6.246091282  9.148674520 -1.0500000  1.0000  0.000000
O     core  2.684991056  0.316642090  5.960094250 -1.0500000  1.0000  0.000000
O     core  9.485241784  0.305439438  5.870549122 -1.0500000  1.0000  0.000000
O     core  2.624762154  6.251577062  0.059155481 -1.0500000  1.0000  0.000000
O     core  9.424114403  6.288144648  0.011399346 -1.0500000  1.0000  0.000000
O     core  6.019640123  0.322994468  9.351222033 -1.0500000  1.0000  0.000000
O     core  6.046971479  0.423401163  2.553800775 -1.0500000  1.0000  0.000000
O     core  0.046911220  2.912595999  5.788716430 -1.0500000  1.0000  0.000000
O     core  0.087914000  9.662219691  5.900541939 -1.0500000  1.0000  0.000000
O     core  3.471627567  3.712973797  0.036484979 -1.0500000  1.0000  0.000000
O     core  8.448009842  8.638600645  0.094599891 -1.0500000  1.0000  0.000000
O     core  8.364234274  3.943987370  0.052949675 -1.0500000  1.0000  0.000000
O     core  3.602447349  8.626037183  0.016920551 -1.0500000  1.0000  0.000000
O     core  0.119487831  3.784387981  3.404630185 -1.0500000  1.0000  0.000000
O     core  0.191152276  8.653538047  8.343729019 -1.0500000  1.0000  0.000000
O     core  0.157584518  8.669974356  3.498080473 -1.0500000  1.0000  0.000000
O     core  0.165584144  3.806806703  8.298508385 -1.0500000  1.0000  0.000000
O     core  3.555291518  0.179533494  3.472850737 -1.0500000  1.0000  0.000000
O     core  8.449610499  0.478918125  8.331164224 -1.0500000  1.0000  0.000000
O     core  3.493406788  0.346093400  8.437402672 -1.0500000  1.0000  0.000000
O     core  8.479932495  0.312887750  3.458798356 -1.0500000  1.0000  0.000000
O     core  4.108740126  1.559292336  1.374700650 -1.0500000  1.0000  0.000000
O     core  7.781531294  10.88202934  1.221852275 -1.0500000  1.0000  0.000000
O     core  7.746227893  1.615848204  10.58031162 -1.0500000  1.0000  0.000000
O     core  4.185706159  10.79750600  10.54660159 -1.0500000  1.0000  0.000000
O     core  1.367907968  4.524945298  1.286597773 -1.0500000  1.0000  0.000000
O     core  1.376265297  7.886961303  10.51665716 -1.0500000  1.0000  0.000000
O     core  10.65623274  8.143074995  1.287506703 -1.0500000  1.0000  0.000000
O     core  10.60911249  4.384022436  10.57986444 -1.0500000  1.0000  0.000000
O     core  1.407106194  1.583681479  4.052257296 -1.0500000  1.0000  0.000000
O     core  10.72440857  1.587670285  7.702859975 -1.0500000  1.0000  0.000000
O     core  1.392580132  10.88598317  7.756023981 -1.0500000  1.0000  0.000000
O     core  10.63786308  10.79779353  3.966906247 -1.0500000  1.0000  0.000000
O     core  1.343091113  4.512176448  10.51145490 -1.0500000  1.0000  0.000000
O     core  10.58697527  8.038262885  10.46169203 -1.0500000  1.0000  0.000000
O     core  1.449839832  8.167642385  1.278370604 -1.0500000  1.0000  0.000000
O     core  10.62690799  4.430053846  1.241611862 -1.0500000  1.0000  0.000000
O     core  4.188064187  1.511207047  10.62443408 -1.0500000  1.0000  0.000000
O     core  7.844175398  1.710743187  1.354402727 -1.0500000  1.0000  0.000000
O     core  7.865567180  10.87880559  10.48010953 -1.0500000  1.0000  0.000000
O     core  4.399377064  10.75615139  1.317168414 -1.0500000  1.0000  0.000000
O     core  1.424261490  1.689915281  7.599085990 -1.0500000  1.0000  0.000000
O     core  1.398879688  10.81743336  4.114768343 -1.0500000  1.0000  0.000000
O     core  10.69549673  1.541653072  3.985048682 -1.0500000  1.0000  0.000000
O     core  10.65764821  10.81786872  7.878062098 -1.0500000  1.0000  0.000000
N     core  8.804803176  3.283187254  6.087070469 -0.8200000  1.0000  0.000000
H     core  7.923013884  3.226116102  6.610814374  0.4100000  1.0000  0.000000
H     core  9.405837565  3.959141627  6.595761073  0.4100000  1.0000  0.000000
N     core  4.483915248  6.317322379  8.607601221 -0.8200000  1.0000  0.000000
H     core  3.998657995  6.572663253  7.735833420  0.4100000  1.0000  0.000000
H     core  4.110874764  5.364086566  8.820351715  0.4100000  1.0000  0.000000
N     core  3.729615190  6.010741225  4.241043781 -0.8200000  1.0000  0.000000
H     core  4.293273071  5.558058166  3.526965048  0.4100000  1.0000  0.000000
H     core  3.666820990  7.009141513  3.963354939  0.4100000  1.0000  0.000000
N     core  0.684399077  6.224824870  6.525555417 -0.8200000  1.0000  0.000000
H     core  0.518993793  6.019591466  7.539069842  0.4100000  1.0000  0.000000
H     core  0.960677338  5.279690907  6.120882304  0.4100000  1.0000  0.000000
N     core  8.027783635  8.265762734  8.993969525 -0.8200000  1.0000  0.000000
H     core  8.956755167  8.263904831  9.426951945  0.4100000  1.0000  0.000000
H     core  7.497163896  7.366169596  9.225531662  0.4100000  1.0000  0.000000
N     core  7.948556266  3.691154579  3.609418741 -0.8200000  1.0000  0.000000
H     core  8.265377943  3.532641665  4.628836878  0.4100000  1.0000  0.000000
H     core  8.448891620  3.035382461  2.975485025  0.4100000  1.0000  0.000000
N     core  6.105510040  5.658998720  5.936298960 -0.8200000  1.0000  0.000000
H     core  5.366182828  5.254601094  5.372676727  0.4100000  1.0000  0.000000
H     core  6.524801798  4.958468284  6.549930684  0.4100000  1.0000  0.000000
N     core  3.009938935  7.838580249  6.602201586 -0.8200000  1.0000  0.000000
H     core  2.095478296  7.336991248  6.384354577  0.4100000  1.0000  0.000000
H     core  3.510282134  7.806891534  5.725418692  0.4100000  1.0000  0.000000
N     core  3.716761117  3.803759720  8.603524012 -0.8200000  1.0000  0.000000
H     core  3.282729613  3.647564953  7.650277801  0.4100000  1.0000  0.000000
H     core  3.191010962  3.242926740  9.304364599  0.4100000  1.0000  0.000000
N     core  6.532797934  3.610020093  7.785047809 -0.8200000  1.0000  0.000000
H     core  6.508139489  4.000331440  8.702027675  0.4100000  1.0000  0.000000
H     core  5.591494696  3.321038862  7.695593015  0.4100000  1.0000  0.000000
N     core  2.639599437  4.143840606  6.009990427 -0.8200000  1.0000  0.000000
H     core  2.877042926  5.006476368  5.492990195  0.4100000  1.0000  0.000000
H     core  3.189811902  3.472081498  5.431233296  0.4100000  1.0000  0.000000
N     core  7.211504125  7.481844384  4.429414172 -0.8200000  1.0000  0.000000
H     core  7.359615105  8.320594621  4.984443468  0.4100000  1.0000  0.000000
H     core  6.742600728  6.787097476  5.058928858  0.4100000  1.0000  0.000000
N     core  8.408576998  8.980421111  6.399813172 -0.8200000  1.0000  0.000000
H     core  8.401693396  8.735600256  7.426136588  0.4100000  1.0000  0.000000
H     core  8.995331315  8.265041289  5.905110429  0.4100000  1.0000  0.000000
N     core  5.157545518  9.957867946  5.216230211 -0.8200000  1.0000  0.000000
H     core  5.833043127  10.74500934  4.955342477  0.4100000  1.0000  0.000000
H     core  5.425839095  9.629105149  6.225848981  0.4100000  1.0000  0.000000
N     core  5.503421750  4.588437457  2.765292246 -0.8200000  1.0000  0.000000
H     core  6.369002625  4.235133432  3.186130756  0.4100000  1.0000  0.000000
H     core  5.512093910  4.646272662  1.721018270  0.4100000  1.0000  0.000000
N     core  4.624873308  2.671696369  4.571714558 -0.8200000  1.0000  0.000000
H     core  5.332368448  1.978703980  4.907964701  0.4100000  1.0000  0.000000
H     core  5.030530871  3.141628434  3.772257360  0.4100000  1.0000  0.000000
N     core  6.985912654  5.835875278  9.506570304 -0.8200000  1.0000  0.000000
H     core  6.138295797  6.136868994  8.988096586  0.4100000  1.0000  0.000000
H     core  6.743103204  5.753273404  10.49653080  0.4100000  1.0000  0.000000
N     core  10.03480424  7.217559251  5.613504221 -0.8200000  1.0000  0.000000
H     core  9.918618906  6.875646015  4.654998779  0.4100000  1.0000  0.000000
H     core  10.98543383  6.928426389  5.902243442  0.4100000  1.0000  0.000000
N     core  5.549350216  8.049111766  2.193788187 -0.8200000  1.0000  0.000000
H     core  4.684006243  8.418091722  2.587284803  0.4100000  1.0000  0.000000
H     core  6.236910525  7.932505978  2.987803681  0.4100000  1.0000  0.000000
N     core  6.413454680  0.875110739  6.163614361 -0.8200000  1.0000  0.000000
H     core  7.447060810  0.877886423  6.052599295  0.4100000  1.0000  0.000000
H     core  6.212909587  0.398723614  7.015495428  0.4100000  1.0000  0.000000
N     core  5.704004865  6.086050261  0.303244339 -0.8200000  1.0000  0.000000
H     core  6.244684642  6.757510299  0.863974577  0.4100000  1.0000  0.000000
H     core  4.841842177  6.666108452  0.167380774  0.4100000  1.0000  0.000000
N     core  9.046165279  6.007419921  3.222907466 -0.8200000  1.0000  0.000000
H     core  8.597570974  5.137554576  3.200455928  0.4100000  1.0000  0.000000
H     core  8.312155609  6.594491807  3.583865735  0.4100000  1.0000  0.000000
N     core  5.729766467  9.023552315  7.732028018 -0.8200000  1.0000  0.000000
H     core  4.945333050  8.474436816  8.082070091  0.4100000  1.0000  0.000000
H     core  6.553645608  8.882751223  8.340757987  0.4100000  1.0000  0.000000
N     core  3.458100004  8.658993310  3.987030399 -0.8200000  1.0000  0.000000
H     core  2.739718367  9.267997074  3.615461631  0.4100000  1.0000  0.000000
H     core  4.222789510  9.226917959  4.478844282  0.4100000  1.0000  0.000000
N     core  9.237007850  5.404283261  7.661282279 -0.8200000  1.0000  0.000000
H     core  9.625378897  5.996430767  6.836682182  0.4100000  1.0000  0.000000
H     core  8.325370193  5.769272882  7.965674198  0.4100000  1.0000  0.000000
totalenergy          -995.5865175145 eV
temperature    300.000
pressure         0.100
ensemble npt 
timestep           0.001000 ps
tscale           2250.000000   0.0010 ps
equilibration     250.000000 ps
production      2000.000000 ps
sample             1.000000 ps
tau_barostat             0.0500 ps
tau_thermostat           0.0500 ps
p_isotropic       0.021484219901
intconserved    -100.61648718
write_MD           1.0000 ps
species   4
Si     core    2.100000                  
O      core   -1.050000                  
H      core    0.410000                  
N      core   -0.820000                  
lenn epsilon 12  6     
Si    core Si    core   0.798122E-07    3.70640      0.500  9.000
lenn epsilon 12  6     
O     core O     core   0.673883E-02    3.55320      0.000  9.000
lenn epsilon 12  6     
O     core Si    core   0.231913E-04    3.62980      0.000  9.000
lenn epsilon 12  6     
N     core N     core   0.673883E-02    3.55320      0.000  9.000
lenn epsilon 12  6     
N     core O     core   0.673883E-02    3.55320      0.000  9.000
lenn epsilon 12  6     
N     core Si    core   0.231913E-04    3.62980      0.000  9.000
harmonic intra bond
H     core N     core  45.9300      1.01200      0.00000    
three       regular  
Si    core O     core O     core 1.2614      109.47000 &
  0.000  1.900  0.000  1.900  0.000  4.000
three       regular  
O     core Si    core Si    core 1.4000      142.00000 &
  0.000  1.900  0.000  1.900  0.000  4.000
three bond intra regular  
N     core H     core H     core 3.2913     113.24    
element
mass     N    16.00000
covalent O     0.00000
covalent Si    0.00000
end
cutp      9.00000    0.50000
random          441     12471014      3000001 S
dump every      5 lta.res
output xtl lta.xtl
output arc lta.car
output movie xyz lta.xyz
output history lta.his
